# Supplementary material for: Gibberellin-induced changes in the transcriptome of grapevine (Vitis labrusca × V. vinifera) cv. Kyoho flowers
Source: BMC Genomics. 2015 Feb 25;16(1):128. doi: 10.1186/s12864-015-1324-8 (PMC4348105; doi:10.1186/s12864-015-1324-8)
Supplement: Additional file 1: Table S1. — Primers used for qRT-PCR. Table S2. Number of reads cleaned and mapped with Tophat following GA3 application from grape cv. ‘Kyoho’ flowers. Table S3. Correlation coefficients of transcriptome profiles among RNA-seq samples in grape cv. ‘Kyoho’ flowers. Table S4. Functional categorization of differentially expressed grape genes after GA3 treatment based on the biological process of Gene Ontology (GO). Table S5. List of differentially expressed grape genes following GA3 treatment related to cell death, flower development, pollen-pistil interaction, pollination, ripening, embryonic development and post-embryonic development. Values in red and green indicate the fold increase and decrease in expression in GA3-treated tissue, respectively. hpt: hours post treatment. Table S6. Functional categorization of differentially expressed grape genes after GA3 treatment based on the molecular function of Gene Ontology (GO). Table S7. Functional categorization of differentially expressed grape genes after GA3 treatment based on the cellular component of Gene Ontology (GO). Table S8. Differentially expressed grape genes with roles in GA biosynthesis and signaling following GA3 treatment. Values in red and green indicate the fold increase and decrease in expression in GA3-treated tissue, respectively. Values in yellow indicate P value less than 0.05. Table S9. Differentially expressed grape genes encoding transcription factors following GA3 treatment. Values in red and green indicate the fold increase and decrease in expression in GA3-treated tissue, respectively. Values in yellow indicate P value less than 0.05. Table S10. Differentially expressed grape genes with roles in biochemical pathways 1 h and 24 h after GA3 treatment with a P value cutoff of less than 0.05. [file 12864_2015_1324_MOESM1_ESM.xls]

## Sheet: Table S1
Supplementary Table S1. Primers used for qRT-PCR.
Gene ID	GenBank top hit accession	Gene description	E value	Forward Primer	Reverse Primer
GSVIVG01022277001	XP_002307142	AP2/ERF domain-containing transcription factor [Populus trichocarpa]	2e-43	CTCCTCTTGGTTCCTCTGTTTC	GAATATCTGCTCCACCACTCTG
GSVIVG01025159001	XP_002526369	Auxin response factor, putative [Ricinus communis]	0	CCAGAGTTGGCAGGCATAAA	AGCTCTACGAGGAACAGAGAA
GSVIVG01004104001	XP_002327997	GRAS family transcription factor [Populus trichocarpa]	3e-185	GTGACAGTGGTTGAGGAAGAA	CCAGCATCAACCTCTCATTACT
GSVIVG01008284001	NP_176881	LOB domain-containing protein 40 [Arabidopsis thaliana]	4e-64	TGTGGAGGCTTCGCTAGT	CCACTTTACAGGTGTCGTCTTC
GSVIVG01000449001	ADL36759	MYB domain class transcription factor [Malus x domestica]	1e-59	CCAGGAAGAACAGACAATGAGA	GGAGAGACCATTGGAGATGAAG
GSVIVG01016800001	AAS92346	MYB7 [Gossypium hirsutum]	5e-76	TCCCAAACCCTAATGCTTCTC	GATGTTGGACTTGGGAGATAGAG
GSVIVG01025515001	ABB72842	NAC protein 1 [Elaeis guineensis]	4e-92	GCGCTGATAAACCCGTTAGA	CCCAGTCGTCCAACCTTAAA
GSVIVG01033531001	AAY15214	TGA10 transcription factor [Nicotiana tabacum]	3e-192	ACCGCAAAGGTCCAACAT	AAAGTCCTCCACCAGTGAAAA
GSVIVG01009815001	XP_002279735	PREDICTED: flowering-related B-class MADS-box protein APETALA3 [Vitis vinifera]	2e-115	GATAGTGGACAATGGAGGGGA	CAAAGTAAAGGTCAAATCAGAGCC
GSVIVG01015641001	ABY60423	dormancy associated MADS-box 2 [Euphorbia esula]	3e-48	GAAAGGCACAATCAGCATCCAC	GGCACAGACCAGCTTCAAGTA
GSVIVG01028718001	ACV92029	WRKY transcription factor 27 [(Populus tomentosa x P. bolleana) x P. tomentosa]	9e-90	CCTCTTGATGATGGGTTTAGTT	GTCTTCCACGGTAGGTGATTT
GSVIVG01009721001	XP_002510399	transcription factor, putative [Ricinus communis]	5e-25	AAGAACCACGCAGCCAACATC	CTCTGAGATCCTCGCTTGAAGACT

## Sheet: Table S2
Supplementary Table S2. Number of reads cleaned and mapped with Tophat following GA3 application from grape cv. ‘Kyoho’ flowers.
Sample	No. Clean Reads	No. mapped reads	Mapping Percentage (%)
CK1h-1	8179585	6766659	82.73
CK1h-2	6324171	5246599	82.96
T1h-1	7970465	6447778	80.9
T1h-2	8484728	6860919	80.86
CK24h-1	9148415	7229239	79.02
CK24h-2	8964079	7188916	80.2
T24h-1	10415132	8428999	80.93
T24h-2	7599965	6409235	84.33
T1h-1, T1h-2, T24h-1, T24h-2: 1 h and 24 h after GA3-treated samples;
CK1h-1, CK1h-2, CK24h-1, CK24h-2: untreated samples of 1 h and 24 h.

## Sheet: Table S3
Supplementary Table S3. Correlation coefficients of transcriptome profiles among RNA-seq samples in grape cv. ‘Kyoho’ flowers.
Sample	CK1h-1	CK1h-2	T1h-1	T1h-2	CK24h-1	CK24h-2	T24h-1	T24h-2
CK1h-1	1	1	0.74	0.74	0.68	0.63	0.96	0.95
CK1h-2	1	1	0.73	0.73	0.68	0.62	0.96	0.95
T1h-1	0.74	0.73	1	0.99	0.93	0.92	0.73	0.75
T1h-2	0.74	0.73	0.99	1	0.91	0.9	0.73	0.75
CK24h-1	0.68	0.68	0.93	0.91	1	0.99	0.74	0.76
CK24h-2	0.63	0.62	0.92	0.9	0.99	1	0.69	0.71
T24h-1	0.96	0.96	0.73	0.73	0.74	0.69	1	0.99
T24h-2	0.95	0.95	0.75	0.75	0.76	0.71	0.99	1
T1h-1, T1h-2, T24h-1, T24h-2: 1 h and 24 h after GA3-treated samples;
CK1h-1, CK1h-2, CK24h-1, CK24h-2: untreated samples of 1 h and 24 h.

## Sheet: Table S4
Supplementary Table S4. Functional categorization of differentially expressed grape genes after GA3 treatment based on the biological process of Gene Ontology (GO).
GO term ID	Description	1h-number of down-regulated genes	1h-number of up-regulated genes	24h-number of down-regulated genes	24h-number of up-regulated genes	Category
Unclassified	Unclassified	229	295	391	377	Biological process
GO:0009987	cellular process	222	319	346	362	Biological process
GO:0008152	metabolic process	158	333	338	293	Biological process
GO:0006950	response to stress	133	303	306	249	Biological process
GO:0009058	biosynthetic process	113	201	242	183	Biological process
GO:0006810	transport	108	175	209	157	Biological process
GO:0016043	cellular component organization	98	65	94	214	Biological process
GO:0007275	multicellular organismal development	90	110	143	185	Biological process
GO:0009719	response to endogenous stimulus	78	143	172	117	Biological process
GO:0005975	carbohydrate metabolic process	69	74	98	98	Biological process
GO:0007165	signal transduction	69	149	164	114	Biological process
GO:0009628	response to abiotic stimulus	69	127	153	124	Biological process
GO:0009056	catabolic process	62	102	83	92	Biological process
GO:0019748	secondary metabolic process	62	115	118	92	Biological process
GO:0006350	transcription	60	125	147	149	Biological process
GO:0006629	lipid metabolic process	56	138	120	69	Biological process
GO:0009607	response to biotic stimulus	51	105	103	66	Biological process
GO:0000003	reproduction	50	65	74	93	Biological process
GO:0006519	cellular amino acid and derivative metabolic process	48	89	104	94	Biological process
GO:0019538	protein metabolic process	42	58	44	73	Biological process
GO:0009653	anatomical structure morphogenesis	39	37	49	72	Biological process
GO:0006464	protein modification process	38	123	94	115	Biological process
GO:0030154	cell differentiation	31	36	63	62	Biological process
GO:0007049	cell cycle	30	20	22	126	Biological process
GO:0009790	embryonic development	25	22	27	50	Biological process
GO:0016049	cell growth	23	35	41	44	Biological process
GO:0009791	post-embryonic development	21	29	34	51	Biological process
GO:0009605	response to external stimulus	20	69	72	40	Biological process
GO:0009908	flower development	20	28	38	37	Biological process
GO:0006259	DNA metabolic process	18	13	15	76	Biological process
GO:0008219	cell death	16	56	36	48	Biological process
GO:0006139	nucleobase, nucleoside, nucleotide and nucleic acid metabolic process	12	23	27	30	Biological process
GO:0019725	cellular homeostasis	10	17	18	11	Biological process
GO:0009835	ripening	8	22	24	12	Biological process
GO:0006091	generation of precursor metabolites and energy	7	18	23	23	Biological process
GO:0009856	pollination	7	13	19	8	Biological process
GO:0009606	tropism	6	4	10	12	Biological process
GO:0040007	growth	4	7	8	8	Biological process
GO:0009838	abscission	3	9	9	4	Biological process
GO:0009991	response to extracellular stimulus	3	10	12	8	Biological process
GO:0015979	photosynthesis	3	1	1	18	Biological process
GO:0040029	regulation of gene expression, epigenetic	3	1	2	10	Biological process
GO:0006412	translation	2	6	15	10	Biological process
GO:0007154	cell communication	1	8	5	5	Biological process
GO:0007267	cell-cell signaling	1	5	3	4	Biological process
GO:0009875	pollen-pistil interaction	1	6	3	0	Biological process
GO:0016265	death	1	0	0	1	Biological process
GO:0007610	behavior	0	2	3	4	Biological process
GO:0022904	respiratory electron transport chain	0	1	0	0	Biological process

## Sheet: Table S5
Supplementary Table S5. List of differentially expressed grape genes following GA3 treatment related to cell death, flower development, pollen-pistil interaction, pollination, ripening, embryonic development and post-embryonic development. Values in red and green indicate the fold increase and decrease in expression in GA3-treated tissue, respectively. hpt: hours post treatment.
Genes related to cell death, flower development, pollen-pistil interaction, pollination, ripening, embryonic developmentand post-embryonic development.						Genes related to more than one biological process
Gene ID	ratio	p value	GO terms	annotation		Gene ID	Ratio	cell death	flower development	pollen-pistil interaction	pollination	ripening	post-embryonic development	embryonic development	annotation
1 hpt						1 hpt
GSVIVT01018982001	2520	0	cell death	Putative receptor protein kinase; contains IPR011009 (Protein kinase-like domain)		GSVIVT01018982001	2520	cell death						embryonic development	Putative receptor protein kinase; contains IPR011009 (Protein kinase-like domain)
GSVIVT01001799001	1940	4.24e-11	cell death	V-type proton ATPase subunit G3; contains IPR005124 (Vacuolar (H+)-ATPase G subunit)		GSVIVT01017354001	274.89		flower development			ripening			Polygalacturonase; contains IPR000743 (Glycoside hydrolase, family 28), IPR011050 (Pectin lyase fold/virulence factor)
GSVIVT01001791001	1839	4.87e-12	cell death	V-type proton ATPase subunit G 1; contains IPR005124 (Vacuolar (H+)-ATPase G subunit)		GSVIVT01028354001	234.5		flower development				post-embryonic development	embryonic development	NAC domain protein,; contains IPR003441 (No apical meristem (NAM) protein)
GSVIVT01005727001	1434.5	2.25e-08	cell death	V-type proton ATPase subunit G 1; contains IPR005124 (Vacuolar (H+)-ATPase G subunit)		GSVIVT01032117001	233.99		flower development			ripening			Polygalacturonase, putative; contains IPR000743 (Glycoside hydrolase, family 28), IPR011050 (Pectin lyase fold/virulence factor)
GSVIVT01012803001	983.5	4.93e-12	cell death	V-type proton ATPase subunit G 1; contains IPR005124 (Vacuolar (H+)-ATPase G subunit)		GSVIVT01015408001	40.3				pollination		post-embryonic development	embryonic development	Guanine nucleotide exchange factor; contains IPR000904 (SEC7-like), IPR023394 (SEC7-like, alpha orthogonal bundle)
GSVIVT01001792001	830	9.09e-05	cell death	V-type proton ATPase subunit G; contains IPR005124 (Vacuolar (H+)-ATPase G subunit)		GSVIVT01033303001	32.73		flower development			ripening			Polygalacturonase A; contains IPR000743 (Glycoside hydrolase, family 28), IPR011050 (Pectin lyase fold/virulence factor)
GSVIVT01001397001	309.5	1.72e-06	cell death	Cc-nbs-lrr resistance protein		GSVIVT01033359001	25.92		flower development			ripening			Polygalacturonase A; contains IPR000743 (Glycoside hydrolase, family 28), IPR011050 (Pectin lyase fold/virulence factor)
GSVIVT01002667001	13.08	2.83e-14	cell death	Hexokinase, putative; contains IPR001312 (Hexokinase)		GSVIVT01022182001	24.75		flower development				post-embryonic development		Putative MADS-box transcription factor family protein; contains IPR002100 (Transcription factor, MADS-box), IPR002487 (Transcription factor, K-box)
GSVIVT01013677001	11.43	3.82e-31	cell death	Programmed cell death protein; contains IPR003891 (Initiation factor eIF-4 gamma, MA3), IPR016024 (Armadillo-type fold)		GSVIVT01033360001	15.16		flower development			ripening			Polygalacturonase A; contains IPR000743 (Glycoside hydrolase, family 28), IPR011050 (Pectin lyase fold/virulence factor)
GSVIVT01028243001	10.13	1.14e-06	cell death	Endochitinase (Chitinase); contains IPR000726 (Glycoside hydrolase, family 19, catalytic), IPR023346 (Lysozyme-like domain)		GSVIVT01033364001	10.72		flower development			ripening			Polygalacturonase A; contains IPR000743 (Glycoside hydrolase, family 28), IPR011050 (Pectin lyase fold/virulence factor)
GSVIVT01005840001	8.61	6.98e-05	cell death	Putative NADH-dehydrogenase; contains IPR013027 (FAD-dependent pyridine nucleotide-disulphide oxidoreductase), IPR023753 (Pyridine nucleotide-disulphide oxidoreductase, FAD/NAD(P)-binding domain)		GSVIVT01032114001	9.84		flower development			ripening			Polygalacturonase, putative; contains IPR000743 (Glycoside hydrolase, family 28), IPR011050 (Pectin lyase fold/virulence factor)
GSVIVT01001378001	7.71	8.27e-10	cell death	Cc-nbs-lrr resistance protein		GSVIVT01033362001	9.74		flower development			ripening			Polygalacturonase A; contains IPR000743 (Glycoside hydrolase, family 28), IPR011050 (Pectin lyase fold/virulence factor)
GSVIVT01016302001	7.63	2.98e-11	cell death	MLO-like protein; contains IPR004326 (Mlo-related protein)		GSVIVT01034992001	8.29				pollination		post-embryonic development		Putative receptor-like protein kinase family protein; contains IPR011009 (Protein kinase-like domain), IPR013320 (Concanavalin A-like lectin/glucanase, subgroup), IPR024788 (Malectin-like carbohydrate-binding domain)
GSVIVT01016304001	7.37	0.000106394	cell death	MLO-like protein; contains IPR004326 (Mlo-related protein)		GSVIVT01031128001	7.04	cell death					post-embryonic development		Respiratory burst oxidase, putative; contains IPR000778 (Cytochrome b245, heavy chain), IPR011992 (EF-hand-like domain), IPR013130 (Ferric reductase transmembrane component-like domain), IPR017938 (Riboflavin synthase-like beta-barrel)
GSVIVT01031128001	7.04	1.09e-16	cell death	Respiratory burst oxidase, putative; contains IPR000778 (Cytochrome b245, heavy chain), IPR011992 (EF-hand-like domain), IPR013130 (Ferric reductase transmembrane component-like domain), IPR017938 (Riboflavin synthase-like beta-barrel)		GSVIVT01016352001	4.9		flower development				post-embryonic development		Ethylene-responsive transcription factor 10; contains IPR016177 (DNA-binding, integrase-type)
GSVIVT01022021001	4.46	0.0488848	cell death	Receptor-like kinase; contains IPR011009 (Protein kinase-like domain), IPR013320 (Concanavalin A-like lectin/glucanase, subgroup)		GSVIVT01023350001	3.82	cell death						embryonic development	Phospholipase D; contains IPR008973 (C2 calcium/lipid-binding domain, CaLB), IPR015679 (Phospholipase D family), IPR024632 (Phospholipase D, C-terminal)
GSVIVT01001446001	4.4	0.000443767	cell death	Disease resistance protein; contains IPR000767 (Disease resistance protein), IPR027417 (P-loop containing nucleoside triphosphate hydrolase)		GSVIVT01025105001	3.73	cell death	flower development						Mitogen-activated protein kinase; contains IPR011009 (Protein kinase-like domain)
GSVIVT01018020001	4.19	9.32e-22	cell death	Kinase-like protein; contains IPR011009 (Protein kinase-like domain)		GSVIVT01017953001	3.12	cell death		pollen-pistil interaction				embryonic development	Receptor-like protein kinase; contains IPR001480 (Bulb-type lectin domain), IPR011009 (Protein kinase-like domain), IPR013320 (Concanavalin A-like lectin/glucanase, subgroup)
GSVIVT01038755001	4.16	1.95e-10	cell death	Leucine-rich repeat containing protein, putative; contains IPR000157 (Toll/interleukin-1 receptor homology (TIR) domain), IPR000767 (Disease resistance protein), IPR025875 (Leucine rich repeat 4), IPR027417 (P-loop containing nucleoside triphosphate hydrolase)		GSVIVT01027473001	2.48		flower development					embryonic development	NAC domain protein,; contains IPR003441 (No apical meristem (NAM) protein)
GSVIVT01023037001	4.08	4.81e-07	cell death	Serine/threonine protein kinase; contains IPR011009 (Protein kinase-like domain)		GSVIVT01027477001	2.37		flower development				post-embryonic development	embryonic development	NAC domain protein,; contains IPR003441 (No apical meristem (NAM) protein)
GSVIVT01013408001	4.03	0.00711373	cell death	MLO-like protein; contains IPR004326 (Mlo-related protein)		GSVIVT01008476001	2.23	cell death	flower development						Mitogen-activated protein kinase kinase 1; contains IPR011009 (Protein kinase-like domain)
GSVIVT01023035001	3.83	7.82e-09	cell death	Tir-nbs-lrr resistance protein		GSVIVT01027806001	2.15	cell death	flower development						Cryptochrome 2; contains IPR002081 (Cryptochrome/DNA photolyase, class 1)
GSVIVT01023350001	3.82	8.34e-06	cell death	Phospholipase D; contains IPR008973 (C2 calcium/lipid-binding domain, CaLB), IPR015679 (Phospholipase D family), IPR024632 (Phospholipase D, C-terminal)		GSVIVT01032883001	2.06				pollination		post-embryonic development		Receptor-like kinase; contains IPR011009 (Protein kinase-like domain), IPR013320 (Concanavalin A-like lectin/glucanase, subgroup), IPR024788 (Malectin-like carbohydrate-binding domain)
GSVIVT01025105001	3.73	2.51e-13	cell death	Mitogen-activated protein kinase; contains IPR011009 (Protein kinase-like domain)		GSVIVT01027028001	2.01	cell death					post-embryonic development		BAG family molecular chaperone regulator 6; contains IPR000048 (IQ motif, EF-hand binding site), IPR003103 (BAG domain)
GSVIVT01023047001	3.61	1.33e-05	cell death	Resistance-like protein P1-A		GSVIVT01010159001	0.48	cell death						embryonic development	Receptor-like kinase; contains IPR001611 (Leucine-rich repeat), IPR013210 (Leucine-rich repeat-containing N-terminal, type 2), IPR025875 (Leucine rich repeat 4)
GSVIVT01035098001	3.42	9.12e-15	cell death	Ethylene-responsive transcription factor 5; contains IPR016177 (DNA-binding, integrase-type)		GSVIVT01032118001	0.48		flower development					embryonic development	Receptor-like kinase; contains IPR011009 (Protein kinase-like domain), IPR013210 (Leucine-rich repeat-containing N-terminal, type 2), IPR013320 (Concanavalin A-like lectin/glucanase, subgroup)
GSVIVT01015682001	3.4	1.11e-15	cell death	Ring finger protein, putative; contains IPR013083 (Zinc finger, RING/FYVE/PHD-type)		GSVIVT01029053001	0.48					ripening			Polygalacturonase, putative; contains IPR000743 (Glycoside hydrolase, family 28), IPR011050 (Pectin lyase fold/virulence factor)
GSVIVT01009576001	3.26	2.64e-26	cell death	Disease resistance protein; contains IPR000767 (Disease resistance protein), IPR001611 (Leucine-rich repeat), IPR027417 (P-loop containing nucleoside triphosphate hydrolase)		GSVIVT01038241001	0.43		flower development			ripening			Polygalacturonase, putative; contains IPR000743 (Glycoside hydrolase, family 28), IPR011050 (Pectin lyase fold/virulence factor)
GSVIVT01010832001	3.25	0.0225995	cell death	Putative uncharacterized protein OJ1215_E11.9-2; contains IPR025315 (Domain of unknown function DUF4220)		GSVIVT01011445001	0.43		flower development			ripening			Polygalacturonase, putative; contains IPR000743 (Glycoside hydrolase, family 28), IPR011050 (Pectin lyase fold/virulence factor)
GSVIVT01023025001	3.21	1.49e-13	cell death	Leucine-rich repeat containing protein, putative; contains IPR000157 (Toll/interleukin-1 receptor homology (TIR) domain), IPR000767 (Disease resistance protein), IPR003591 (Leucine-rich repeat, typical subtype), IPR025875 (Leucine rich repeat 4), IPR027417 (P-loop containing nucleoside triphosphate hydrolase)		GSVIVT01013771001	0.4		flower development				post-embryonic development	embryonic development	NAC domain protein,; contains IPR003441 (No apical meristem (NAM) protein)
GSVIVT01017953001	3.12	0.00855328	cell death	Receptor-like protein kinase; contains IPR001480 (Bulb-type lectin domain), IPR011009 (Protein kinase-like domain), IPR013320 (Concanavalin A-like lectin/glucanase, subgroup)		GSVIVT01000948001	0.3	cell death					post-embryonic development		Gibberellin 20-oxidase; contains IPR005123 (Oxoglutarate/iron-dependent dioxygenase), IPR027443 (Isopenicillin N synthase-like)
GSVIVT01003562001	3.02	1.46e-10	cell death	Disease resistance protein; contains IPR000767 (Disease resistance protein), IPR008808 (Powdery mildew resistance protein, RPW8 domain), IPR027417 (P-loop containing nucleoside triphosphate hydrolase)		GSVIVT01010025001	0.18						post-embryonic development	embryonic development	Putative receptor protein kinase; contains IPR001611 (Leucine-rich repeat), IPR011009 (Protein kinase-like domain), IPR013210 (Leucine-rich repeat-containing N-terminal, type 2)
GSVIVT01023028001	2.87	4.24e-07	cell death	Disease resistance protein-like; contains IPR000157 (Toll/interleukin-1 receptor homology (TIR) domain), IPR000767 (Disease resistance protein), IPR001611 (Leucine-rich repeat), IPR025875 (Leucine rich repeat 4), IPR027417 (P-loop containing nucleoside triphosphate hydrolase)		GSVIVT01010078001	0.16						post-embryonic development	embryonic development	Putative auxin efflux carrier protein 6; contains IPR004776 (Auxin efflux carrier)
GSVIVT01026993001	2.85	3.9e-30	cell death	Putative ferric reductase oxidase; contains IPR013121 (Ferric reductase, NAD binding), IPR013130 (Ferric reductase transmembrane component-like domain), IPR017927 (Ferredoxin reductase-type FAD-binding domain)		GSVIVT01017070001	0.14				pollination		post-embryonic development		Purple acid phosphatase; contains IPR004843 (Metallophosphoesterase domain), IPR008963 (Purple acid phosphatase-like, N-terminal), IPR025733 (Iron/zinc purple acid phosphatase-like C-terminal domain)
GSVIVT01007146001	2.65	0.00122321	cell death	Disease resistance protein; contains IPR000767 (Disease resistance protein), IPR008808 (Powdery mildew resistance protein, RPW8 domain), IPR027417 (P-loop containing nucleoside triphosphate hydrolase)		GSVIVT01021054001	0.07				pollination		post-embryonic development		Purple acid phosphatase; contains IPR004843 (Metallophosphoesterase domain), IPR008963 (Purple acid phosphatase-like, N-terminal), IPR025733 (Iron/zinc purple acid phosphatase-like C-terminal domain)
GSVIVT01023320001	2.61	0.0459214	cell death	Disease resistance protein; contains IPR000767 (Disease resistance protein), IPR027417 (P-loop containing nucleoside triphosphate hydrolase)		GSVIVT01027572001	0.06		flower development		pollination			embryonic development	Rop guanine nucleotide exchange factor; contains IPR005512 (Plant specific Rop nucleotide exchanger, PRONE)
GSVIVT01016971001	2.6	0.000291509	cell death	Hexokinase; contains IPR001312 (Hexokinase)
GSVIVT01003565001	2.54	9.67e-07	cell death	Disease resistance protein; contains IPR000767 (Disease resistance protein), IPR008808 (Powdery mildew resistance protein, RPW8 domain), IPR027417 (P-loop containing nucleoside triphosphate hydrolase)		24 hpt
GSVIVT01003555001	2.5	9.2e-06	cell death	Disease resistance protein; contains IPR000767 (Disease resistance protein), IPR008808 (Powdery mildew resistance protein, RPW8 domain), IPR027417 (P-loop containing nucleoside triphosphate hydrolase)		GSVIVT01021054001	26.84				pollination		post-embryonic development		Purple acid phosphatase; contains IPR004843 (Metallophosphoesterase domain), IPR008963 (Purple acid phosphatase-like, N-terminal), IPR025733 (Iron/zinc purple acid phosphatase-like C-terminal domain)
GSVIVT01004747001	2.49	6.9e-05	cell death	RPM1 interacting protein 4 transcript 2; contains IPR008700 (Pathogenic type III effector avirulence factor Avr cleavage site)		GSVIVT01027572001	13.52		flower development				post-embryonic development		Gibberellin 20-oxidase; contains IPR005123 (Oxoglutarate/iron-dependent dioxygenase), IPR027443 (Isopenicillin N synthase-like)
GSVIVT01021126001	2.48	7.17e-05	cell death	MLO-like protein; contains IPR004326 (Mlo-related protein)		GSVIVT01000948001	7.87	cell death						embryonic development	Receptor-like kinase; contains IPR001611 (Leucine-rich repeat), IPR013210 (Leucine-rich repeat-containing N-terminal, type 2), IPR025875 (Leucine rich repeat 4)
GSVIVT01035532001	2.45	0.000134599	cell death	Receptor-like protein kinase; contains IPR011009 (Protein kinase-like domain), IPR013320 (Concanavalin A-like lectin/glucanase, subgroup)		GSVIVT01010025001	6.56						post-embryonic development	embryonic development	Putative auxin efflux carrier protein 6; contains IPR004776 (Auxin efflux carrier)
GSVIVT01022117001	2.44	0.00524127	cell death	Serine/threonine-protein kinase 25; contains IPR011009 (Protein kinase-like domain)		GSVIVT01013440001	5.9						post-embryonic development	embryonic development	Cyclin-dependent kinase; contains IPR011009 (Protein kinase-like domain)
GSVIVT01003569001	2.3	0.0445546	cell death	Disease resistance protein; contains IPR008808 (Powdery mildew resistance protein, RPW8 domain), IPR027417 (P-loop containing nucleoside triphosphate hydrolase)		GSVIVT01024439001	5.65						post-embryonic development	embryonic development	Serine/threonine-protein kinase 36; contains IPR011009 (Protein kinase-like domain), IPR016024 (Armadillo-type fold)
GSVIVT01034463001	2.24	0.000186571	cell death	ABC transporter G family member; contains IPR013525 (ABC-2 type transporter), IPR027417 (P-loop containing nucleoside triphosphate hydrolase)		GSVIVT01027073001	5.01						post-embryonic development	embryonic development	Histone H3 like protein; contains IPR000164 (Histone H3), IPR009072 (Histone-fold)
GSVIVT01008476001	2.23	1.45e-13	cell death	Mitogen-activated protein kinase kinase 1; contains IPR011009 (Protein kinase-like domain)		GSVIVT01019810001	4.97		flower development				post-embryonic development		Scarecrow transcription factor family protein; contains IPR005202 (Transcription factor GRAS)
GSVIVT01015710001	2.23	0.0424398	cell death	Disease resistance protein; contains IPR000767 (Disease resistance protein), IPR027417 (P-loop containing nucleoside triphosphate hydrolase)		GSVIVT01006443001	4.88		flower development			ripening			Polygalacturonase, putative; contains IPR000743 (Glycoside hydrolase, family 28), IPR002885 (Pentatricopeptide repeat), IPR011050 (Pectin lyase fold/virulence factor)
GSVIVT01007149001	2.19	1.15e-05	cell death	Palmitoyl-protein thioesterase; contains IPR002472 (Palmitoyl protein thioesterase)		GSVIVT01023383001	4.82		flower development					embryonic development	Cytosine-specific methyltransferase; contains IPR001525 (C-5 cytosine methyltransferase)
GSVIVT01026965001	2.19	0.0098908	cell death	WRKY transcription factor 23; contains IPR003657 (DNA-binding WRKY)		GSVIVT01011129001	4.74	cell death						embryonic development	Kelch repeat and BTB domain-containing protein 4; contains IPR011333 (BTB/POZ fold), IPR016024 (Armadillo-type fold)
GSVIVT01021099001	2.16	0.000293809	cell death	MACPF domain-containing protein; contains IPR020864 (Membrane attack complex component/perforin (MACPF) domain)		GSVIVT01000818001	4.69		flower development				post-embryonic development		Probable LRR receptor-like serine/threonine-protein kinase; contains IPR001611 (Leucine-rich repeat), IPR019557 (Aminotransferase-like, plant mobile domain)
GSVIVT01027806001	2.15	3.11e-11	cell death	Cryptochrome 2; contains IPR002081 (Cryptochrome/DNA photolyase, class 1)		GSVIVT01032118001	4.34		flower development			ripening			Polygalacturonase, putative; contains IPR000743 (Glycoside hydrolase, family 28), IPR011050 (Pectin lyase fold/virulence factor)
GSVIVT01004254001	2.14	0.000316678	cell death	Serine/threonine protein kinase; contains IPR011009 (Protein kinase-like domain)		GSVIVT01017779001	4.17						post-embryonic development	embryonic development	Receptor-like kinase; contains IPR011009 (Protein kinase-like domain), IPR013320 (Concanavalin A-like lectin/glucanase, subgroup)
GSVIVT01036669001	2.11	0.00566862	cell death	U-box domain-containing protein; contains IPR016024 (Armadillo-type fold)		GSVIVT01014083001	3.97	cell death	flower development						Bromodomain and PHD finger-containing protein 1; contains IPR013083 (Zinc finger, RING/FYVE/PHD-type)
GSVIVT01007446001	2.09	3.95e-05	cell death	Serine/threonine protein kinase; contains IPR011009 (Protein kinase-like domain)		GSVIVT01010078001	3.52						post-embryonic development	embryonic development	Putative receptor protein kinase; contains IPR001611 (Leucine-rich repeat), IPR011009 (Protein kinase-like domain), IPR013210 (Leucine-rich repeat-containing N-terminal, type 2)
GSVIVT01009071001	2.04	0.00316531	cell death	Bifunctional arginine demethylase and lysyl-hydroxylase JMJD6; contains IPR001810 (F-box domain, cyclin-like), IPR003347 (JmjC domain), IPR011009 (Protein kinase-like domain)		GSVIVT01038241001	3.41		flower development			ripening			Polygalacturonase, putative; contains IPR000743 (Glycoside hydrolase, family 28), IPR011050 (Pectin lyase fold/virulence factor)
GSVIVT01027028001	2.01	0.0188216	cell death	BAG family molecular chaperone regulator 6; contains IPR000048 (IQ motif, EF-hand binding site), IPR003103 (BAG domain)		GSVIVT01009293001	3.38		flower development				post-embryonic development		AP2-like ethylene-responsive transcription factor; contains IPR016177 (DNA-binding, integrase-type)
GSVIVT01015025001	0.11	1.9e-11	cell death	Respiratory burst oxidase, putative; contains IPR000778 (Cytochrome b245, heavy chain), IPR011992 (EF-hand-like domain), IPR013130 (Ferric reductase transmembrane component-like domain), IPR017938 (Riboflavin synthase-like beta-barrel)		GSVIVT01009294001	3.37		flower development				post-embryonic development		AP2-like ethylene-responsive transcription factor; contains IPR001471 (AP2/ERF domain)
GSVIVT01033531001	0.15	1.61e-13	cell death	Transcription factor, putative; contains IPR004827 (Basic-leucine zipper domain), IPR025422 (DOG1 domain)		GSVIVT01011445001	3.29		flower development				post-embryonic development	embryonic development	NAC domain protein,; contains IPR003441 (No apical meristem (NAM) protein)
GSVIVT01036134001	0.25	3.64e-09	cell death	BZIP transcription factor; contains IPR004827 (Basic-leucine zipper domain), IPR025422 (DOG1 domain)		GSVIVT01022824001	3.04		flower development					embryonic development	Cytosine-specific methyltransferase; contains IPR001525 (C-5 cytosine methyltransferase)
GSVIVT01000948001	0.3	0.00121845	cell death	Receptor-like kinase; contains IPR001611 (Leucine-rich repeat), IPR013210 (Leucine-rich repeat-containing N-terminal, type 2), IPR025875 (Leucine rich repeat 4)		GSVIVT01000263001	2.93		flower development					embryonic development	Cytosine-specific methyltransferase; contains IPR001525 (C-5 cytosine methyltransferase)
GSVIVT01032140001	0.3	0.000388942	cell death	Cc-nbs-lrr resistance protein		GSVIVT01014287001	2.64		flower development				post-embryonic development	embryonic development	NAC domain protein,; contains IPR003441 (No apical meristem (NAM) protein)
GSVIVT01020366001	0.31	2.94e-05	cell death	Putative uncharacterized protein OSJNBa0034A02.22; contains IPR007658 (Protein of unknown function DUF594), IPR025315 (Domain of unknown function DUF4220)		GSVIVT01010159001	2.38	cell death						embryonic development	Receptor-like kinase; contains IPR011009 (Protein kinase-like domain), IPR013210 (Leucine-rich repeat-containing N-terminal, type 2), IPR013320 (Concanavalin A-like lectin/glucanase, subgroup)
GSVIVT01009096001	0.31	6.98e-05	cell death	Ring finger protein, putative; contains IPR013083 (Zinc finger, RING/FYVE/PHD-type)		GSVIVT01004912001	2.17						post-embryonic development	embryonic development	Receptor-like protein kinase; contains IPR011009 (Protein kinase-like domain), IPR013210 (Leucine-rich repeat-containing N-terminal, type 2), IPR013320 (Concanavalin A-like lectin/glucanase, subgroup)
GSVIVT01036582001	0.31	2.09e-26	cell death	Resistance protein; contains IPR000010 (Proteinase inhibitor I25, cystatin), IPR000767 (Disease resistance protein), IPR027417 (P-loop containing nucleoside triphosphate hydrolase)		GSVIVT01009865001	2.13		flower development				post-embryonic development	embryonic development	Auxin response factor, putative; contains IPR003311 (AUX/IAA protein), IPR010525 (Auxin response factor), IPR015300 (DNA-binding pseudobarrel domain)
GSVIVT01025878001	0.39	7.96e-05	cell death	Tir-nbs-lrr resistance protein; contains IPR001611 (Leucine-rich repeat)		GSVIVT01007388001	2.03		flower development				post-embryonic development		AP2-like ethylene-responsive transcription factor; contains IPR016177 (DNA-binding, integrase-type)
GSVIVT01032147001	0.4	0.0103993	cell death	Cc-nbs-lrr resistance protein; contains IPR006553 (Leucine-rich repeat, cysteine-containing subtype), IPR026906 (Leucine rich repeat 5)		GSVIVT01025299001	0.48	cell death						embryonic development	Copper-transporting ATPase 2; contains IPR001757 (Cation-transporting P-type ATPase), IPR023214 (HAD-like domain)
GSVIVT01025829001	0.4	1.19e-15	cell death	Metacaspase 2; contains IPR011600 (Peptidase C14, caspase catalytic)		GSVIVT01011381001	0.47		flower development				post-embryonic development	embryonic development	Lipid A export ATP-binding/permease protein MsbA; contains IPR011527 (ABC transporter, transmembrane domain, type 1), IPR027417 (P-loop containing nucleoside triphosphate hydrolase)
GSVIVT01004873001	0.41	0.00565008	cell death	Tir-nbs-lrr resistance protein; contains IPR001611 (Leucine-rich repeat)		GSVIVT01008140001	0.46		flower development				post-embryonic development		MADS-box transcription factor 3; contains IPR002100 (Transcription factor, MADS-box), IPR002487 (Transcription factor, K-box)
GSVIVT01001046001	0.42	5.93e-07	cell death	DNA replication licensing factor MCM5, putative; contains IPR001208 (Mini-chromosome maintenance, DNA-dependent ATPase), IPR027417 (P-loop containing nucleoside triphosphate hydrolase)		GSVIVT01027806001	0.44	cell death	flower development						Cryptochrome 2; contains IPR002081 (Cryptochrome/DNA photolyase, class 1)
GSVIVT01013190001	0.43	2.25e-09	cell death	Zinc finger protein LSD1; contains IPR005735 (Zinc finger, LSD1-type)		GSVIVT01028290001	0.36						post-embryonic development	embryonic development	Myosin XI, putative; contains IPR000048 (IQ motif, EF-hand binding site), IPR001609 (Myosin head, motor domain), IPR004009 (Myosin, N-terminal, SH3-like), IPR027417 (P-loop containing nucleoside triphosphate hydrolase)
GSVIVT01007029001	0.45	3.56e-06	cell death	Leucine-rich repeat-containing protein, putative; contains IPR000767 (Disease resistance protein), IPR001611 (Leucine-rich repeat), IPR025875 (Leucine rich repeat 4), IPR027417 (P-loop containing nucleoside triphosphate hydrolase)		GSVIVT01013741001	0.31	cell death						embryonic development	Receptor-like-kinase; contains IPR011009 (Protein kinase-like domain), IPR013320 (Concanavalin A-like lectin/glucanase, subgroup)
GSVIVT01010159001	0.48	1.57e-06	cell death	Receptor-like kinase; contains IPR011009 (Protein kinase-like domain), IPR013210 (Leucine-rich repeat-containing N-terminal, type 2), IPR013320 (Concanavalin A-like lectin/glucanase, subgroup)		GSVIVT01027472001	0.26		flower development				post-embryonic development	embryonic development	NAC domain protein,; contains IPR003441 (No apical meristem (NAM) protein)
GSVIVT01017354001	274.89	7.18e-14	flower development	Polygalacturonase; contains IPR000743 (Glycoside hydrolase, family 28), IPR011050 (Pectin lyase fold/virulence factor)		GSVIVT01008476001	0.25	cell death	flower development						Mitogen-activated protein kinase kinase 1; contains IPR011009 (Protein kinase-like domain)
GSVIVT01028354001	234.5	0.0338278	flower development	NAC domain protein,; contains IPR003441 (No apical meristem (NAM) protein)		GSVIVT01033362001	0.24		flower development			ripening			Polygalacturonase A; contains IPR000743 (Glycoside hydrolase, family 28), IPR011050 (Pectin lyase fold/virulence factor)
GSVIVT01032117001	233.99	3.16e-18	flower development	Polygalacturonase, putative; contains IPR000743 (Glycoside hydrolase, family 28), IPR011050 (Pectin lyase fold/virulence factor)		GSVIVT01032114001	0.24		flower development			ripening			Polygalacturonase, putative; contains IPR000743 (Glycoside hydrolase, family 28), IPR011050 (Pectin lyase fold/virulence factor)
GSVIVT01033303001	32.73	0.00016266	flower development	Polygalacturonase A; contains IPR000743 (Glycoside hydrolase, family 28), IPR011050 (Pectin lyase fold/virulence factor)		GSVIVT01016352001	0.23		flower development				post-embryonic development		Ethylene-responsive transcription factor 10; contains IPR016177 (DNA-binding, integrase-type)
GSVIVT01033359001	25.92	0	flower development	Polygalacturonase A; contains IPR000743 (Glycoside hydrolase, family 28), IPR011050 (Pectin lyase fold/virulence factor)		GSVIVT01027477001	0.23		flower development				post-embryonic development	embryonic development	NAC domain protein,; contains IPR003441 (No apical meristem (NAM) protein)
GSVIVT01022182001	24.75	0.00712561	flower development	Putative MADS-box transcription factor family protein; contains IPR002100 (Transcription factor, MADS-box), IPR002487 (Transcription factor, K-box)		GSVIVT01033360001	0.22		flower development			ripening			Polygalacturonase A; contains IPR000743 (Glycoside hydrolase, family 28), IPR011050 (Pectin lyase fold/virulence factor)
GSVIVT01018234001	18.03	0.000963281	flower development	MYB transcription factor; contains IPR009057 (Homeodomain-like)		GSVIVT01033364001	0.2		flower development			ripening			Polygalacturonase A; contains IPR000743 (Glycoside hydrolase, family 28), IPR011050 (Pectin lyase fold/virulence factor)
GSVIVT01033360001	15.16	0	flower development	Polygalacturonase A; contains IPR000743 (Glycoside hydrolase, family 28), IPR011050 (Pectin lyase fold/virulence factor)		GSVIVT01033359001	0.19		flower development			ripening			Polygalacturonase A; contains IPR000743 (Glycoside hydrolase, family 28), IPR011050 (Pectin lyase fold/virulence factor)
GSVIVT01025244001	14.79	9.02e-06	flower development	NAC domain protein,; contains IPR003441 (No apical meristem (NAM) protein)		GSVIVT01033303001	0.18		flower development			ripening			Polygalacturonase A; contains IPR000743 (Glycoside hydrolase, family 28), IPR011050 (Pectin lyase fold/virulence factor)
GSVIVT01011947001	13.8	0	flower development	AP2 domain-containing transcription factor; contains IPR015300 (DNA-binding pseudobarrel domain)		GSVIVT01026453001	0.18		flower development				post-embryonic development		Gibberellin 20-oxidase; contains IPR002283 (Isopenicillin N synthase), IPR026992 (Non-haem dioxygenase N-terminal domain), IPR027443 (Isopenicillin N synthase-like)
GSVIVT01033364001	10.72	4.5e-32	flower development	Polygalacturonase A; contains IPR000743 (Glycoside hydrolase, family 28), IPR011050 (Pectin lyase fold/virulence factor)		GSVIVT01025105001	0.16	cell death	flower development						Mitogen-activated protein kinase; contains IPR011009 (Protein kinase-like domain)
GSVIVT01032114001	9.84	6.81e-16	flower development	Polygalacturonase, putative; contains IPR000743 (Glycoside hydrolase, family 28), IPR011050 (Pectin lyase fold/virulence factor)		GSVIVT01023350001	0.16	cell death						embryonic development	Phospholipase D; contains IPR008973 (C2 calcium/lipid-binding domain, CaLB), IPR015679 (Phospholipase D family), IPR024632 (Phospholipase D, C-terminal)
GSVIVT01033362001	9.74	5.77e-37	flower development	Polygalacturonase A; contains IPR000743 (Glycoside hydrolase, family 28), IPR011050 (Pectin lyase fold/virulence factor)		GSVIVT01017354001	0.14		flower development			ripening			Polygalacturonase; contains IPR000743 (Glycoside hydrolase, family 28), IPR011050 (Pectin lyase fold/virulence factor)
GSVIVT01019952001	6.11	2.23e-18	flower development	NAC domain-containing protein, putative; contains IPR003441 (No apical meristem (NAM) protein)		GSVIVT01036267001	0.14						post-embryonic development	embryonic development	Myosin XI, putative; contains IPR000048 (IQ motif, EF-hand binding site), IPR001609 (Myosin head, motor domain), IPR002710 (Dilute), IPR003660 (HAMP linker domain), IPR004009 (Myosin, N-terminal, SH3-like), IPR027417 (P-loop containing nucleoside triphosphate hydrolase)
GSVIVT01015042001	5.93	5.55e-22	flower development	Protein TIFY; contains IPR010399 (Tify), IPR018467 (CO/COL/TOC1, conserved site)		GSVIVT01026007001	0.14						post-embryonic development	embryonic development	Receptor kinase-like protein; contains IPR009091 (Regulator of chromosome condensation 1/beta-lactamase-inhibitor protein II), IPR011009 (Protein kinase-like domain), IPR013320 (Concanavalin A-like lectin/glucanase, subgroup)
GSVIVT01016352001	4.9	1.08e-13	flower development	Ethylene-responsive transcription factor 10; contains IPR016177 (DNA-binding, integrase-type)		GSVIVT01034992001	0.11				pollination		post-embryonic development		Putative receptor-like protein kinase family protein; contains IPR011009 (Protein kinase-like domain), IPR013320 (Concanavalin A-like lectin/glucanase, subgroup), IPR024788 (Malectin-like carbohydrate-binding domain)
GSVIVT01011873001	3.79	1.17e-13	flower development	Transcription factor, putative; contains IPR011598 (Myc-type, basic helix-loop-helix (bHLH) domain)		GSVIVT01016706001	0.07		flower development				post-embryonic development		Lipid A export ATP-binding/permease protein MsbA; contains IPR011527 (ABC transporter, transmembrane domain, type 1), IPR027417 (P-loop containing nucleoside triphosphate hydrolase)
GSVIVT01025105001	3.73	2.51e-13	flower development	Mitogen-activated protein kinase; contains IPR011009 (Protein kinase-like domain)		GSVIVT01028354001	0.06		flower development				post-embryonic development	embryonic development	NAC domain protein,; contains IPR003441 (No apical meristem (NAM) protein)
GSVIVT01015641001	2.76	0.0139689	flower development	MADS-box transcription factor; contains IPR002100 (Transcription factor, MADS-box), IPR002487 (Transcription factor, K-box)		GSVIVT01032117001	0.04		flower development			ripening			Polygalacturonase, putative; contains IPR000743 (Glycoside hydrolase, family 28), IPR011050 (Pectin lyase fold/virulence factor)
GSVIVT01031020001	2.75	6.88e-06	flower development	Transcription factor, putative; contains IPR011598 (Myc-type, basic helix-loop-helix (bHLH) domain)		GSVIVT01031843001	0.04		flower development					embryonic development	Leucine-rich repeat receptor-like serine/threonine-protein kinase; contains IPR001611 (Leucine-rich repeat)
GSVIVT01009715001	2.49	0.000151905	flower development	Receptor kinase; contains IPR011009 (Protein kinase-like domain), IPR013210 (Leucine-rich repeat-containing N-terminal, type 2)		GSVIVT01018982001	0.01	cell death						embryonic development	Putative receptor protein kinase; contains IPR011009 (Protein kinase-like domain)
GSVIVT01027473001	2.48	4.52e-05	flower development	NAC domain protein,; contains IPR003441 (No apical meristem (NAM) protein)		GSVIVT01015408001	0.01				pollination		post-embryonic development	embryonic development	Guanine nucleotide exchange factor; contains IPR000904 (SEC7-like), IPR023394 (SEC7-like, alpha orthogonal bundle)
GSVIVT01027477001	2.37	2.7e-08	flower development	NAC domain protein,; contains IPR003441 (No apical meristem (NAM) protein)		GSVIVT01022182001	0		flower development				post-embryonic development		Putative MADS-box transcription factor family protein; contains IPR002100 (Transcription factor, MADS-box), IPR002487 (Transcription factor, K-box)
GSVIVT01007944001	2.33	0.00117855	flower development	Putative receptor protein kinase; contains IPR001611 (Leucine-rich repeat), IPR011009 (Protein kinase-like domain), IPR013210 (Leucine-rich repeat-containing N-terminal, type 2)
GSVIVT01033902001	2.28	0.0251076	flower development	Auxin response factor 17; contains IPR015300 (DNA-binding pseudobarrel domain)
GSVIVT01008476001	2.23	1.45e-13	flower development	Mitogen-activated protein kinase kinase 1; contains IPR011009 (Protein kinase-like domain)
GSVIVT01027806001	2.15	3.11e-11	flower development	Cryptochrome 2; contains IPR002081 (Cryptochrome/DNA photolyase, class 1)
GSVIVT01034573001	2.12	0.000488	flower development	Receptor-like kinase; contains IPR011009 (Protein kinase-like domain), IPR013320 (Concanavalin A-like lectin/glucanase, subgroup)
GSVIVT01030434001	0	3.93e-07	flower development	MYB transcription factor; contains IPR001345 (Phosphoglycerate/bisphosphoglycerate mutase, active site), IPR009057 (Homeodomain-like)
GSVIVT01009393001	0.01	0.0140052	flower development	MADS-box transcription factor; contains IPR002100 (Transcription factor, MADS-box), IPR002487 (Transcription factor, K-box)
GSVIVT01027431001	0.04	0.0154475	flower development	NAC domain protein,; contains IPR003441 (No apical meristem (NAM) protein)
GSVIVT01027572001	0.06	0	flower development	Gibberellin 20-oxidase; contains IPR005123 (Oxoglutarate/iron-dependent dioxygenase), IPR027443 (Isopenicillin N synthase-like)
GSVIVT01018787001	0.17	1.26e-22	flower development	Putative wuschel homeobox protein; contains IPR009057 (Homeodomain-like)
GSVIVT01019670001	0.17	1.06e-10	flower development	NAC domain-containing protein, putative; contains IPR003441 (No apical meristem (NAM) protein)
GSVIVT01032714001	0.17	3.49e-16	flower development	LOB domain-containing protein, putative; contains IPR004883 (Lateral organ boundaries, LOB)
GSVIVT01006485001	0.18	0	flower development	NAC domain protein,; contains IPR003441 (No apical meristem (NAM) protein)
GSVIVT01018942001	0.19	2.38e-05	flower development	Transcription factor, putative; contains IPR011598 (Myc-type, basic helix-loop-helix (bHLH) domain)
GSVIVT01011738001	0.26	0.000257099	flower development	WUSCHEL-related homeobox; contains IPR009057 (Homeodomain-like)
GSVIVT01031661001	0.29	3.3e-12	flower development	Putative receptor-like protein kinase; contains IPR001611 (Leucine-rich repeat), IPR011009 (Protein kinase-like domain), IPR013210 (Leucine-rich repeat-containing N-terminal, type 2), IPR013320 (Concanavalin A-like lectin/glucanase, subgroup)
GSVIVT01002253001	0.33	0.00188894	flower development	Receptor-like kinase; contains IPR001611 (Leucine-rich repeat), IPR011009 (Protein kinase-like domain)
GSVIVT01013771001	0.4	4.16e-07	flower development	Polygalacturonase, putative; contains IPR000743 (Glycoside hydrolase, family 28), IPR011050 (Pectin lyase fold/virulence factor)
GSVIVT01016054001	0.42	0.0357746	flower development	Receptor-like protein kinase; contains IPR001611 (Leucine-rich repeat), IPR011009 (Protein kinase-like domain), IPR013210 (Leucine-rich repeat-containing N-terminal, type 2), IPR013320 (Concanavalin A-like lectin/glucanase, subgroup), IPR025875 (Leucine rich repeat 4)
GSVIVT01011445001	0.43	8.82e-09	flower development	NAC domain protein,; contains IPR003441 (No apical meristem (NAM) protein)
GSVIVT01038241001	0.43	0.000237365	flower development	Polygalacturonase, putative; contains IPR000743 (Glycoside hydrolase, family 28), IPR011050 (Pectin lyase fold/virulence factor)
GSVIVT01009815001	0.45	2.82e-08	flower development	MADS box transcription factor; contains IPR002100 (Transcription factor, MADS-box), IPR002487 (Transcription factor, K-box)
GSVIVT01015276001	0.47	1.71e-05	flower development	Probable leucine-rich repeat receptor-like protein kinase; contains IPR001611 (Leucine-rich repeat)
GSVIVT01032118001	0.48	1.72e-12	flower development	Polygalacturonase, putative; contains IPR000743 (Glycoside hydrolase, family 28), IPR011050 (Pectin lyase fold/virulence factor)
GSVIVT01032837001	0.49	9.89e-11	flower development	Cytochrome P450; contains IPR001128 (Cytochrome P450)
GSVIVT01014490001	5.24	0.00115864	pollen-pistil interaction	Serine/threonine-protein kinase; contains IPR000858 (S-locus glycoprotein), IPR001480 (Bulb-type lectin domain), IPR003609 (Apple-like), IPR011009 (Protein kinase-like domain), IPR013320 (Concanavalin A-like lectin/glucanase, subgroup)
GSVIVT01017953001	3.12	0.00855328	pollen-pistil interaction	Receptor-like protein kinase; contains IPR001480 (Bulb-type lectin domain), IPR011009 (Protein kinase-like domain), IPR013320 (Concanavalin A-like lectin/glucanase, subgroup)
GSVIVT01006353001	3.02	0.000167159	pollen-pistil interaction	Serine/threonine-protein kinase; contains IPR000742 (Epidermal growth factor-like domain), IPR000858 (S-locus glycoprotein), IPR003609 (Apple-like), IPR011009 (Protein kinase-like domain), IPR013320 (Concanavalin A-like lectin/glucanase, subgroup), IPR021820 (S-locus receptor kinase, C-terminal), IPR022126 (S-locus, receptor kinase)
GSVIVT01011620001	2.77	0.000107275	pollen-pistil interaction	Serine/threonine-protein kinase; contains IPR000742 (Epidermal growth factor-like domain), IPR000858 (S-locus glycoprotein), IPR001480 (Bulb-type lectin domain), IPR003609 (Apple-like), IPR011009 (Protein kinase-like domain), IPR013320 (Concanavalin A-like lectin/glucanase, subgroup)
GSVIVT01006982001	2.36	0.00309272	pollen-pistil interaction	Serine/threonine-protein kinase; contains IPR000742 (Epidermal growth factor-like domain), IPR000858 (S-locus glycoprotein), IPR003609 (Apple-like), IPR011009 (Protein kinase-like domain), IPR013320 (Concanavalin A-like lectin/glucanase, subgroup), IPR021820 (S-locus receptor kinase, C-terminal)
GSVIVT01006478001	2.34	1.06e-05	pollen-pistil interaction	Serine/threonine-protein kinase; contains IPR000742 (Epidermal growth factor-like domain), IPR000858 (S-locus glycoprotein), IPR001480 (Bulb-type lectin domain), IPR003609 (Apple-like), IPR011009 (Protein kinase-like domain), IPR013320 (Concanavalin A-like lectin/glucanase, subgroup)
GSVIVT01000438001	0.44	0.0162389	pollen-pistil interaction	S-receptor kinase-like protein 1; contains IPR000742 (Epidermal growth factor-like domain), IPR000858 (S-locus glycoprotein), IPR011009 (Protein kinase-like domain), IPR013320 (Concanavalin A-like lectin/glucanase, subgroup), IPR025287 (Wall-associated receptor kinase galacturonan-binding domain)
GSVIVT01015408001	40.3	6.09e-19	pollination	Guanine nucleotide exchange factor; contains IPR000904 (SEC7-like), IPR023394 (SEC7-like, alpha orthogonal bundle)
GSVIVT01015523001	14.77	2.97e-12	pollination	Nitrate transporter; contains IPR000109 (Proton-dependent oligopeptide transporter family), IPR016196 (Major facilitator superfamily domain, general substrate transporter)
GSVIVT01034071001	9.75	6.44e-05	pollination	Putative peptide/nitrate transporter; contains IPR000109 (Proton-dependent oligopeptide transporter family), IPR016196 (Major facilitator superfamily domain, general substrate transporter)
GSVIVT01034992001	8.29	0.00106379	pollination	Putative receptor-like protein kinase family protein; contains IPR011009 (Protein kinase-like domain), IPR013320 (Concanavalin A-like lectin/glucanase, subgroup), IPR024788 (Malectin-like carbohydrate-binding domain)
GSVIVT01032550001	6.56	5.81e-21	pollination	Probable peptide/nitrate transporter; contains IPR000109 (Proton-dependent oligopeptide transporter family), IPR016196 (Major facilitator superfamily domain, general substrate transporter)
GSVIVT01025359001	6.37	0.000247468	pollination	Putative peptide/nitrate transporter; contains IPR000109 (Proton-dependent oligopeptide transporter family), IPR016196 (Major facilitator superfamily domain, general substrate transporter)
GSVIVT01034886001	4.95	6.97e-23	pollination	Putative sucrose transporter
GSVIVT01015369001	3.93	6.27e-06	pollination	Rop guanine nucleotide exchange factor; contains IPR005512 (Plant specific Rop nucleotide exchanger, PRONE)
GSVIVT01013493001	2.63	0.0132482	pollination	Probable peptide/nitrate transporter; contains IPR000109 (Proton-dependent oligopeptide transporter family), IPR016196 (Major facilitator superfamily domain, general substrate transporter)
GSVIVT01009950001	2.53	0.00403607	pollination	Receptor-like protein kinase; contains IPR011009 (Protein kinase-like domain), IPR013320 (Concanavalin A-like lectin/glucanase, subgroup)
GSVIVT01032879001	2.39	0.00509518	pollination	Receptor-like kinase; contains IPR011009 (Protein kinase-like domain), IPR013320 (Concanavalin A-like lectin/glucanase, subgroup), IPR024788 (Malectin-like carbohydrate-binding domain)
GSVIVT01013279001	2.08	5.1e-05	pollination	Chromosome undetermined scaffold_61, whole genome shotgun sequence; contains IPR003409 (MORN motif)
GSVIVT01032883001	2.06	0.0361551	pollination	Receptor-like kinase; contains IPR011009 (Protein kinase-like domain), IPR013320 (Concanavalin A-like lectin/glucanase, subgroup), IPR024788 (Malectin-like carbohydrate-binding domain)
GSVIVT01023001001	0.02	1.19e-40	pollination	Basic blue protein; contains IPR008972 (Cupredoxin)
GSVIVT01021054001	0.07	6.84e-17	pollination	Purple acid phosphatase; contains IPR004843 (Metallophosphoesterase domain), IPR008963 (Purple acid phosphatase-like, N-terminal), IPR025733 (Iron/zinc purple acid phosphatase-like C-terminal domain)
GSVIVT01017070001	0.14	6.53e-06	pollination	Rop guanine nucleotide exchange factor; contains IPR005512 (Plant specific Rop nucleotide exchanger, PRONE)
GSVIVT01013171001	0.16	0.0191103	pollination	Putative peptide/nitrate transporter; contains IPR000109 (Proton-dependent oligopeptide transporter family), IPR016196 (Major facilitator superfamily domain, general substrate transporter)
GSVIVT01013483001	0.38	0.014273	pollination	Phosphatidylinositol-4-phosphate 5-kinase, putative; contains IPR002498 (Phosphatidylinositol-4-phosphate 5-kinase, core), IPR003409 (MORN motif), IPR023610 (Phosphatidylinositol-4-phosphate 5-kinase), IPR027483 (Phosphatidylinositol-4-phosphate 5-kinase, C-terminal), IPR027484 (Phosphatidylinositol-4-phosphate 5-kinase, N-terminal domain)
GSVIVT01018319001	0.45	0.00075248	pollination	Rac-like GTP binding protein; contains IPR001806 (Small GTPase superfamily), IPR005225 (Small GTP-binding protein domain), IPR027417 (P-loop containing nucleoside triphosphate hydrolase)
GSVIVT01029053001	0.48	0.000107485	pollination	Purple acid phosphatase; contains IPR004843 (Metallophosphoesterase domain), IPR008963 (Purple acid phosphatase-like, N-terminal), IPR025733 (Iron/zinc purple acid phosphatase-like C-terminal domain)
GSVIVT01017354001	274.89	7.18e-14	ripening	Polygalacturonase; contains IPR000743 (Glycoside hydrolase, family 28), IPR011050 (Pectin lyase fold/virulence factor)
GSVIVT01032117001	233.99	3.16e-18	ripening	Polygalacturonase, putative; contains IPR000743 (Glycoside hydrolase, family 28), IPR011050 (Pectin lyase fold/virulence factor)
GSVIVT01033303001	32.73	0.00016266	ripening	Polygalacturonase A; contains IPR000743 (Glycoside hydrolase, family 28), IPR011050 (Pectin lyase fold/virulence factor)
GSVIVT01033359001	25.92	0	ripening	Polygalacturonase A; contains IPR000743 (Glycoside hydrolase, family 28), IPR011050 (Pectin lyase fold/virulence factor)
GSVIVT01033360001	15.16	0	ripening	Polygalacturonase A; contains IPR000743 (Glycoside hydrolase, family 28), IPR011050 (Pectin lyase fold/virulence factor)
GSVIVT01011165001	11.64	6.45e-26	ripening	1-aminocyclopropane-1-carboxylate oxidase; contains IPR005123 (Oxoglutarate/iron-dependent dioxygenase), IPR026992 (Non-haem dioxygenase N-terminal domain), IPR027443 (Isopenicillin N synthase-like)
GSVIVT01033364001	10.72	4.5e-32	ripening	Polygalacturonase A; contains IPR000743 (Glycoside hydrolase, family 28), IPR011050 (Pectin lyase fold/virulence factor)
GSVIVT01032114001	9.84	6.81e-16	ripening	Polygalacturonase, putative; contains IPR000743 (Glycoside hydrolase, family 28), IPR011050 (Pectin lyase fold/virulence factor)
GSVIVT01033362001	9.74	5.77e-37	ripening	Polygalacturonase A; contains IPR000743 (Glycoside hydrolase, family 28), IPR011050 (Pectin lyase fold/virulence factor)
GSVIVT01030508001	9.16	0	ripening	1-aminocyclopropane-1-carboxylate oxidase; contains IPR005123 (Oxoglutarate/iron-dependent dioxygenase), IPR026992 (Non-haem dioxygenase N-terminal domain), IPR027443 (Isopenicillin N synthase-like)
GSVIVT01018667001	8.78	8.72e-16	ripening	1-aminocyclopropane-1-carboxylate oxidase, putative; contains IPR005123 (Oxoglutarate/iron-dependent dioxygenase), IPR026992 (Non-haem dioxygenase N-terminal domain), IPR027443 (Isopenicillin N synthase-like)
GSVIVT01018669001	7.71	4.91001e-41	ripening	1-aminocyclopropane-1-carboxylate oxidase 1; contains IPR005123 (Oxoglutarate/iron-dependent dioxygenase), IPR026992 (Non-haem dioxygenase N-terminal domain), IPR027443 (Isopenicillin N synthase-like)
GSVIVT01032809001	6.59	1.25e-16	ripening	1-aminocyclopropane-1-carboxylate oxidase; contains IPR002283 (Isopenicillin N synthase), IPR026992 (Non-haem dioxygenase N-terminal domain), IPR027443 (Isopenicillin N synthase-like)
GSVIVT01026962001	5.8	1.38e-07	ripening	1-aminocyclopropane-carboxylate synthase; contains IPR015424 (Pyridoxal phosphate-dependent transferase)
GSVIVT01013257001	4.3	2.15e-28	ripening	1-aminocyclopropane-1-carboxylate oxidase 2; contains IPR005123 (Oxoglutarate/iron-dependent dioxygenase), IPR026992 (Non-haem dioxygenase N-terminal domain), IPR027443 (Isopenicillin N synthase-like)
GSVIVT01038652001	4.3	0.0397531	ripening	1-aminocyclopropane-1-carboxylate oxidase; contains IPR005123 (Oxoglutarate/iron-dependent dioxygenase), IPR026992 (Non-haem dioxygenase N-terminal domain), IPR027443 (Isopenicillin N synthase-like)
GSVIVT01013255001	4.21	2.05e-26	ripening	1-aminocyclopropane-1-carboxylate oxidase 2; contains IPR005123 (Oxoglutarate/iron-dependent dioxygenase), IPR026992 (Non-haem dioxygenase N-terminal domain), IPR027443 (Isopenicillin N synthase-like)
GSVIVT01024193001	4.14	0.00687842	ripening	Cytochrome P450; contains IPR001128 (Cytochrome P450)
GSVIVT01031298001	3.19	2.02e-05	ripening	Polygalacturonase, putative; contains IPR000743 (Glycoside hydrolase, family 28), IPR011050 (Pectin lyase fold/virulence factor)
GSVIVT01008264001	2.14	0.0224638	ripening	Cytochrome P450; contains IPR001128 (Cytochrome P450)
GSVIVT01027746001	2.12	0.0347899	ripening	1-aminocyclopropane-1-carboxylate oxidase-like protein; contains IPR005123 (Oxoglutarate/iron-dependent dioxygenase), IPR027443 (Isopenicillin N synthase-like)
GSVIVT01008261001	2.04	1.43e-09	ripening	Cytochrome P450; contains IPR001128 (Cytochrome P450)
GSVIVT01019420001	0.17	0	ripening	Endo-1,4-beta-glucanase; contains IPR001701 (Glycoside hydrolase, family 9), IPR008928 (Six-hairpin glycosidase-like)
GSVIVT01026415001	0.28	2.4e-11	ripening	1-aminocyclopropane-1-carboxylate oxidase; contains IPR005123 (Oxoglutarate/iron-dependent dioxygenase), IPR027443 (Isopenicillin N synthase-like)
GSVIVT01008122001	0.33	5.89e-06	ripening	Cytochrome P450, putative; contains IPR001128 (Cytochrome P450)
GSVIVT01019695001	0.36	0.000789605	ripening	1-aminocyclopropane-1-carboxylate oxidase, putative; contains IPR005123 (Oxoglutarate/iron-dependent dioxygenase), IPR026992 (Non-haem dioxygenase N-terminal domain), IPR027443 (Isopenicillin N synthase-like)
GSVIVT01017644001	0.39	7.97e-14	ripening	Polygalacturonase, putative; contains IPR000743 (Glycoside hydrolase, family 28), IPR011050 (Pectin lyase fold/virulence factor)
GSVIVT01013771001	0.4	4.16e-07	ripening	Polygalacturonase, putative; contains IPR000743 (Glycoside hydrolase, family 28), IPR011050 (Pectin lyase fold/virulence factor)
GSVIVT01038241001	0.43	0.000237365	ripening	Polygalacturonase, putative; contains IPR000743 (Glycoside hydrolase, family 28), IPR011050 (Pectin lyase fold/virulence factor)
GSVIVT01032118001	0.48	1.72e-12	ripening	Polygalacturonase, putative; contains IPR000743 (Glycoside hydrolase, family 28), IPR011050 (Pectin lyase fold/virulence factor)
GSVIVT01028354001	234.5	0.0338278	post-embryonic development	NAC domain protein,; contains IPR003441 (No apical meristem (NAM) protein)
GSVIVT01015408001	40.3	6.09e-19	post-embryonic development	Guanine nucleotide exchange factor; contains IPR000904 (SEC7-like), IPR023394 (SEC7-like, alpha orthogonal bundle)
GSVIVT01034878001	37.41	7.98e-09	post-embryonic development	GAI-like protein 1; contains IPR005202 (Transcription factor GRAS)
GSVIVT01022182001	24.75	0.00712561	post-embryonic development	Putative MADS-box transcription factor family protein; contains IPR002100 (Transcription factor, MADS-box), IPR002487 (Transcription factor, K-box)
GSVIVT01008228001	16.95	2.89e-27	post-embryonic development	Oleosin; contains IPR000136 (Oleosin)
GSVIVT01034992001	8.29	0.00106379	post-embryonic development	Putative receptor-like protein kinase family protein; contains IPR011009 (Protein kinase-like domain), IPR013320 (Concanavalin A-like lectin/glucanase, subgroup), IPR024788 (Malectin-like carbohydrate-binding domain)
GSVIVT01031128001	7.04	1.09e-16	post-embryonic development	Respiratory burst oxidase, putative; contains IPR000778 (Cytochrome b245, heavy chain), IPR011992 (EF-hand-like domain), IPR013130 (Ferric reductase transmembrane component-like domain), IPR017938 (Riboflavin synthase-like beta-barrel)
GSVIVT01018063001	6.52	1.27e-07	post-embryonic development	Putative calcium-transporting ATPase; contains IPR001757 (Cation-transporting P-type ATPase), IPR023214 (HAD-like domain), IPR023298 (P-type ATPase, transmembrane domain)
GSVIVT01007970001	6.25	0	post-embryonic development	Two-component response regulator-like PRR1; contains IPR011006 (CheY-like superfamily)
GSVIVT01016352001	4.9	1.08e-13	post-embryonic development	Ethylene-responsive transcription factor 10; contains IPR016177 (DNA-binding, integrase-type)
GSVIVT01014570001	4.73	6.67e-12	post-embryonic development	Scarecrow-like 1 transcription factor; contains IPR005202 (Transcription factor GRAS)
GSVIVT01018061001	3.72	4.54e-08	post-embryonic development	Putative calcium-transporting ATPase; contains IPR001757 (Cation-transporting P-type ATPase), IPR004014 (Cation-transporting P-type ATPase, N-terminal), IPR023214 (HAD-like domain), IPR023298 (P-type ATPase, transmembrane domain)
GSVIVT01007965001	3.51	9.80909e-45	post-embryonic development	Pseudo response regulator; contains IPR010402 (CCT domain), IPR011006 (CheY-like superfamily)
GSVIVT01000083001	3.34	0.000182046	post-embryonic development	Lipoxygenase; contains IPR000907 (Lipoxygenase), IPR008976 (Lipase/lipooxygenase, PLAT/LH2), IPR027433 (Lipoxygenase, domain 3)
GSVIVT01025328001	3.1	0.000117423	post-embryonic development	Lipoxygenase; contains IPR000907 (Lipoxygenase), IPR027433 (Lipoxygenase, domain 3)
GSVIVT01036637001	3.01	1.79e-08	post-embryonic development	Receptor protein kinase, putative; contains IPR001611 (Leucine-rich repeat), IPR011009 (Protein kinase-like domain), IPR013320 (Concanavalin A-like lectin/glucanase, subgroup)
GSVIVT01005211001	2.98	0.0452596	post-embryonic development	Putative receptor-like protein kinase; contains IPR008985 (Concanavalin A-like lectin/glucanases superfamily), IPR011009 (Protein kinase-like domain)
GSVIVT01003848001	2.93	0.00585461	post-embryonic development	Receptor kinase; contains IPR011009 (Protein kinase-like domain), IPR013320 (Concanavalin A-like lectin/glucanase, subgroup), IPR024788 (Malectin-like carbohydrate-binding domain)
GSVIVT01007661001	2.87	1.72e-06	post-embryonic development	Putative receptor kinase; contains IPR008985 (Concanavalin A-like lectin/glucanases superfamily), IPR011009 (Protein kinase-like domain)
GSVIVT01015465001	2.69	0.0454538	post-embryonic development	DELLA protein; contains IPR001810 (F-box domain, cyclin-like), IPR005202 (Transcription factor GRAS), IPR021914 (Transcriptional factor DELLA, N-terminal)
GSVIVT01029311001	2.55	1.22e-06	post-embryonic development	Transcription Factor; contains IPR011598 (Myc-type, basic helix-loop-helix (bHLH) domain)
GSVIVT01000084001	2.53	0.0069513	post-embryonic development	Lipoxygenase; contains IPR000907 (Lipoxygenase), IPR008976 (Lipase/lipooxygenase, PLAT/LH2), IPR027433 (Lipoxygenase, domain 3)
GSVIVT01015035001	2.47	0.00287685	post-embryonic development	Auxin response factor, putative; contains IPR003311 (AUX/IAA protein), IPR010525 (Auxin response factor), IPR015300 (DNA-binding pseudobarrel domain)
GSVIVT01036639001	2.44	0.000815813	post-embryonic development	Receptor protein kinase, putative; contains IPR001611 (Leucine-rich repeat), IPR011009 (Protein kinase-like domain), IPR013210 (Leucine-rich repeat-containing N-terminal, type 2), IPR013320 (Concanavalin A-like lectin/glucanase, subgroup)
GSVIVT01014662001	2.4	0.00923319	post-embryonic development	Potassium channel; contains IPR003280 (Two pore domain potassium channel), IPR011992 (EF-hand-like domain)
GSVIVT01027477001	2.37	2.7e-08	post-embryonic development	NAC domain protein,; contains IPR003441 (No apical meristem (NAM) protein)
GSVIVT01013237001	2.06	0.00366846	post-embryonic development	Type I inositol-1,4,5-trisphosphate 5-phosphatase; contains IPR005135 (Endonuclease/exonuclease/phosphatase)
GSVIVT01032883001	2.06	0.0361551	post-embryonic development	Receptor-like kinase; contains IPR011009 (Protein kinase-like domain), IPR013320 (Concanavalin A-like lectin/glucanase, subgroup), IPR024788 (Malectin-like carbohydrate-binding domain)
GSVIVT01027028001	2.01	0.0188216	post-embryonic development	BAG family molecular chaperone regulator 6; contains IPR000048 (IQ motif, EF-hand binding site), IPR003103 (BAG domain)
GSVIVT01029979001	0.02	0	post-embryonic development	LOB domain-containing protein, putative; contains IPR004883 (Lateral organ boundaries, LOB)
GSVIVT01020574001	0.04	4.27e-15	post-embryonic development	Leucine-rich repeat receptor-like serine/threonine-protein kinase; contains IPR001611 (Leucine-rich repeat)
GSVIVT01024008001	0.04	0	post-embryonic development	Transcription factor, putative; contains IPR011598 (Myc-type, basic helix-loop-helix (bHLH) domain), IPR025610 (Transcription factor MYC/MYB N-terminal)
GSVIVT01013720001	0.06	0	post-embryonic development	Transcription factor, putative; contains IPR011598 (Myc-type, basic helix-loop-helix (bHLH) domain), IPR025610 (Transcription factor MYC/MYB N-terminal)
GSVIVT01023697001	0.06	1.29e-07	post-embryonic development	AP2-like ethylene-responsive transcription factor; contains IPR016177 (DNA-binding, integrase-type)
GSVIVT01027572001	0.06	0	post-embryonic development	Gibberellin 20-oxidase; contains IPR005123 (Oxoglutarate/iron-dependent dioxygenase), IPR027443 (Isopenicillin N synthase-like)
GSVIVT01021054001	0.07	6.84e-17	post-embryonic development	Purple acid phosphatase; contains IPR004843 (Metallophosphoesterase domain), IPR008963 (Purple acid phosphatase-like, N-terminal), IPR025733 (Iron/zinc purple acid phosphatase-like C-terminal domain)
GSVIVT01010078001	0.16	1.31e-23	post-embryonic development	Putative receptor protein kinase; contains IPR001611 (Leucine-rich repeat), IPR011009 (Protein kinase-like domain), IPR013210 (Leucine-rich repeat-containing N-terminal, type 2)
GSVIVT01010025001	0.18	7.09e-09	post-embryonic development	Putative auxin efflux carrier protein 6; contains IPR004776 (Auxin efflux carrier)
GSVIVT01016876001	0.18	2.76e-34	post-embryonic development	Phospholipase D; contains IPR008973 (C2 calcium/lipid-binding domain, CaLB), IPR015679 (Phospholipase D family), IPR024632 (Phospholipase D, C-terminal)
GSVIVT01000451001	0.23	0.00011279	post-embryonic development	Cyclin d, putative; contains IPR013763 (Cyclin-like)
GSVIVT01032855001	0.28	9.56e-17	post-embryonic development	Auxin transporter-like protein; contains IPR013057 (Amino acid transporter, transmembrane)
GSVIVT01005836001	0.31	6.3e-24	post-embryonic development	Putative 3'(2'),5'-bisphosphate nucleotidase; contains IPR000760 (Inositol monophosphatase)
GSVIVT01008917001	0.33	2.1e-23	post-embryonic development	Auxin transporter-like protein 3; contains IPR013057 (Amino acid transporter, transmembrane)
GSVIVT01009234001	0.36	0.00076859	post-embryonic development	Transcription factor; contains IPR011598 (Myc-type, basic helix-loop-helix (bHLH) domain)
GSVIVT01034124001	0.36	4.17e-08	post-embryonic development	Receptor-like protein kinase; contains IPR008985 (Concanavalin A-like lectin/glucanases superfamily), IPR011009 (Protein kinase-like domain)
GSVIVT01021648001	0.42	0.0478715	post-embryonic development	Putative receptor-like protein kinase; contains IPR001611 (Leucine-rich repeat), IPR011009 (Protein kinase-like domain), IPR013210 (Leucine-rich repeat-containing N-terminal, type 2)
GSVIVT01011445001	0.43	8.82e-09	post-embryonic development	NAC domain protein,; contains IPR003441 (No apical meristem (NAM) protein)
GSVIVT01031658001	0.45	0.000159278	post-embryonic development	Receptor protein kinase, putative; contains IPR001611 (Leucine-rich repeat), IPR011009 (Protein kinase-like domain), IPR013210 (Leucine-rich repeat-containing N-terminal, type 2), IPR025875 (Leucine rich repeat 4)
GSVIVT01000012001	0.47	0.00321337	post-embryonic development	Transcription factor; contains IPR011598 (Myc-type, basic helix-loop-helix (bHLH) domain)
GSVIVT01029053001	0.48	0.000107485	post-embryonic development	Purple acid phosphatase; contains IPR004843 (Metallophosphoesterase domain), IPR008963 (Purple acid phosphatase-like, N-terminal), IPR025733 (Iron/zinc purple acid phosphatase-like C-terminal domain)
GSVIVT01018982001	2520	0	embryonic development	Putative receptor protein kinase; contains IPR011009 (Protein kinase-like domain)
GSVIVT01028354001	234.5	0.0338278	embryonic development	NAC domain protein,; contains IPR003441 (No apical meristem (NAM) protein)
GSVIVT01015408001	40.3	6.09e-19	embryonic development	Guanine nucleotide exchange factor; contains IPR000904 (SEC7-like), IPR023394 (SEC7-like, alpha orthogonal bundle)
GSVIVT01033505001	36.36	2.03e-21	embryonic development	Seed maturation protein; contains IPR005513 (Late embryogenesis abundant protein, LEA-25/LEA-D113)
GSVIVT01036966001	12.13	0.00339472	embryonic development	Receptor protein kinase-like protein; contains IPR001611 (Leucine-rich repeat), IPR011009 (Protein kinase-like domain)
GSVIVT01028540001	6.59	0.0241491	embryonic development	Transcription factor viviparous 1; contains IPR015300 (DNA-binding pseudobarrel domain)
GSVIVT01029273001	5.99	2.26e-05	embryonic development	Leucine rich repeat protein; contains IPR001611 (Leucine-rich repeat)
GSVIVT01034493001	5.81	9.45e-06	embryonic development	Receptor-like kinase; contains IPR001611 (Leucine-rich repeat), IPR011009 (Protein kinase-like domain)
GSVIVT01008607001	5.04	8.72e-09	embryonic development	Pyruvate dehydrogenase E1 component subunit beta; contains IPR005475 (Transketolase-like, pyrimidine-binding domain), IPR009014 (Transketolase, C-terminal/Pyruvate-ferredoxin oxidoreductase, domain II), IPR027110 (Pyruvate dehydrogenase E1 component subunit beta)
GSVIVT01019419001	4.82	0.00900662	embryonic development	WRKY transcription factor, putative; contains IPR003657 (DNA-binding WRKY)
GSVIVT01023350001	3.82	8.34e-06	embryonic development	Phospholipase D; contains IPR008973 (C2 calcium/lipid-binding domain, CaLB), IPR015679 (Phospholipase D family), IPR024632 (Phospholipase D, C-terminal)
GSVIVT01017953001	3.12	0.00855328	embryonic development	Receptor-like protein kinase; contains IPR001480 (Bulb-type lectin domain), IPR011009 (Protein kinase-like domain), IPR013320 (Concanavalin A-like lectin/glucanase, subgroup)
GSVIVT01028858001	2.91	0.0346237	embryonic development	Receptor-like protein kinase; contains IPR011009 (Protein kinase-like domain)
GSVIVT01021252001	2.87	1.27e-08	embryonic development	WRKY transcription factor 5; contains IPR003657 (DNA-binding WRKY)
GSVIVT01037711001	2.77	4.7e-24	embryonic development	Glucan endo-1,3-beta-glucosidase, putative; contains IPR000490 (Glycoside hydrolase, family 17), IPR012946 (X8), IPR017853 (Glycoside hydrolase, superfamily)
GSVIVT01001803001	2.64	0.0471282	embryonic development	Leucine-rich repeat receptor-like serine/threonine-protein kinase; contains IPR001611 (Leucine-rich repeat)
GSVIVT01033032001	2.61	1.86e-09	embryonic development	NAC domain protein,; contains IPR003441 (No apical meristem (NAM) protein)
GSVIVT01027473001	2.48	4.52e-05	embryonic development	NAC domain protein,; contains IPR003441 (No apical meristem (NAM) protein)
GSVIVT01027477001	2.37	2.7e-08	embryonic development	NAC domain protein,; contains IPR003441 (No apical meristem (NAM) protein)
GSVIVT01026965001	2.19	0.0098908	embryonic development	WRKY transcription factor 23; contains IPR003657 (DNA-binding WRKY)
GSVIVT01015464001	2.18	6.96e-09	embryonic development	Putative argonaute family protein; contains IPR003100 (Argonaute/Dicer protein, PAZ), IPR012337 (Ribonuclease H-like domain), IPR014811 (Domain of unknown function DUF1785)
GSVIVT01009424001	2.05	0.0357261	embryonic development	MYB transcription factor; contains IPR009057 (Homeodomain-like)
GSVIVT01011683001	0.08	0	embryonic development	F-box protein family-like protein; contains IPR001810 (F-box domain, cyclin-like)
GSVIVT01010507001	0.14	1.2e-05	embryonic development	Putative receptor protein kinase; contains IPR011009 (Protein kinase-like domain)
GSVIVT01017070001	0.14	6.53e-06	embryonic development	Rop guanine nucleotide exchange factor; contains IPR005512 (Plant specific Rop nucleotide exchanger, PRONE)
GSVIVT01010078001	0.16	1.31e-23	embryonic development	Putative receptor protein kinase; contains IPR001611 (Leucine-rich repeat), IPR011009 (Protein kinase-like domain), IPR013210 (Leucine-rich repeat-containing N-terminal, type 2)
GSVIVT01010025001	0.18	7.09e-09	embryonic development	Putative auxin efflux carrier protein 6; contains IPR004776 (Auxin efflux carrier)
GSVIVT01019967001	0.19	1.39e-30	embryonic development	MYB-family transcription factor, putative; contains IPR009057 (Homeodomain-like)
GSVIVT01021144001	0.22	4.67e-07	embryonic development	WUSCHEL-related homeobox; contains IPR009057 (Homeodomain-like)
GSVIVT01011841001	0.26	0.0374847	embryonic development	Auxin-responsive protein; contains IPR003311 (AUX/IAA protein)
GSVIVT01009721001	0.27	0.000397623	embryonic development	Zinc finger-homeodomain protein 1; contains IPR006456 (ZF-HD homeobox protein, Cys/His-rich dimerisation domain), IPR009057 (Homeodomain-like)
GSVIVT01000948001	0.3	0.00121845	embryonic development	Receptor-like kinase; contains IPR001611 (Leucine-rich repeat), IPR013210 (Leucine-rich repeat-containing N-terminal, type 2), IPR025875 (Leucine rich repeat 4)
GSVIVT01021636001	0.32	0.00077063	embryonic development	Receptor-kinase, putative; contains IPR001611 (Leucine-rich repeat), IPR011009 (Protein kinase-like domain)
GSVIVT01009128001	0.35	1.93e-07	embryonic development	Zinc finger homeodomain protein 1; contains IPR006456 (ZF-HD homeobox protein, Cys/His-rich dimerisation domain), IPR009057 (Homeodomain-like)
GSVIVT01000724001	0.36	0.000784593	embryonic development	F-box/leucine rich repeat protein, putative; contains IPR001810 (F-box domain, cyclin-like)
GSVIVT01025386001	0.4	0.00128422	embryonic development	Cytosine-specific methyltransferase; contains IPR001025 (Bromo adjacent homology (BAH) domain), IPR001525 (C-5 cytosine methyltransferase), IPR016197 (Chromo domain-like)
GSVIVT01009227001	0.41	0.0388334	embryonic development	Pentatricopeptide repeat-containing protein; contains IPR002885 (Pentatricopeptide repeat), IPR011990 (Tetratricopeptide-like helical)
GSVIVT01016176001	0.41	7.17e-12	embryonic development	NAC domain protein,; contains IPR003441 (No apical meristem (NAM) protein)
GSVIVT01037062001	0.41	0.000293809	embryonic development	70 kDa subunit of replication protein A; contains IPR012340 (Nucleic acid-binding, OB-fold)
GSVIVT01011445001	0.43	8.82e-09	embryonic development	NAC domain protein,; contains IPR003441 (No apical meristem (NAM) protein)
GSVIVT01031017001	0.43	9.72e-13	embryonic development	Mannose-6-phosphate isomerase; contains IPR001250 (Mannose-6-phosphate isomerase, type I)
GSVIVT01014461001	0.45	0.000694037	embryonic development	Ubiquitin carboxyl-terminal hydrolase; contains IPR001394 (Peptidase C19, ubiquitin carboxyl-terminal hydrolase 2)
GSVIVT01020666001	0.45	2.8e-07	embryonic development	Transcription factor TCP4; contains IPR005333 (Transcription factor, TCP)
GSVIVT01026982001	0.46	0.000784593	embryonic development	Receptor-like protein kinase; contains IPR011009 (Protein kinase-like domain)
GSVIVT01007849001	0.48	0.00227179	embryonic development	Replication protein A 70 kDa DNA-binding subunit; contains IPR004591 (Replication factor-a protein 1 Rpa1)
GSVIVT01010159001	0.48	1.57e-06	embryonic development	Receptor-like kinase; contains IPR011009 (Protein kinase-like domain), IPR013210 (Leucine-rich repeat-containing N-terminal, type 2), IPR013320 (Concanavalin A-like lectin/glucanase, subgroup)
GSVIVT01000208001	0.49	7.04e-07	embryonic development	AT4g37300/C7A10_60
24 hpt
GSVIVT01017032001	2.01	1.85e-07	cell death	60 kDa chaperonin; contains IPR002423 (Chaperonin Cpn60/TCP-1), IPR027409 (GroEL-like apical domain), IPR027413 (GroEL-like equatorial domain)
GSVIVT01026450001	2.03	1.64e-05	cell death	DNA excision repair protein ERCC-6-like protein; contains IPR000330 (SNF2-related), IPR001650 (Helicase, C-terminal), IPR027417 (P-loop containing nucleoside triphosphate hydrolase)
GSVIVT01000884001	2.05	0.00861885	cell death	Disease resistance protein; contains IPR000767 (Disease resistance protein), IPR027417 (P-loop containing nucleoside triphosphate hydrolase)
GSVIVT01017267001	2.06	0.00926421	cell death	Disease resistance protein; contains IPR000767 (Disease resistance protein), IPR001611 (Leucine-rich repeat), IPR003591 (Leucine-rich repeat, typical subtype), IPR027417 (P-loop containing nucleoside triphosphate hydrolase)
GSVIVT01017681001	2.06	7.05e-06	cell death	Putative receptor-like protein kinase 3; contains IPR011009 (Protein kinase-like domain)
GSVIVT01003856001	2.07	0.000501885	cell death	Serine hydroxymethyltransferase; contains IPR001085 (Serine hydroxymethyltransferase), IPR015424 (Pyridoxal phosphate-dependent transferase)
GSVIVT01003857001	2.09	1.19e-05	cell death	Serine hydroxymethyltransferase, putative; contains IPR001085 (Serine hydroxymethyltransferase), IPR015424 (Pyridoxal phosphate-dependent transferase)
GSVIVT01000879001	2.12	9.69e-05	cell death	Disease resistance protein; contains IPR000767 (Disease resistance protein), IPR027417 (P-loop containing nucleoside triphosphate hydrolase)
GSVIVT01003854001	2.14	5.89e-06	cell death	Serine hydroxymethyltransferase; contains IPR001085 (Serine hydroxymethyltransferase), IPR015424 (Pyridoxal phosphate-dependent transferase)
GSVIVT01003852001	2.15	3.33e-05	cell death	Serine hydroxymethyltransferase; contains IPR001085 (Serine hydroxymethyltransferase), IPR015424 (Pyridoxal phosphate-dependent transferase)
GSVIVT01000651001	2.18	0.0287367	cell death	Disease resistance protein; contains IPR001611 (Leucine-rich repeat)
GSVIVT01003859001	2.2	1.06e-09	cell death	Serine hydroxymethyltransferase; contains IPR001085 (Serine hydroxymethyltransferase), IPR015424 (Pyridoxal phosphate-dependent transferase)
GSVIVT01037222001	2.21	0.00365788	cell death	Leucine-rich repeat-containing protein, putative; contains IPR001611 (Leucine-rich repeat), IPR003591 (Leucine-rich repeat, typical subtype), IPR025875 (Leucine rich repeat 4)
GSVIVT01003862001	2.26	1.43e-07	cell death	Serine hydroxymethyltransferase, putative; contains IPR001085 (Serine hydroxymethyltransferase), IPR015424 (Pyridoxal phosphate-dependent transferase)
GSVIVT01037226001	2.29	0.00503537	cell death	Leucine-rich repeat-containing protein, putative; contains IPR025875 (Leucine rich repeat 4)
GSVIVT01014596001	2.32	0.0228648	cell death	Disease resistance protein; contains IPR000767 (Disease resistance protein), IPR027417 (P-loop containing nucleoside triphosphate hydrolase)
GSVIVT01021714001	2.33	5.28e-09	cell death	Fatty acid 2-hydroxylase; contains IPR006694 (Fatty acid hydroxylase)
GSVIVT01025878001	2.35	0.0115615	cell death	Tir-nbs-lrr resistance protein; contains IPR001611 (Leucine-rich repeat)
GSVIVT01010159001	2.38	1.95e-09	cell death	Receptor-like kinase; contains IPR011009 (Protein kinase-like domain), IPR013210 (Leucine-rich repeat-containing N-terminal, type 2), IPR013320 (Concanavalin A-like lectin/glucanase, subgroup)
GSVIVT01022835001	2.39	0.0388136	cell death	Cc-nbs-lrr resistance protein
GSVIVT01024203001	2.47	1.82e-12	cell death	Kinesin-related protein; contains IPR001752 (Kinesin, motor domain), IPR013083 (Zinc finger, RING/FYVE/PHD-type), IPR027417 (P-loop containing nucleoside triphosphate hydrolase)
GSVIVT01023344001	2.5	0.00436766	cell death	MLO-like protein; contains IPR004326 (Mlo-related protein)
GSVIVT01008201001	2.57	2.4e-16	cell death	Putative disease resistance protein; contains IPR000767 (Disease resistance protein), IPR001763 (Rhodanese-like domain), IPR027417 (P-loop containing nucleoside triphosphate hydrolase)
GSVIVT01000882001	2.79	1.17e-05	cell death	Disease resistance protein; contains IPR000767 (Disease resistance protein), IPR027417 (P-loop containing nucleoside triphosphate hydrolase)
GSVIVT01015025001	2.79	3.54e-05	cell death	Respiratory burst oxidase, putative; contains IPR000778 (Cytochrome b245, heavy chain), IPR011992 (EF-hand-like domain), IPR013130 (Ferric reductase transmembrane component-like domain), IPR017938 (Riboflavin synthase-like beta-barrel)
GSVIVT01013446001	2.95	2.22e-06	cell death	Mitotic checkpoint serine/threonine-protein kinase BUB1 beta; contains IPR015661 (Mitotic checkpoint serine/threonine protein kinase Bub1/Mitotic spindle checkpoint component Mad3)
GSVIVT01032038001	3.02	0.0456524	cell death	Double-strand-break repair protein rad21-like protein; contains IPR006910 (Rad21/Rec8-like protein, N-terminal), IPR023093 (Rad21/Rec8-like protein, C-terminal)
GSVIVT01036582001	3.13	1.05e-12	cell death	Resistance protein; contains IPR000010 (Proteinase inhibitor I25, cystatin), IPR000767 (Disease resistance protein), IPR027417 (P-loop containing nucleoside triphosphate hydrolase)
GSVIVT01033090001	3.15	4.77e-11	cell death	Ribonucleoside diphosphate reductase small subunit; contains IPR000358 (Ribonucleotide reductase small subunit), IPR009078 (Ferritin-like superfamily)
GSVIVT01015407001	3.26	0.0176402	cell death	DNA mismatch repair protein mutS; contains IPR000432 (DNA mismatch repair protein MutS, C-terminal), IPR007695 (DNA mismatch repair protein MutS-like, N-terminal), IPR007696 (DNA mismatch repair protein MutS, core), IPR007860 (DNA mismatch repair protein MutS, connector domain), IPR015536 (DNA mismatch repair protein MutS-homologue MSH6), IPR027417 (P-loop containing nucleoside triphosphate hydro…
GSVIVT01007686001	3.29	0.00612139	cell death	Short-chain dehydrogenase/reductase family protein; contains IPR002347 (Glucose/ribitol dehydrogenase)
GSVIVT01014847001	3.62	0.000950429	cell death	Putative ATP/GTP-binding protein; contains IPR000157 (Toll/interleukin-1 receptor homology (TIR) domain), IPR002182 (NB-ARC), IPR027417 (P-loop containing nucleoside triphosphate hydrolase)
GSVIVT01036134001	3.69	0.00361858	cell death	BZIP transcription factor; contains IPR004827 (Basic-leucine zipper domain), IPR025422 (DOG1 domain)
GSVIVT01015359001	3.7	3.26e-19	cell death	GTP-binding RHO-like protein; contains IPR001806 (Small GTPase superfamily), IPR005225 (Small GTP-binding protein domain), IPR027417 (P-loop containing nucleoside triphosphate hydrolase)
GSVIVT01014083001	3.97	0.00929519	cell death	Bromodomain and PHD finger-containing protein 1; contains IPR013083 (Zinc finger, RING/FYVE/PHD-type)
GSVIVT01033531001	4.22	1.7e-09	cell death	Transcription factor, putative; contains IPR004827 (Basic-leucine zipper domain), IPR025422 (DOG1 domain)
GSVIVT01001046001	4.23	1e-07	cell death	DNA replication licensing factor MCM5, putative; contains IPR001208 (Mini-chromosome maintenance, DNA-dependent ATPase), IPR027417 (P-loop containing nucleoside triphosphate hydrolase)
GSVIVT01032147001	4.33	7.16e-05	cell death	Cc-nbs-lrr resistance protein; contains IPR006553 (Leucine-rich repeat, cysteine-containing subtype), IPR026906 (Leucine rich repeat 5)
GSVIVT01034190001	4.42	0.00419221	cell death	Transcription factor; contains IPR011991 (Winged helix-turn-helix DNA-binding domain), IPR015648 (Transcription factor DP)
GSVIVT01004104001	4.62	0.000145158	cell death	GRAS family transcription factor; contains IPR005202 (Transcription factor GRAS)
GSVIVT01032774001	4.63	0.000562044	cell death	Mitotic checkpoint serine/threonine-protein kinase BUB1 beta; contains IPR015661 (Mitotic checkpoint serine/threonine protein kinase Bub1/Mitotic spindle checkpoint component Mad3)
GSVIVT01011129001	4.74	0.000334245	cell death	Kelch repeat and BTB domain-containing protein 4; contains IPR011333 (BTB/POZ fold), IPR016024 (Armadillo-type fold)
GSVIVT01020983001	4.97	0.00196326	cell death	Tir-nbs-lrr resistance protein; contains IPR000767 (Disease resistance protein), IPR025875 (Leucine rich repeat 4), IPR027417 (P-loop containing nucleoside triphosphate hydrolase)
GSVIVT01011929001	4.98	0.00207177	cell death	BZIP transcription factor; contains IPR004827 (Basic-leucine zipper domain), IPR025422 (DOG1 domain)
GSVIVT01023442001	5.45	1.07e-06	cell death	F21M11.3 protein
GSVIVT01035559001	5.62	4.94e-19	cell death	Syntaxin, putative; contains IPR010989 (t-SNARE)
GSVIVT01000948001	7.87	0.000781524	cell death	Receptor-like kinase; contains IPR001611 (Leucine-rich repeat), IPR013210 (Leucine-rich repeat-containing N-terminal, type 2), IPR025875 (Leucine rich repeat 4)
GSVIVT01025829001	11.44	9.08e-11	cell death	Metacaspase 2; contains IPR011600 (Peptidase C14, caspase catalytic)
GSVIVT01001792001	0	6.5e-13	cell death	V-type proton ATPase subunit G; contains IPR005124 (Vacuolar (H+)-ATPase G subunit)
GSVIVT01001791001	0.01	2.45e-13	cell death	V-type proton ATPase subunit G 1; contains IPR005124 (Vacuolar (H+)-ATPase G subunit)
GSVIVT01018982001	0.01	0	cell death	Putative receptor protein kinase; contains IPR011009 (Protein kinase-like domain)
GSVIVT01001799001	0.02	6.83e-18	cell death	V-type proton ATPase subunit G3; contains IPR005124 (Vacuolar (H+)-ATPase G subunit)
GSVIVT01005727001	0.02	1.39e-10	cell death	V-type proton ATPase subunit G 1; contains IPR005124 (Vacuolar (H+)-ATPase G subunit)
GSVIVT01012803001	0.02	6.37e-16	cell death	V-type proton ATPase subunit G 1; contains IPR005124 (Vacuolar (H+)-ATPase G subunit)
GSVIVT01013677001	0.08	0	cell death	Programmed cell death protein; contains IPR003891 (Initiation factor eIF-4 gamma, MA3), IPR016024 (Armadillo-type fold)
GSVIVT01002667001	0.1	1.84e-17	cell death	Hexokinase, putative; contains IPR001312 (Hexokinase)
GSVIVT01016971001	0.1	1.13e-16	cell death	Hexokinase; contains IPR001312 (Hexokinase)
GSVIVT01022117001	0.1	0.00117295	cell death	Serine/threonine-protein kinase 25; contains IPR011009 (Protein kinase-like domain)
GSVIVT01023350001	0.16	5.43e-09	cell death	Phospholipase D; contains IPR008973 (C2 calcium/lipid-binding domain, CaLB), IPR015679 (Phospholipase D family), IPR024632 (Phospholipase D, C-terminal)
GSVIVT01025105001	0.16	3.52e-06	cell death	Mitogen-activated protein kinase; contains IPR011009 (Protein kinase-like domain)
GSVIVT01013408001	0.17	2.5e-05	cell death	MLO-like protein; contains IPR004326 (Mlo-related protein)
GSVIVT01018020001	0.18	3.21e-34	cell death	Kinase-like protein; contains IPR011009 (Protein kinase-like domain)
GSVIVT01031207001	0.2	5.97e-12	cell death	Chaperone protein dnaJ; contains IPR001623 (DnaJ domain)
GSVIVT01007143001	0.21	5.45e-29	cell death	Disease resistance protein; contains IPR000767 (Disease resistance protein), IPR008808 (Powdery mildew resistance protein, RPW8 domain), IPR027417 (P-loop containing nucleoside triphosphate hydrolase)
GSVIVT01022200001	0.21	0.00380246	cell death	BZIP transcription factor; contains IPR004827 (Basic-leucine zipper domain), IPR025422 (DOG1 domain)
GSVIVT01034793001	0.22	0.0231394	cell death	Sucrose-phosphate synthase 1; contains IPR006380 (Sucrose-phosphate synthase)
GSVIVT01003571001	0.24	9.1e-27	cell death	Disease resistance protein; contains IPR000767 (Disease resistance protein), IPR008808 (Powdery mildew resistance protein, RPW8 domain), IPR027417 (P-loop containing nucleoside triphosphate hydrolase)
GSVIVT01021126001	0.24	0.00299703	cell death	MLO-like protein; contains IPR004326 (Mlo-related protein)
GSVIVT01008476001	0.25	5.07e-14	cell death	Mitogen-activated protein kinase kinase 1; contains IPR011009 (Protein kinase-like domain)
GSVIVT01022021001	0.25	0.00646232	cell death	Receptor-like kinase; contains IPR011009 (Protein kinase-like domain), IPR013320 (Concanavalin A-like lectin/glucanase, subgroup)
GSVIVT01003565001	0.29	3.9e-16	cell death	Disease resistance protein; contains IPR000767 (Disease resistance protein), IPR008808 (Powdery mildew resistance protein, RPW8 domain), IPR027417 (P-loop containing nucleoside triphosphate hydrolase)
GSVIVT01003562001	0.31	2.15e-16	cell death	Disease resistance protein; contains IPR000767 (Disease resistance protein), IPR008808 (Powdery mildew resistance protein, RPW8 domain), IPR027417 (P-loop containing nucleoside triphosphate hydrolase)
GSVIVT01013741001	0.31	0.0175946	cell death	Receptor-like-kinase; contains IPR011009 (Protein kinase-like domain), IPR013320 (Concanavalin A-like lectin/glucanase, subgroup)
GSVIVT01016304001	0.37	0.0476373	cell death	MLO-like protein; contains IPR004326 (Mlo-related protein)
GSVIVT01003568001	0.39	2.71e-05	cell death	Disease resistance protein
GSVIVT01019612001	0.4	0.00535297	cell death	Dehydrogenase/reductase SDR family member 13; contains IPR002347 (Glucose/ribitol dehydrogenase)
GSVIVT01007144001	0.43	5.95e-10	cell death	Disease resistance protein; contains IPR000767 (Disease resistance protein), IPR008808 (Powdery mildew resistance protein, RPW8 domain), IPR027417 (P-loop containing nucleoside triphosphate hydrolase)
GSVIVT01003566001	0.44	1.64e-07	cell death	Disease resistance protein; contains IPR000767 (Disease resistance protein), IPR027417 (P-loop containing nucleoside triphosphate hydrolase)
GSVIVT01026993001	0.44	1.87e-08	cell death	Putative ferric reductase oxidase; contains IPR013121 (Ferric reductase, NAD binding), IPR013130 (Ferric reductase transmembrane component-like domain), IPR017927 (Ferredoxin reductase-type FAD-binding domain)
GSVIVT01027806001	0.44	1.82e-07	cell death	Cryptochrome 2; contains IPR002081 (Cryptochrome/DNA photolyase, class 1)
GSVIVT01035098001	0.46	4.47e-08	cell death	Ethylene-responsive transcription factor 5; contains IPR016177 (DNA-binding, integrase-type)
GSVIVT01038244001	0.46	4.66e-09	cell death	Ankyrin repeat-containing protein, putative; contains IPR020683 (Ankyrin repeat-containing domain), IPR026961 (PGG domain), IPR027001 (Caskin/Ankyrin repeat-containing protein)
GSVIVT01025299001	0.48	9.15e-10	cell death	Copper-transporting ATPase 2; contains IPR001757 (Cation-transporting P-type ATPase), IPR023214 (HAD-like domain)
GSVIVT01025309001	0.48	1.57e-07	cell death	Kinase family protein; contains IPR000961 (AGC-kinase, C-terminal), IPR011009 (Protein kinase-like domain)
GSVIVT01007388001	2.03	4.98e-07	flower development	AP2-like ethylene-responsive transcription factor; contains IPR016177 (DNA-binding, integrase-type)
GSVIVT01009815001	2.05	7.15e-06	flower development	MADS box transcription factor; contains IPR002100 (Transcription factor, MADS-box), IPR002487 (Transcription factor, K-box)
GSVIVT01006711001	2.1	0.000125639	flower development	Arf-GAP with GTPase, ANK repeat and PH domain-containing protein 1; contains IPR001164 (Arf GTPase activating protein)
GSVIVT01009865001	2.13	6.31e-11	flower development	Auxin response factor, putative; contains IPR003311 (AUX/IAA protein), IPR010525 (Auxin response factor), IPR015300 (DNA-binding pseudobarrel domain)
GSVIVT01032837001	2.15	2.04e-09	flower development	Cytochrome P450; contains IPR001128 (Cytochrome P450)
GSVIVT01034166001	2.24	1.35e-11	flower development	Myb family transcription factor; contains IPR009057 (Homeodomain-like)
GSVIVT01022268001	2.3	0.0209001	flower development	Cyclin-dependent protein kinase-like; contains IPR011009 (Protein kinase-like domain)
GSVIVT01005934001	2.31	1.9e-05	flower development	MADS-box transcription factor; contains IPR002100 (Transcription factor, MADS-box), IPR002487 (Transcription factor, K-box)
GSVIVT01015276001	2.34	7.56e-07	flower development	Probable leucine-rich repeat receptor-like protein kinase; contains IPR001611 (Leucine-rich repeat)
GSVIVT01018809001	2.54	0.00703034	flower development	NAC domain protein,; contains IPR003441 (No apical meristem (NAM) protein)
GSVIVT01014287001	2.64	0.029016	flower development	NAC domain protein,; contains IPR003441 (No apical meristem (NAM) protein)
GSVIVT01007389001	2.79	0.000140785	flower development	Transcription factor; contains IPR011598 (Myc-type, basic helix-loop-helix (bHLH) domain)
GSVIVT01027719001	2.79	0.00670651	flower development	Putative SUPERMAN-like C2H2 zinc finger transcription factor; contains IPR015880 (Zinc finger, C2H2-like)
GSVIVT01000263001	2.93	6.14e-07	flower development	Cytosine-specific methyltransferase; contains IPR001525 (C-5 cytosine methyltransferase)
GSVIVT01000047001	3.04	0.000279334	flower development	Protein serine/threonine kinase; contains IPR011009 (Protein kinase-like domain)
GSVIVT01018787001	3.04	0.037176	flower development	Putative wuschel homeobox protein; contains IPR009057 (Homeodomain-like)
GSVIVT01022824001	3.04	0.00557136	flower development	Cytosine-specific methyltransferase; contains IPR001525 (C-5 cytosine methyltransferase)
GSVIVT01011445001	3.29	9.3e-07	flower development	NAC domain protein,; contains IPR003441 (No apical meristem (NAM) protein)
GSVIVT01009294001	3.37	1.38e-07	flower development	AP2-like ethylene-responsive transcription factor; contains IPR001471 (AP2/ERF domain)
GSVIVT01009293001	3.38	8.55e-05	flower development	AP2-like ethylene-responsive transcription factor; contains IPR016177 (DNA-binding, integrase-type)
GSVIVT01038241001	3.41	0.0469661	flower development	Polygalacturonase, putative; contains IPR000743 (Glycoside hydrolase, family 28), IPR011050 (Pectin lyase fold/virulence factor)
GSVIVT01006485001	3.44	4.05e-26	flower development	NAC domain protein,; contains IPR003441 (No apical meristem (NAM) protein)
GSVIVT01017915001	3.45	2.2e-08	flower development	Protein serine/threonine kinase; contains IPR011009 (Protein kinase-like domain)
GSVIVT01014083001	3.97	0.00929519	flower development	Bromodomain and PHD finger-containing protein 1; contains IPR013083 (Zinc finger, RING/FYVE/PHD-type)
GSVIVT01032118001	4.34	1.34e-05	flower development	Polygalacturonase, putative; contains IPR000743 (Glycoside hydrolase, family 28), IPR011050 (Pectin lyase fold/virulence factor)
GSVIVT01018835001	4.37	3.6e-08	flower development	Leucine-rich repeat receptor-like protein kinase; contains IPR001611 (Leucine-rich repeat), IPR013210 (Leucine-rich repeat-containing N-terminal, type 2), IPR025875 (Leucine rich repeat 4)
GSVIVT01019670001	4.64	2.89e-09	flower development	NAC domain-containing protein, putative; contains IPR003441 (No apical meristem (NAM) protein)
GSVIVT01000818001	4.69	3.89e-20	flower development	Probable LRR receptor-like serine/threonine-protein kinase; contains IPR001611 (Leucine-rich repeat), IPR019557 (Aminotransferase-like, plant mobile domain)
GSVIVT01023383001	4.82	0.048649	flower development	Cytosine-specific methyltransferase; contains IPR001525 (C-5 cytosine methyltransferase)
GSVIVT01006443001	4.88	0.0278465	flower development	Polygalacturonase, putative; contains IPR000743 (Glycoside hydrolase, family 28), IPR002885 (Pentatricopeptide repeat), IPR011050 (Pectin lyase fold/virulence factor)
GSVIVT01019810001	4.97	4.45e-05	flower development	Scarecrow transcription factor family protein; contains IPR005202 (Transcription factor GRAS)
GSVIVT01032714001	5.61	3.02e-18	flower development	LOB domain-containing protein, putative; contains IPR004883 (Lateral organ boundaries, LOB)
GSVIVT01003139001	5.64	2.37e-24	flower development	Histone H2A; contains IPR009072 (Histone-fold)
GSVIVT01030434001	7.77	0.0379811	flower development	MYB transcription factor; contains IPR001345 (Phosphoglycerate/bisphosphoglycerate mutase, active site), IPR009057 (Homeodomain-like)
GSVIVT01011738001	10.78	2e-16	flower development	WUSCHEL-related homeobox; contains IPR009057 (Homeodomain-like)
GSVIVT01027572001	13.52	2.16e-18	flower development	Gibberellin 20-oxidase; contains IPR005123 (Oxoglutarate/iron-dependent dioxygenase), IPR027443 (Isopenicillin N synthase-like)
GSVIVT01009970001	77	0.0496114	flower development	Abscisic acid responsive element-binding factor 1; contains IPR004827 (Basic-leucine zipper domain)
GSVIVT01018234001	0	6.09e-05	flower development	MYB transcription factor; contains IPR009057 (Homeodomain-like)
GSVIVT01022182001	0	0.000112912	flower development	Putative MADS-box transcription factor family protein; contains IPR002100 (Transcription factor, MADS-box), IPR002487 (Transcription factor, K-box)
GSVIVT01023216001	0	3.32e-05	flower development	Serine/threonine-protein kinase 3; contains IPR011009 (Protein kinase-like domain)
GSVIVT01019952001	0.03	7.04e-05	flower development	NAC domain-containing protein, putative; contains IPR003441 (No apical meristem (NAM) protein)
GSVIVT01031843001	0.04	4.34e-17	flower development	Leucine-rich repeat receptor-like serine/threonine-protein kinase; contains IPR001611 (Leucine-rich repeat)
GSVIVT01032117001	0.04	0	flower development	Polygalacturonase, putative; contains IPR000743 (Glycoside hydrolase, family 28), IPR011050 (Pectin lyase fold/virulence factor)
GSVIVT01028354001	0.06	0.00237303	flower development	NAC domain protein,; contains IPR003441 (No apical meristem (NAM) protein)
GSVIVT01016706001	0.07	0.0293341	flower development	Lipid A export ATP-binding/permease protein MsbA; contains IPR011527 (ABC transporter, transmembrane domain, type 1), IPR027417 (P-loop containing nucleoside triphosphate hydrolase)
GSVIVT01015042001	0.12	3.12e-12	flower development	Protein TIFY; contains IPR010399 (Tify), IPR018467 (CO/COL/TOC1, conserved site)
GSVIVT01011873001	0.13	3.79e-33	flower development	Transcription factor, putative; contains IPR011598 (Myc-type, basic helix-loop-helix (bHLH) domain)
GSVIVT01017354001	0.14	0.0284968	flower development	Polygalacturonase; contains IPR000743 (Glycoside hydrolase, family 28), IPR011050 (Pectin lyase fold/virulence factor)
GSVIVT01027579001	0.15	3.79e-06	flower development	MADS-box transcription factor 2; contains IPR002100 (Transcription factor, MADS-box), IPR002487 (Transcription factor, K-box)
GSVIVT01013355001	0.16	3.58e-06	flower development	Cytochrome P450, putative; contains IPR001128 (Cytochrome P450)
GSVIVT01025105001	0.16	3.52e-06	flower development	Mitogen-activated protein kinase; contains IPR011009 (Protein kinase-like domain)
GSVIVT01026453001	0.18	2.18e-19	flower development	Gibberellin 20-oxidase; contains IPR002283 (Isopenicillin N synthase), IPR026992 (Non-haem dioxygenase N-terminal domain), IPR027443 (Isopenicillin N synthase-like)
GSVIVT01033303001	0.18	0.0148083	flower development	Polygalacturonase A; contains IPR000743 (Glycoside hydrolase, family 28), IPR011050 (Pectin lyase fold/virulence factor)
GSVIVT01025244001	0.19	0.000368664	flower development	NAC domain protein,; contains IPR003441 (No apical meristem (NAM) protein)
GSVIVT01033359001	0.19	1.32e-05	flower development	Polygalacturonase A; contains IPR000743 (Glycoside hydrolase, family 28), IPR011050 (Pectin lyase fold/virulence factor)
GSVIVT01033364001	0.2	0.0162557	flower development	Polygalacturonase A; contains IPR000743 (Glycoside hydrolase, family 28), IPR011050 (Pectin lyase fold/virulence factor)
GSVIVT01011652001	0.22	2.49e-06	flower development	Flavin-binding kelch domain F box protein; contains IPR000014 (PAS domain), IPR001610 (PAC motif), IPR015915 (Kelch-type beta propeller)
GSVIVT01033360001	0.22	3.54e-05	flower development	Polygalacturonase A; contains IPR000743 (Glycoside hydrolase, family 28), IPR011050 (Pectin lyase fold/virulence factor)
GSVIVT01016352001	0.23	1.05e-05	flower development	Ethylene-responsive transcription factor 10; contains IPR016177 (DNA-binding, integrase-type)
GSVIVT01027477001	0.23	1.32e-28	flower development	NAC domain protein,; contains IPR003441 (No apical meristem (NAM) protein)
GSVIVT01032114001	0.24	1.07e-13	flower development	Polygalacturonase, putative; contains IPR000743 (Glycoside hydrolase, family 28), IPR011050 (Pectin lyase fold/virulence factor)
GSVIVT01033362001	0.24	0.00126643	flower development	Polygalacturonase A; contains IPR000743 (Glycoside hydrolase, family 28), IPR011050 (Pectin lyase fold/virulence factor)
GSVIVT01008476001	0.25	5.07e-14	flower development	Mitogen-activated protein kinase kinase 1; contains IPR011009 (Protein kinase-like domain)
GSVIVT01011947001	0.26	9.78e-13	flower development	AP2 domain-containing transcription factor; contains IPR015300 (DNA-binding pseudobarrel domain)
GSVIVT01027472001	0.26	0.0467065	flower development	NAC domain protein,; contains IPR003441 (No apical meristem (NAM) protein)
GSVIVT01026516001	0.32	3.05e-05	flower development	Transcription factor, putative; contains IPR011598 (Myc-type, basic helix-loop-helix (bHLH) domain)
GSVIVT01007944001	0.36	9.47e-06	flower development	Putative receptor protein kinase; contains IPR001611 (Leucine-rich repeat), IPR011009 (Protein kinase-like domain), IPR013210 (Leucine-rich repeat-containing N-terminal, type 2)
GSVIVT01001405001	0.41	8.36e-11	flower development	Protein GIGANTEA, putative
GSVIVT01019855001	0.42	6.35e-06	flower development	Transcriptional corepressor SEUSS, putative
GSVIVT01001406001	0.43	1.83e-10	flower development	Protein GIGANTEA; contains IPR026211 (GIGANTEA)
GSVIVT01027806001	0.44	1.82e-07	flower development	Cryptochrome 2; contains IPR002081 (Cryptochrome/DNA photolyase, class 1)
GSVIVT01016648001	0.45	4.88e-05	flower development	Receptor kinase; contains IPR001611 (Leucine-rich repeat), IPR011009 (Protein kinase-like domain), IPR013210 (Leucine-rich repeat-containing N-terminal, type 2), IPR013320 (Concanavalin A-like lectin/glucanase, subgroup), IPR025875 (Leucine rich repeat 4)
GSVIVT01008140001	0.46	0.00270208	flower development	MADS-box transcription factor 3; contains IPR002100 (Transcription factor, MADS-box), IPR002487 (Transcription factor, K-box)
GSVIVT01011381001	0.47	1.59e-11	flower development	Lipid A export ATP-binding/permease protein MsbA; contains IPR011527 (ABC transporter, transmembrane domain, type 1), IPR027417 (P-loop containing nucleoside triphosphate hydrolase)
GSVIVT01009715001	0.48	0.0107306	flower development	Receptor kinase; contains IPR011009 (Protein kinase-like domain), IPR013210 (Leucine-rich repeat-containing N-terminal, type 2)
GSVIVT01014490001	0.25	0.020503	pollen-pistil interaction	Serine/threonine-protein kinase; contains IPR000858 (S-locus glycoprotein), IPR001480 (Bulb-type lectin domain), IPR003609 (Apple-like), IPR011009 (Protein kinase-like domain), IPR013320 (Concanavalin A-like lectin/glucanase, subgroup)
GSVIVT01036817001	0.46	2.27e-08	pollen-pistil interaction	Serine/threonine-protein kinase; contains IPR000742 (Epidermal growth factor-like domain), IPR000858 (S-locus glycoprotein), IPR001480 (Bulb-type lectin domain), IPR011009 (Protein kinase-like domain), IPR013320 (Concanavalin A-like lectin/glucanase, subgroup)
GSVIVT01033786001	0.49	0.0189071	pollen-pistil interaction	Serine/threonine-protein kinase; contains IPR000858 (S-locus glycoprotein), IPR001480 (Bulb-type lectin domain), IPR003609 (Apple-like)
GSVIVT01016434001	2.14	4.42e-06	pollination	Rop guanine nucleotide exchange factor; contains IPR005512 (Plant specific Rop nucleotide exchanger, PRONE)
GSVIVT01023002001	2.2	0.00152695	pollination	Basic blue copper protein; contains IPR008972 (Cupredoxin)
GSVIVT01034063001	2.37	4.26e-07	pollination	Rop guanine nucleotide exchange factor, putative; contains IPR005512 (Plant specific Rop nucleotide exchanger, PRONE)
GSVIVT01018319001	3.19	0.00172562	pollination	Rac-like GTP binding protein; contains IPR001806 (Small GTPase superfamily), IPR005225 (Small GTP-binding protein domain), IPR027417 (P-loop containing nucleoside triphosphate hydrolase)
GSVIVT01029106001	3.88	0.00186908	pollination	Receptor-like protein kinase; contains IPR011009 (Protein kinase-like domain), IPR013320 (Concanavalin A-like lectin/glucanase, subgroup), IPR014729 (Rossmann-like alpha/beta/alpha sandwich fold)
GSVIVT01013483001	4.23	7.75e-09	pollination	Phosphatidylinositol-4-phosphate 5-kinase, putative; contains IPR002498 (Phosphatidylinositol-4-phosphate 5-kinase, core), IPR003409 (MORN motif), IPR023610 (Phosphatidylinositol-4-phosphate 5-kinase), IPR027483 (Phosphatidylinositol-4-phosphate 5-kinase, C-terminal), IPR027484 (Phosphatidylinositol-4-phosphate 5-kinase, N-terminal domain)
GSVIVT01023001001	23.44	0.000158734	pollination	Basic blue protein; contains IPR008972 (Cupredoxin)
GSVIVT01021054001	26.84	9.94e-07	pollination	Purple acid phosphatase; contains IPR004843 (Metallophosphoesterase domain), IPR008963 (Purple acid phosphatase-like, N-terminal), IPR025733 (Iron/zinc purple acid phosphatase-like C-terminal domain)
GSVIVT01015408001	0.01	2.24e-39	pollination	Guanine nucleotide exchange factor; contains IPR000904 (SEC7-like), IPR023394 (SEC7-like, alpha orthogonal bundle)
GSVIVT01021798001	0.01	5.19e-05	pollination	Cellulose synthase-like protein; contains IPR005150 (Cellulose synthase)
GSVIVT01033357001	0.02	2.6e-05	pollination	Putative Ras-related protein Rab; contains IPR001806 (Small GTPase superfamily), IPR005225 (Small GTP-binding protein domain), IPR027417 (P-loop containing nucleoside triphosphate hydrolase)
GSVIVT01034071001	0.06	8.25e-20	pollination	Putative peptide/nitrate transporter; contains IPR000109 (Proton-dependent oligopeptide transporter family), IPR016196 (Major facilitator superfamily domain, general substrate transporter)
GSVIVT01015523001	0.08	6.47e-16	pollination	Nitrate transporter; contains IPR000109 (Proton-dependent oligopeptide transporter family), IPR016196 (Major facilitator superfamily domain, general substrate transporter)
GSVIVT01034992001	0.11	8.04e-10	pollination	Putative receptor-like protein kinase family protein; contains IPR011009 (Protein kinase-like domain), IPR013320 (Concanavalin A-like lectin/glucanase, subgroup), IPR024788 (Malectin-like carbohydrate-binding domain)
GSVIVT01015522001	0.15	0.00168999	pollination	Nitrate transporter; contains IPR000109 (Proton-dependent oligopeptide transporter family), IPR016196 (Major facilitator superfamily domain, general substrate transporter)
GSVIVT01015369001	0.16	4.32e-11	pollination	Rop guanine nucleotide exchange factor; contains IPR005512 (Plant specific Rop nucleotide exchanger, PRONE)
GSVIVT01032550001	0.17	3.3e-32	pollination	Probable peptide/nitrate transporter; contains IPR000109 (Proton-dependent oligopeptide transporter family), IPR016196 (Major facilitator superfamily domain, general substrate transporter)
GSVIVT01034886001	0.18	3.46e-12	pollination	Putative sucrose transporter
GSVIVT01008072001	0.26	4.46e-09	pollination	Probable peptide/nitrate transporter; contains IPR000109 (Proton-dependent oligopeptide transporter family), IPR016196 (Major facilitator superfamily domain, general substrate transporter)
GSVIVT01013493001	0.29	1.34e-13	pollination	Probable peptide/nitrate transporter; contains IPR000109 (Proton-dependent oligopeptide transporter family), IPR016196 (Major facilitator superfamily domain, general substrate transporter)
GSVIVT01025107001	0.32	0.00952384	pollination	Probable peptide/nitrate transporter; contains IPR000109 (Proton-dependent oligopeptide transporter family), IPR016196 (Major facilitator superfamily domain, general substrate transporter)
GSVIVT01025359001	0.32	6.22e-06	pollination	Putative peptide/nitrate transporter; contains IPR000109 (Proton-dependent oligopeptide transporter family), IPR016196 (Major facilitator superfamily domain, general substrate transporter)
GSVIVT01020084001	0.37	3.63e-13	pollination	Putative peptide/nitrate transporter; contains IPR000109 (Proton-dependent oligopeptide transporter family), IPR016196 (Major facilitator superfamily domain, general substrate transporter)
GSVIVT01025106001	0.37	0.00149948	pollination	Probable peptide/nitrate transporter; contains IPR000109 (Proton-dependent oligopeptide transporter family), IPR016196 (Major facilitator superfamily domain, general substrate transporter)
GSVIVT01029224001	0.45	0.0200961	pollination	Receptor-like protein kinase; contains IPR011009 (Protein kinase-like domain), IPR013320 (Concanavalin A-like lectin/glucanase, subgroup)
GSVIVT01027876001	0.46	6.95e-07	pollination	Probable peptide/nitrate transporter; contains IPR000109 (Proton-dependent oligopeptide transporter family), IPR016196 (Major facilitator superfamily domain, general substrate transporter)
GSVIVT01008073001	0.48	2.99e-06	pollination	Probable peptide/nitrate transporter; contains IPR000109 (Proton-dependent oligopeptide transporter family), IPR016196 (Major facilitator superfamily domain, general substrate transporter)
GSVIVT01026415001	2.18	0.002129	ripening	1-aminocyclopropane-1-carboxylate oxidase; contains IPR005123 (Oxoglutarate/iron-dependent dioxygenase), IPR027443 (Isopenicillin N synthase-like)
GSVIVT01038546001	2.36	5.7e-13	ripening	Pectinesterase; contains IPR011050 (Pectin lyase fold/virulence factor)
GSVIVT01008122001	2.68	5.34e-07	ripening	Cytochrome P450, putative; contains IPR001128 (Cytochrome P450)
GSVIVT01013722001	2.69	0.00440785	ripening	Probable polygalacturonase non-catalytic subunit
GSVIVT01028042001	2.85	1.4e-18	ripening	Endo-1,4-beta-glucanase; contains IPR001701 (Glycoside hydrolase, family 9), IPR008928 (Six-hairpin glycosidase-like)
GSVIVT01008062001	2.89	0.00536045	ripening	Polygalacturonase-like protein; contains IPR000743 (Glycoside hydrolase, family 28), IPR011050 (Pectin lyase fold/virulence factor)
GSVIVT01028246001	2.94	3.58e-08	ripening	Polygalacturonase, putative; contains IPR000743 (Glycoside hydrolase, family 28), IPR011050 (Pectin lyase fold/virulence factor)
GSVIVT01038241001	3.41	0.0469661	ripening	Polygalacturonase, putative; contains IPR000743 (Glycoside hydrolase, family 28), IPR011050 (Pectin lyase fold/virulence factor)
GSVIVT01032118001	4.34	1.34e-05	ripening	Polygalacturonase, putative; contains IPR000743 (Glycoside hydrolase, family 28), IPR011050 (Pectin lyase fold/virulence factor)
GSVIVT01019695001	4.65	2.88e-10	ripening	1-aminocyclopropane-1-carboxylate oxidase, putative; contains IPR005123 (Oxoglutarate/iron-dependent dioxygenase), IPR026992 (Non-haem dioxygenase N-terminal domain), IPR027443 (Isopenicillin N synthase-like)
GSVIVT01006443001	4.88	0.0278465	ripening	Polygalacturonase, putative; contains IPR000743 (Glycoside hydrolase, family 28), IPR002885 (Pentatricopeptide repeat), IPR011050 (Pectin lyase fold/virulence factor)
GSVIVT01019420001	6.42	3.39e-10	ripening	Endo-1,4-beta-glucanase; contains IPR001701 (Glycoside hydrolase, family 9), IPR008928 (Six-hairpin glycosidase-like)
GSVIVT01032117001	0.04	0	ripening	Polygalacturonase, putative; contains IPR000743 (Glycoside hydrolase, family 28), IPR011050 (Pectin lyase fold/virulence factor)
GSVIVT01021326001	0.05	1.54e-08	ripening	1-aminocyclopropane-1-carboxylate oxidase, putative; contains IPR005123 (Oxoglutarate/iron-dependent dioxygenase), IPR027443 (Isopenicillin N synthase-like)
GSVIVT01024718001	0.13	7.41e-24	ripening	1-aminocyclopropane-1-carboxylate oxidase-like protein; contains IPR002283 (Isopenicillin N synthase), IPR026992 (Non-haem dioxygenase N-terminal domain), IPR027443 (Isopenicillin N synthase-like)
GSVIVT01017354001	0.14	0.0284968	ripening	Polygalacturonase; contains IPR000743 (Glycoside hydrolase, family 28), IPR011050 (Pectin lyase fold/virulence factor)
GSVIVT01019920001	0.14	0.024263	ripening	1-aminocyclopropane-1-carboxylate synthase; contains IPR015424 (Pyridoxal phosphate-dependent transferase)
GSVIVT01026962001	0.15	4.26e-15	ripening	1-aminocyclopropane-carboxylate synthase; contains IPR015424 (Pyridoxal phosphate-dependent transferase)
GSVIVT01033303001	0.18	0.0148083	ripening	Polygalacturonase A; contains IPR000743 (Glycoside hydrolase, family 28), IPR011050 (Pectin lyase fold/virulence factor)
GSVIVT01012628001	0.19	1.36e-05	ripening	Gibberellin 2-oxidase 1; contains IPR005123 (Oxoglutarate/iron-dependent dioxygenase), IPR026992 (Non-haem dioxygenase N-terminal domain), IPR027443 (Isopenicillin N synthase-like)
GSVIVT01033359001	0.19	1.32e-05	ripening	Polygalacturonase A; contains IPR000743 (Glycoside hydrolase, family 28), IPR011050 (Pectin lyase fold/virulence factor)
GSVIVT01013255001	0.2	1.76e-18	ripening	1-aminocyclopropane-1-carboxylate oxidase 2; contains IPR005123 (Oxoglutarate/iron-dependent dioxygenase), IPR026992 (Non-haem dioxygenase N-terminal domain), IPR027443 (Isopenicillin N synthase-like)
GSVIVT01033364001	0.2	0.0162557	ripening	Polygalacturonase A; contains IPR000743 (Glycoside hydrolase, family 28), IPR011050 (Pectin lyase fold/virulence factor)
GSVIVT01032809001	0.22	3.95e-07	ripening	1-aminocyclopropane-1-carboxylate oxidase; contains IPR002283 (Isopenicillin N synthase), IPR026992 (Non-haem dioxygenase N-terminal domain), IPR027443 (Isopenicillin N synthase-like)
GSVIVT01033360001	0.22	3.54e-05	ripening	Polygalacturonase A; contains IPR000743 (Glycoside hydrolase, family 28), IPR011050 (Pectin lyase fold/virulence factor)
GSVIVT01008261001	0.23	2.6e-26	ripening	Cytochrome P450; contains IPR001128 (Cytochrome P450)
GSVIVT01011165001	0.23	0	ripening	1-aminocyclopropane-1-carboxylate oxidase; contains IPR005123 (Oxoglutarate/iron-dependent dioxygenase), IPR026992 (Non-haem dioxygenase N-terminal domain), IPR027443 (Isopenicillin N synthase-like)
GSVIVT01024193001	0.23	0.00164556	ripening	Cytochrome P450; contains IPR001128 (Cytochrome P450)
GSVIVT01032114001	0.24	1.07e-13	ripening	Polygalacturonase, putative; contains IPR000743 (Glycoside hydrolase, family 28), IPR011050 (Pectin lyase fold/virulence factor)
GSVIVT01033362001	0.24	0.00126643	ripening	Polygalacturonase A; contains IPR000743 (Glycoside hydrolase, family 28), IPR011050 (Pectin lyase fold/virulence factor)
GSVIVT01013257001	0.25	8.84e-08	ripening	1-aminocyclopropane-1-carboxylate oxidase 2; contains IPR005123 (Oxoglutarate/iron-dependent dioxygenase), IPR026992 (Non-haem dioxygenase N-terminal domain), IPR027443 (Isopenicillin N synthase-like)
GSVIVT01005455001	0.29	7.91e-05	ripening	1-aminocyclopropane-1-carboxylate synthase; contains IPR015424 (Pyridoxal phosphate-dependent transferase)
GSVIVT01027746001	0.36	0.00683853	ripening	1-aminocyclopropane-1-carboxylate oxidase-like protein; contains IPR005123 (Oxoglutarate/iron-dependent dioxygenase), IPR027443 (Isopenicillin N synthase-like)
GSVIVT01030508001	0.38	2.01e-08	ripening	1-aminocyclopropane-1-carboxylate oxidase; contains IPR005123 (Oxoglutarate/iron-dependent dioxygenase), IPR026992 (Non-haem dioxygenase N-terminal domain), IPR027443 (Isopenicillin N synthase-like)
GSVIVT01018667001	0.41	1.79e-05	ripening	1-aminocyclopropane-1-carboxylate oxidase, putative; contains IPR005123 (Oxoglutarate/iron-dependent dioxygenase), IPR026992 (Non-haem dioxygenase N-terminal domain), IPR027443 (Isopenicillin N synthase-like)
GSVIVT01008264001	0.43	4.46e-05	ripening	Cytochrome P450; contains IPR001128 (Cytochrome P450)
GSVIVT01000721001	2.02	6.61e-05	post-embryonic development	Auxin-responsive protein; contains IPR003311 (AUX/IAA protein)
GSVIVT01007388001	2.03	4.98e-07	post-embryonic development	AP2-like ethylene-responsive transcription factor; contains IPR016177 (DNA-binding, integrase-type)
GSVIVT01022111001	2.08	0.026764	post-embryonic development	Transcription factor EC; contains IPR011598 (Myc-type, basic helix-loop-helix (bHLH) domain), IPR024097 (Basic helix-loop-helix leucine zipper transcription factor)
GSVIVT01015350001	2.09	8.05e-09	post-embryonic development	Auxin-responsive protein; contains IPR003311 (AUX/IAA protein)
GSVIVT01037754001	2.09	5.89e-10	post-embryonic development	Glycerophosphoryl diester phosphodiesterase, putative; contains IPR004129 (Glycerophosphoryl diester phosphodiesterase)
GSVIVT01009865001	2.13	6.31e-11	post-embryonic development	Auxin response factor, putative; contains IPR003311 (AUX/IAA protein), IPR010525 (Auxin response factor), IPR015300 (DNA-binding pseudobarrel domain)
GSVIVT01031722001	2.16	0.00114711	post-embryonic development	Receptor-like kinase; contains IPR011009 (Protein kinase-like domain), IPR013320 (Concanavalin A-like lectin/glucanase, subgroup)
GSVIVT01004912001	2.17	0.00109513	post-embryonic development	Receptor-like protein kinase; contains IPR011009 (Protein kinase-like domain), IPR013210 (Leucine-rich repeat-containing N-terminal, type 2), IPR013320 (Concanavalin A-like lectin/glucanase, subgroup)
GSVIVT01014302001	2.19	1.06e-05	post-embryonic development	Squamosa promoter-binding protein, putative; contains IPR017238 (Squamosa promoter-binding protein)
GSVIVT01011042001	2.25	0.00168294	post-embryonic development	Putative leucine-rich repeat receptor-like protein kinase family protein; contains IPR013210 (Leucine-rich repeat-containing N-terminal, type 2)
GSVIVT01023382001	2.29	0.0013834	post-embryonic development	Receptor protein kinase-like protein; contains IPR001611 (Leucine-rich repeat), IPR011009 (Protein kinase-like domain), IPR025875 (Leucine rich repeat 4)
GSVIVT01036283001	2.35	4.68e-12	post-embryonic development	Auxin-responsive protein; contains IPR003311 (AUX/IAA protein)
GSVIVT01029843001	2.39	6.54e-10	post-embryonic development	Cyclin-dependent kinase B1-1; contains IPR011009 (Protein kinase-like domain)
GSVIVT01003169001	2.45	3.97e-10	post-embryonic development	Putative leucine-rich repeat receptor-like protein kinase family protein; contains IPR001611 (Leucine-rich repeat), IPR003591 (Leucine-rich repeat, typical subtype), IPR013210 (Leucine-rich repeat-containing N-terminal, type 2)
GSVIVT01020011001	2.57	6.98e-07	post-embryonic development	Transcription factor, putative; contains IPR005333 (Transcription factor, TCP)
GSVIVT01014287001	2.64	0.029016	post-embryonic development	NAC domain protein,; contains IPR003441 (No apical meristem (NAM) protein)
GSVIVT01032851001	2.65	5.61e-09	post-embryonic development	Anthranilate synthase component I, putative; contains IPR005801 (ADC synthase), IPR019999 (Anthranilate synthase component I)
GSVIVT01032970001	2.66	2.82e-06	post-embryonic development	Receptor-like kinase; contains IPR011009 (Protein kinase-like domain), IPR013320 (Concanavalin A-like lectin/glucanase, subgroup)
GSVIVT01009234001	2.67	0.000392417	post-embryonic development	Transcription factor; contains IPR011598 (Myc-type, basic helix-loop-helix (bHLH) domain)
GSVIVT01032573001	2.75	4.2e-05	post-embryonic development	Putative inositol phosphatase; contains IPR005135 (Endonuclease/exonuclease/phosphatase)
GSVIVT01028242001	3.02	0.0235175	post-embryonic development	Auxin-responsive protein; contains IPR003311 (AUX/IAA protein)
GSVIVT01035476001	3.05	7.98e-11	post-embryonic development	Putative receptor protein kinase; contains IPR001611 (Leucine-rich repeat), IPR011009 (Protein kinase-like domain), IPR013210 (Leucine-rich repeat-containing N-terminal, type 2)
GSVIVT01011445001	3.29	9.3e-07	post-embryonic development	NAC domain protein,; contains IPR003441 (No apical meristem (NAM) protein)
GSVIVT01031486001	3.33	0.0495162	post-embryonic development	Xyloglucan endotransglucosylase/hydrolase protein 2, putative; contains IPR008985 (Concanavalin A-like lectin/glucanases superfamily), IPR016455 (Xyloglucan endotransglucosylase/hydrolase)
GSVIVT01009294001	3.37	1.38e-07	post-embryonic development	AP2-like ethylene-responsive transcription factor; contains IPR001471 (AP2/ERF domain)
GSVIVT01009293001	3.38	8.55e-05	post-embryonic development	AP2-like ethylene-responsive transcription factor; contains IPR016177 (DNA-binding, integrase-type)
GSVIVT01025159001	3.49	1.59e-20	post-embryonic development	Auxin response factor, putative; contains IPR003311 (AUX/IAA protein), IPR010525 (Auxin response factor), IPR015300 (DNA-binding pseudobarrel domain)
GSVIVT01010078001	3.52	0.000575033	post-embryonic development	Putative receptor protein kinase; contains IPR001611 (Leucine-rich repeat), IPR011009 (Protein kinase-like domain), IPR013210 (Leucine-rich repeat-containing N-terminal, type 2)
GSVIVT01032855001	3.58	2e-17	post-embryonic development	Auxin transporter-like protein; contains IPR013057 (Amino acid transporter, transmembrane)
GSVIVT01025185001	3.62	5.57e-08	post-embryonic development	Receptor-like kinase; contains IPR011009 (Protein kinase-like domain), IPR013320 (Concanavalin A-like lectin/glucanase, subgroup)
GSVIVT01000012001	3.77	2.03e-08	post-embryonic development	Transcription factor; contains IPR011598 (Myc-type, basic helix-loop-helix (bHLH) domain)
GSVIVT01007914001	3.94	1.22e-05	post-embryonic development	Phytochrome-interacting factor 3.1; contains IPR011598 (Myc-type, basic helix-loop-helix (bHLH) domain), IPR024097 (Basic helix-loop-helix leucine zipper transcription factor)
GSVIVT01017779001	4.17	7.72e-15	post-embryonic development	Receptor-like kinase; contains IPR011009 (Protein kinase-like domain), IPR013320 (Concanavalin A-like lectin/glucanase, subgroup)
GSVIVT01008023001	4.67	7.8e-19	post-embryonic development	Transcription factor, putative; contains IPR005333 (Transcription factor, TCP)
GSVIVT01000818001	4.69	3.89e-20	post-embryonic development	Probable LRR receptor-like serine/threonine-protein kinase; contains IPR001611 (Leucine-rich repeat), IPR019557 (Aminotransferase-like, plant mobile domain)
GSVIVT01019810001	4.97	4.45e-05	post-embryonic development	Scarecrow transcription factor family protein; contains IPR005202 (Transcription factor GRAS)
GSVIVT01027073001	5.01	0.00116039	post-embryonic development	Histone H3 like protein; contains IPR000164 (Histone H3), IPR009072 (Histone-fold)
GSVIVT01027446001	5.51	3.33e-14	post-embryonic development	DNA binding protein, putative; contains IPR011598 (Myc-type, basic helix-loop-helix (bHLH) domain)
GSVIVT01024439001	5.65	1.89e-11	post-embryonic development	Serine/threonine-protein kinase 36; contains IPR011009 (Protein kinase-like domain), IPR016024 (Armadillo-type fold)
GSVIVT01013440001	5.9	8.33e-32	post-embryonic development	Cyclin-dependent kinase; contains IPR011009 (Protein kinase-like domain)
GSVIVT01010025001	6.56	3.04e-13	post-embryonic development	Putative auxin efflux carrier protein 6; contains IPR004776 (Auxin efflux carrier)
GSVIVT01000451001	7.17	8.83e-05	post-embryonic development	Cyclin d, putative; contains IPR013763 (Cyclin-like)
GSVIVT01016876001	8.32	4.05e-05	post-embryonic development	Phospholipase D; contains IPR008973 (C2 calcium/lipid-binding domain, CaLB), IPR015679 (Phospholipase D family), IPR024632 (Phospholipase D, C-terminal)
GSVIVT01033658001	8.46	7.01e-06	post-embryonic development	Xyloglucan endotransglucosylase/hydrolase protein 14, putative; contains IPR008985 (Concanavalin A-like lectin/glucanases superfamily), IPR016455 (Xyloglucan endotransglucosylase/hydrolase)
GSVIVT01013720001	12.04	9.78e-17	post-embryonic development	Transcription factor, putative; contains IPR011598 (Myc-type, basic helix-loop-helix (bHLH) domain), IPR025610 (Transcription factor MYC/MYB N-terminal)
GSVIVT01027572001	13.52	2.16e-18	post-embryonic development	Gibberellin 20-oxidase; contains IPR005123 (Oxoglutarate/iron-dependent dioxygenase), IPR027443 (Isopenicillin N synthase-like)
GSVIVT01029979001	13.53	0.00404862	post-embryonic development	LOB domain-containing protein, putative; contains IPR004883 (Lateral organ boundaries, LOB)
GSVIVT01023697001	13.82	0.00203519	post-embryonic development	AP2-like ethylene-responsive transcription factor; contains IPR016177 (DNA-binding, integrase-type)
GSVIVT01020574001	15.16	6.69e-05	post-embryonic development	Leucine-rich repeat receptor-like serine/threonine-protein kinase; contains IPR001611 (Leucine-rich repeat)
GSVIVT01024008001	20.11	7.14e-09	post-embryonic development	Transcription factor, putative; contains IPR011598 (Myc-type, basic helix-loop-helix (bHLH) domain), IPR025610 (Transcription factor MYC/MYB N-terminal)
GSVIVT01021054001	26.84	9.94e-07	post-embryonic development	Purple acid phosphatase; contains IPR004843 (Metallophosphoesterase domain), IPR008963 (Purple acid phosphatase-like, N-terminal), IPR025733 (Iron/zinc purple acid phosphatase-like C-terminal domain)
GSVIVT01022182001	0	0.000112912	post-embryonic development	Putative MADS-box transcription factor family protein; contains IPR002100 (Transcription factor, MADS-box), IPR002487 (Transcription factor, K-box)
GSVIVT01015408001	0.01	2.24e-39	post-embryonic development	Guanine nucleotide exchange factor; contains IPR000904 (SEC7-like), IPR023394 (SEC7-like, alpha orthogonal bundle)
GSVIVT01008228001	0.04	0	post-embryonic development	Oleosin; contains IPR000136 (Oleosin)
GSVIVT01028354001	0.06	0.00237303	post-embryonic development	NAC domain protein,; contains IPR003441 (No apical meristem (NAM) protein)
GSVIVT01016706001	0.07	0.0293341	post-embryonic development	Lipid A export ATP-binding/permease protein MsbA; contains IPR011527 (ABC transporter, transmembrane domain, type 1), IPR027417 (P-loop containing nucleoside triphosphate hydrolase)
GSVIVT01007965001	0.11	9.46e-17	post-embryonic development	Pseudo response regulator; contains IPR010402 (CCT domain), IPR011006 (CheY-like superfamily)
GSVIVT01007970001	0.11	1.16e-06	post-embryonic development	Two-component response regulator-like PRR1; contains IPR011006 (CheY-like superfamily)
GSVIVT01034992001	0.11	8.04e-10	post-embryonic development	Putative receptor-like protein kinase family protein; contains IPR011009 (Protein kinase-like domain), IPR013320 (Concanavalin A-like lectin/glucanase, subgroup), IPR024788 (Malectin-like carbohydrate-binding domain)
GSVIVT01014570001	0.14	1.12e-17	post-embryonic development	Scarecrow-like 1 transcription factor; contains IPR005202 (Transcription factor GRAS)
GSVIVT01026007001	0.14	0.000276977	post-embryonic development	Receptor kinase-like protein; contains IPR009091 (Regulator of chromosome condensation 1/beta-lactamase-inhibitor protein II), IPR011009 (Protein kinase-like domain), IPR013320 (Concanavalin A-like lectin/glucanase, subgroup)
GSVIVT01036267001	0.14	9.99e-10	post-embryonic development	Myosin XI, putative; contains IPR000048 (IQ motif, EF-hand binding site), IPR001609 (Myosin head, motor domain), IPR002710 (Dilute), IPR003660 (HAMP linker domain), IPR004009 (Myosin, N-terminal, SH3-like), IPR027417 (P-loop containing nucleoside triphosphate hydrolase)
GSVIVT01027345001	0.16	0.00290233	post-embryonic development	AP2-like ethylene-responsive transcription factor; contains IPR016177 (DNA-binding, integrase-type)
GSVIVT01007007001	0.18	4.07e-13	post-embryonic development	GRAS family transcription factor; contains IPR005202 (Transcription factor GRAS)
GSVIVT01026453001	0.18	2.18e-19	post-embryonic development	Gibberellin 20-oxidase; contains IPR002283 (Isopenicillin N synthase), IPR026992 (Non-haem dioxygenase N-terminal domain), IPR027443 (Isopenicillin N synthase-like)
GSVIVT01000083001	0.21	4.02e-23	post-embryonic development	Lipoxygenase; contains IPR000907 (Lipoxygenase), IPR008976 (Lipase/lipooxygenase, PLAT/LH2), IPR027433 (Lipoxygenase, domain 3)
GSVIVT01016352001	0.23	1.05e-05	post-embryonic development	Ethylene-responsive transcription factor 10; contains IPR016177 (DNA-binding, integrase-type)
GSVIVT01027477001	0.23	1.32e-28	post-embryonic development	NAC domain protein,; contains IPR003441 (No apical meristem (NAM) protein)
GSVIVT01027472001	0.26	0.0467065	post-embryonic development	NAC domain protein,; contains IPR003441 (No apical meristem (NAM) protein)
GSVIVT01000084001	0.27	1.5e-15	post-embryonic development	Lipoxygenase; contains IPR000907 (Lipoxygenase), IPR008976 (Lipase/lipooxygenase, PLAT/LH2), IPR027433 (Lipoxygenase, domain 3)
GSVIVT01025328001	0.27	1.21e-06	post-embryonic development	Lipoxygenase; contains IPR000907 (Lipoxygenase), IPR027433 (Lipoxygenase, domain 3)
GSVIVT01020066001	0.28	0.0260262	post-embryonic development	AP2-like ethylene-responsive transcription factor; contains IPR016177 (DNA-binding, integrase-type)
GSVIVT01027443001	0.3	1.8e-19	post-embryonic development	Pseudo-response regulator 9; contains IPR010402 (CCT domain), IPR011006 (CheY-like superfamily)
GSVIVT01019126001	0.31	0.0420951	post-embryonic development	Auxin efflux carrier component; contains IPR004776 (Auxin efflux carrier)
GSVIVT01018061001	0.33	3.12e-06	post-embryonic development	Putative calcium-transporting ATPase; contains IPR001757 (Cation-transporting P-type ATPase), IPR004014 (Cation-transporting P-type ATPase, N-terminal), IPR023214 (HAD-like domain), IPR023298 (P-type ATPase, transmembrane domain)
GSVIVT01034878001	0.33	0.00198685	post-embryonic development	GAI-like protein 1; contains IPR005202 (Transcription factor GRAS)
GSVIVT01028290001	0.36	4.19e-08	post-embryonic development	Myosin XI, putative; contains IPR000048 (IQ motif, EF-hand binding site), IPR001609 (Myosin head, motor domain), IPR004009 (Myosin, N-terminal, SH3-like), IPR027417 (P-loop containing nucleoside triphosphate hydrolase)
GSVIVT01018063001	0.38	0.0196851	post-embryonic development	Putative calcium-transporting ATPase; contains IPR001757 (Cation-transporting P-type ATPase), IPR023214 (HAD-like domain), IPR023298 (P-type ATPase, transmembrane domain)
GSVIVT01010298001	0.4	7.37e-15	post-embryonic development	Putative receptor protein kinase; contains IPR011009 (Protein kinase-like domain), IPR013320 (Concanavalin A-like lectin/glucanase, subgroup), IPR024788 (Malectin-like carbohydrate-binding domain)
GSVIVT01019876001	0.4	1.26e-10	post-embryonic development	TCP transcription factor 20; contains IPR005333 (Transcription factor, TCP)
GSVIVT01038647001	0.42	6.77e-13	post-embryonic development	Pseudo response regulator; contains IPR010402 (CCT domain), IPR011006 (CheY-like superfamily)
GSVIVT01014662001	0.43	0.00481777	post-embryonic development	Potassium channel; contains IPR003280 (Two pore domain potassium channel), IPR011992 (EF-hand-like domain)
GSVIVT01008140001	0.46	0.00270208	post-embryonic development	MADS-box transcription factor 3; contains IPR002100 (Transcription factor, MADS-box), IPR002487 (Transcription factor, K-box)
GSVIVT01011381001	0.47	1.59e-11	post-embryonic development	Lipid A export ATP-binding/permease protein MsbA; contains IPR011527 (ABC transporter, transmembrane domain, type 1), IPR027417 (P-loop containing nucleoside triphosphate hydrolase)
GSVIVT01021396001	0.49	0.00298629	post-embryonic development	Outward rectifying potassium channel; contains IPR013099 (Ion transport 2), IPR018247 (EF-Hand 1, calcium-binding site)
GSVIVT01033595001	2.03	2.86e-07	embryonic development	DNA-directed RNA polymerase II subunit E; contains IPR000783 (RNA polymerase, subunit H/Rpb5 C-terminal), IPR005571 (RNA polymerase, Rpb5, N-terminal)
GSVIVT01009865001	2.13	6.31e-11	embryonic development	Auxin response factor, putative; contains IPR003311 (AUX/IAA protein), IPR010525 (Auxin response factor), IPR015300 (DNA-binding pseudobarrel domain)
GSVIVT01009470001	2.14	6.44e-07	embryonic development	Putative receptor-like protein kinase 3; contains IPR011009 (Protein kinase-like domain), IPR013320 (Concanavalin A-like lectin/glucanase, subgroup)
GSVIVT01004912001	2.17	0.00109513	embryonic development	Receptor-like protein kinase; contains IPR011009 (Protein kinase-like domain), IPR013210 (Leucine-rich repeat-containing N-terminal, type 2), IPR013320 (Concanavalin A-like lectin/glucanase, subgroup)
GSVIVT01014236001	2.26	1.38e-09	embryonic development	Transcription factor TCP4; contains IPR005333 (Transcription factor, TCP)
GSVIVT01010159001	2.38	1.95e-09	embryonic development	Receptor-like kinase; contains IPR011009 (Protein kinase-like domain), IPR013210 (Leucine-rich repeat-containing N-terminal, type 2), IPR013320 (Concanavalin A-like lectin/glucanase, subgroup)
GSVIVT01029843001	2.39	6.54e-10	embryonic development	Cyclin-dependent kinase B1-1; contains IPR011009 (Protein kinase-like domain)
GSVIVT01026982001	2.42	1.4e-05	embryonic development	Receptor-like protein kinase; contains IPR011009 (Protein kinase-like domain)
GSVIVT01031698001	2.62	1.28e-12	embryonic development	Putative glucan endo-1-3-beta-glucosidase; contains IPR000490 (Glycoside hydrolase, family 17), IPR012946 (X8), IPR017853 (Glycoside hydrolase, superfamily)
GSVIVT01014287001	2.64	0.029016	embryonic development	NAC domain protein,; contains IPR003441 (No apical meristem (NAM) protein)
GSVIVT01000208001	2.84	2.44e-12	embryonic development	AT4g37300/C7A10_60
GSVIVT01000124001	2.91	1.61e-05	embryonic development	Condensin-2 complex subunit G2; contains IPR016024 (Armadillo-type fold), IPR024741 (Condensin-2 complex subunit G2)
GSVIVT01000263001	2.93	6.14e-07	embryonic development	Cytosine-specific methyltransferase; contains IPR001525 (C-5 cytosine methyltransferase)
GSVIVT01023137001	2.98	8.77e-14	embryonic development	Zinc finger-homeodomain protein 2; contains IPR006456 (ZF-HD homeobox protein, Cys/His-rich dimerisation domain)
GSVIVT01038628001	3.03	0.0016869	embryonic development	Putative leucine-rich repeat receptor-like protein kinase family protein; contains IPR001611 (Leucine-rich repeat), IPR011009 (Protein kinase-like domain), IPR013320 (Concanavalin A-like lectin/glucanase, subgroup)
GSVIVT01022824001	3.04	0.00557136	embryonic development	Cytosine-specific methyltransferase; contains IPR001525 (C-5 cytosine methyltransferase)
GSVIVT01020666001	3.08	7.48e-15	embryonic development	Transcription factor TCP4; contains IPR005333 (Transcription factor, TCP)
GSVIVT01011445001	3.29	9.3e-07	embryonic development	NAC domain protein,; contains IPR003441 (No apical meristem (NAM) protein)
GSVIVT01031921001	3.31	0.000343519	embryonic development	Desumoylating isopeptidase 2; contains IPR008580 (Domain of unknown function DUF862, eukaryotic)
GSVIVT01010078001	3.52	0.000575033	embryonic development	Putative receptor protein kinase; contains IPR001611 (Leucine-rich repeat), IPR011009 (Protein kinase-like domain), IPR013210 (Leucine-rich repeat-containing N-terminal, type 2)
GSVIVT01032320001	3.57	0.023269	embryonic development	70 kDa subunit of replication protein A; contains IPR012340 (Nucleic acid-binding, OB-fold)
GSVIVT01018979001	3.58	3.34e-06	embryonic development	DNA helicase INO80; contains IPR000330 (SNF2-related), IPR001650 (Helicase, C-terminal), IPR027417 (P-loop containing nucleoside triphosphate hydrolase)
GSVIVT01000724001	3.88	2.05e-06	embryonic development	F-box/leucine rich repeat protein, putative; contains IPR001810 (F-box domain, cyclin-like)
GSVIVT01035663001	4.01	3.6e-08	embryonic development	Myb, putative; contains IPR009057 (Homeodomain-like)
GSVIVT01009128001	4.07	3.32e-13	embryonic development	Zinc finger homeodomain protein 1; contains IPR006456 (ZF-HD homeobox protein, Cys/His-rich dimerisation domain), IPR009057 (Homeodomain-like)
GSVIVT01009721001	4.09	0.000738198	embryonic development	Zinc finger-homeodomain protein 1; contains IPR006456 (ZF-HD homeobox protein, Cys/His-rich dimerisation domain), IPR009057 (Homeodomain-like)
GSVIVT01017779001	4.17	7.72e-15	embryonic development	Receptor-like kinase; contains IPR011009 (Protein kinase-like domain), IPR013320 (Concanavalin A-like lectin/glucanase, subgroup)
GSVIVT01011683001	4.19	2.02e-12	embryonic development	F-box protein family-like protein; contains IPR001810 (F-box domain, cyclin-like)
GSVIVT01008850001	4.28	0.00221021	embryonic development	Response regulator 5; contains IPR011006 (CheY-like superfamily)
GSVIVT01010507001	4.34	0.00148493	embryonic development	Putative receptor protein kinase; contains IPR011009 (Protein kinase-like domain)
GSVIVT01003614001	4.35	6.26e-06	embryonic development	Zinc finger homeodomain protein 1; contains IPR006456 (ZF-HD homeobox protein, Cys/His-rich dimerisation domain), IPR009057 (Homeodomain-like)
GSVIVT01007849001	4.39	1.44e-12	embryonic development	Replication protein A 70 kDa DNA-binding subunit; contains IPR004591 (Replication factor-a protein 1 Rpa1)
GSVIVT01023663001	4.44	0.00231072	embryonic development	70 kDa subunit of replication protein A; contains IPR012340 (Nucleic acid-binding, OB-fold)
GSVIVT01034267001	4.56	4.12e-31	embryonic development	Leucine-rich repeat receptor-like serine/threonine-protein kinase
GSVIVT01019967001	4.71	0.00733996	embryonic development	MYB-family transcription factor, putative; contains IPR009057 (Homeodomain-like)
GSVIVT01025386001	4.71	7.2e-08	embryonic development	Cytosine-specific methyltransferase; contains IPR001025 (Bromo adjacent homology (BAH) domain), IPR001525 (C-5 cytosine methyltransferase), IPR016197 (Chromo domain-like)
GSVIVT01011129001	4.74	0.000334245	embryonic development	Kelch repeat and BTB domain-containing protein 4; contains IPR011333 (BTB/POZ fold), IPR016024 (Armadillo-type fold)
GSVIVT01023383001	4.82	0.048649	embryonic development	Cytosine-specific methyltransferase; contains IPR001525 (C-5 cytosine methyltransferase)
GSVIVT01027073001	5.01	0.00116039	embryonic development	Histone H3 like protein; contains IPR000164 (Histone H3), IPR009072 (Histone-fold)
GSVIVT01015370001	5.49	3.24e-19	embryonic development	Myb; contains IPR009057 (Homeodomain-like)
GSVIVT01021167001	5.63	2.57e-10	embryonic development	Transcription factor TCP4; contains IPR005333 (Transcription factor, TCP)
GSVIVT01024439001	5.65	1.89e-11	embryonic development	Serine/threonine-protein kinase 36; contains IPR011009 (Protein kinase-like domain), IPR016024 (Armadillo-type fold)
GSVIVT01013440001	5.9	8.33e-32	embryonic development	Cyclin-dependent kinase; contains IPR011009 (Protein kinase-like domain)
GSVIVT01007643001	6.06	4.22e-08	embryonic development	ATPase protein, putative; contains IPR001270 (Chaperonin ClpA/B), IPR027417 (P-loop containing nucleoside triphosphate hydrolase)
GSVIVT01010025001	6.56	3.04e-13	embryonic development	Putative auxin efflux carrier protein 6; contains IPR004776 (Auxin efflux carrier)
GSVIVT01008333001	6.7	2.68e-16	embryonic development	Kinesin-like protein; contains IPR001752 (Kinesin, motor domain), IPR021881 (Protein of unknown function DUF3490), IPR027417 (P-loop containing nucleoside triphosphate hydrolase)
GSVIVT01021144001	6.84	4.13e-06	embryonic development	WUSCHEL-related homeobox; contains IPR009057 (Homeodomain-like)
GSVIVT01033464001	6.93	1.93e-19	embryonic development	Cytosine-specific methyltransferase; contains IPR001025 (Bromo adjacent homology (BAH) domain), IPR001525 (C-5 cytosine methyltransferase), IPR016197 (Chromo domain-like), IPR023779 (Chromo domain, conserved site)
GSVIVT01021978001	7.02	5.49e-19	embryonic development	Shikimate dehydrogenase, putative; contains IPR013708 (Shikimate dehydrogenase substrate binding, N-terminal), IPR013785 (Aldolase-type TIM barrel), IPR016040 (NAD(P)-binding domain), IPR022893 (Shikimate, quinate/shikimate dehydrogenase)
GSVIVT01000948001	7.87	0.000781524	embryonic development	Receptor-like kinase; contains IPR001611 (Leucine-rich repeat), IPR013210 (Leucine-rich repeat-containing N-terminal, type 2), IPR025875 (Leucine rich repeat 4)
GSVIVT01015408001	0.01	2.24e-39	embryonic development	Guanine nucleotide exchange factor; contains IPR000904 (SEC7-like), IPR023394 (SEC7-like, alpha orthogonal bundle)
GSVIVT01018982001	0.01	0	embryonic development	Putative receptor protein kinase; contains IPR011009 (Protein kinase-like domain)
GSVIVT01027053001	0.02	0.000102324	embryonic development	Protein kinase-like protein; contains IPR010632 (Domain of unknown function DUF1221), IPR011009 (Protein kinase-like domain)
GSVIVT01033505001	0.03	0	embryonic development	Seed maturation protein; contains IPR005513 (Late embryogenesis abundant protein, LEA-25/LEA-D113)
GSVIVT01031843001	0.04	4.34e-17	embryonic development	Leucine-rich repeat receptor-like serine/threonine-protein kinase; contains IPR001611 (Leucine-rich repeat)
GSVIVT01028354001	0.06	0.00237303	embryonic development	NAC domain protein,; contains IPR003441 (No apical meristem (NAM) protein)
GSVIVT01028540001	0.06	9.1e-06	embryonic development	Transcription factor viviparous 1; contains IPR015300 (DNA-binding pseudobarrel domain)
GSVIVT01008607001	0.11	3.6e-17	embryonic development	Pyruvate dehydrogenase E1 component subunit beta; contains IPR005475 (Transketolase-like, pyrimidine-binding domain), IPR009014 (Transketolase, C-terminal/Pyruvate-ferredoxin oxidoreductase, domain II), IPR027110 (Pyruvate dehydrogenase E1 component subunit beta)
GSVIVT01026007001	0.14	0.000276977	embryonic development	Receptor kinase-like protein; contains IPR009091 (Regulator of chromosome condensation 1/beta-lactamase-inhibitor protein II), IPR011009 (Protein kinase-like domain), IPR013320 (Concanavalin A-like lectin/glucanase, subgroup)
GSVIVT01036267001	0.14	9.99e-10	embryonic development	Myosin XI, putative; contains IPR000048 (IQ motif, EF-hand binding site), IPR001609 (Myosin head, motor domain), IPR002710 (Dilute), IPR003660 (HAMP linker domain), IPR004009 (Myosin, N-terminal, SH3-like), IPR027417 (P-loop containing nucleoside triphosphate hydrolase)
GSVIVT01023350001	0.16	5.43e-09	embryonic development	Phospholipase D; contains IPR008973 (C2 calcium/lipid-binding domain, CaLB), IPR015679 (Phospholipase D family), IPR024632 (Phospholipase D, C-terminal)
GSVIVT01036966001	0.17	0.00254035	embryonic development	Receptor protein kinase-like protein; contains IPR001611 (Leucine-rich repeat), IPR011009 (Protein kinase-like domain)
GSVIVT01034493001	0.18	0.00108138	embryonic development	Receptor-like kinase; contains IPR001611 (Leucine-rich repeat), IPR011009 (Protein kinase-like domain)
GSVIVT01029273001	0.21	1.94e-11	embryonic development	Leucine rich repeat protein; contains IPR001611 (Leucine-rich repeat)
GSVIVT01027477001	0.23	1.32e-28	embryonic development	NAC domain protein,; contains IPR003441 (No apical meristem (NAM) protein)
GSVIVT01021252001	0.25	4.59e-16	embryonic development	WRKY transcription factor 5; contains IPR003657 (DNA-binding WRKY)
GSVIVT01027472001	0.26	0.0467065	embryonic development	NAC domain protein,; contains IPR003441 (No apical meristem (NAM) protein)
GSVIVT01013741001	0.31	0.0175946	embryonic development	Receptor-like-kinase; contains IPR011009 (Protein kinase-like domain), IPR013320 (Concanavalin A-like lectin/glucanase, subgroup)
GSVIVT01028290001	0.36	4.19e-08	embryonic development	Myosin XI, putative; contains IPR000048 (IQ motif, EF-hand binding site), IPR001609 (Myosin head, motor domain), IPR004009 (Myosin, N-terminal, SH3-like), IPR027417 (P-loop containing nucleoside triphosphate hydrolase)
GSVIVT01028858001	0.36	0.000310063	embryonic development	Receptor-like protein kinase; contains IPR011009 (Protein kinase-like domain)
GSVIVT01009424001	0.41	6.75e-15	embryonic development	MYB transcription factor; contains IPR009057 (Homeodomain-like)
GSVIVT01030250001	0.44	5.57e-06	embryonic development	Solute carrier family 40 member 1; contains IPR009716 (Ferroporti-1), IPR016196 (Major facilitator superfamily domain, general substrate transporter)
GSVIVT01011175001	0.47	2.59e-08	embryonic development	Acyl-CoA dehydrogenase, putative; contains IPR009075 (Acyl-CoA dehydrogenase/oxidase C-terminal), IPR009100 (Acyl-CoA dehydrogenase/oxidase)
GSVIVT01035940001	0.47	6.7e-09	embryonic development	WD repeat-containing protein, putative; contains IPR006594 (LisH dimerisation motif), IPR006595 (CTLH, C-terminal LisH motif), IPR011047 (Quinonprotein alcohol dehydrogenase-like superfamily), IPR015943 (WD40/YVTN repeat-like-containing domain)
GSVIVT01025299001	0.48	9.15e-10	embryonic development	Copper-transporting ATPase 2; contains IPR001757 (Cation-transporting P-type ATPase), IPR023214 (HAD-like domain)
GSVIVT01015464001	0.49	2.32e-07	embryonic development	Putative argonaute family protein; contains IPR003100 (Argonaute/Dicer protein, PAZ), IPR012337 (Ribonuclease H-like domain), IPR014811 (Domain of unknown function DUF1785)
GSVIVT01033610001	0.49	3.37e-06	embryonic development	Response regulator 6; contains IPR011006 (CheY-like superfamily)

## Sheet: Table S6
Supplementary Table S6. Functional categorization of differentially expressed grape genes after GA3 treatment based on the molecular function of Gene Ontology (GO).
GO term ID	Description	1h-number of down-regulated genes	1h-number of up-regulated genes	24h-number of down-regulated genes	24h-number of up-regulated genes	Category
Unclassified	Unclassified	243	302	385	385	Molecular function
GO:0005488	binding	179	352	387	327	Molecular function
GO:0003824	catalytic activity	154	339	351	289	Molecular function
GO:0005515	protein binding	147	293	305	356	Molecular function
GO:0016787	hydrolase activity	127	176	179	240	Molecular function
GO:0016740	transferase activity	104	190	189	197	Molecular function
GO:0000166	nucleotide binding	102	209	173	261	Molecular function
GO:0003677	DNA binding	69	106	131	186	Molecular function
GO:0005215	transporter activity	64	110	134	54	Molecular function
GO:0016301	kinase activity	35	120	88	95	Molecular function
GO:0004872	receptor activity	30	82	53	66	Molecular function
GO:0003700	transcription factor activity	26	60	77	48	Molecular function
GO:0030528	transcription regulator activity	22	49	62	61	Molecular function
GO:0030246	carbohydrate binding	15	20	10	18	Molecular function
GO:0003676	nucleic acid binding	11	15	19	28	Molecular function
GO:0008289	lipid binding	7	16	18	14	Molecular function
GO:0030234	enzyme regulator activity	7	13	22	11	Molecular function
GO:0003682	chromatin binding	5	0	0	12	Molecular function
GO:0004518	nuclease activity	5	4	4	7	Molecular function
GO:0003723	RNA binding	4	14	15	25	Molecular function
GO:0004871	signal transducer activity	4	29	28	18	Molecular function
GO:0003774	motor activity	3	2	7	38	Molecular function
GO:0005102	receptor binding	2	2	1	2	Molecular function
GO:0005198	structural molecule activity	1	5	6	11	Molecular function
GO:0008135	translation factor activity, nucleic acid binding	0	4	6	0	Molecular function
GO:0019825	oxygen binding	0	0	2	0	Molecular function

## Sheet: Table S7
Supplementary Table S7. Functional categorization of differentially expressed grape genes after GA3 treatment based on the cellular component of Gene Ontology (GO).
GO term ID	Description	1h-number of down-regulated genes	1h-number of up-regulated genes	24h-number of down-regulated genes	24h-number of up-regulated genes	Category
Unclassified	Unclassified	261	451	509	450
GO:0016020	membrane	231	356	381	353	Cellular Component
GO:0005886	plasma membrane	153	250	268	237	Cellular Component
GO:0005634	nucleus	124	194	235	315	Cellular Component
GO:0005737	cytoplasm	96	174	201	214	Cellular Component
GO:0005576	extracellular region	95	101	105	170	Cellular Component
GO:0005618	cell wall	67	69	72	131	Cellular Component
GO:0009536	plastid	56	98	100	127	Cellular Component
GO:0005622	intracellular	51	51	51	118	Cellular Component
GO:0005773	vacuole	51	74	91	72	Cellular Component
GO:0005783	endoplasmic reticulum	45	53	52	60	Cellular Component
GO:0005829	cytosol	31	48	46	77	Cellular Component
GO:0005794	Golgi apparatus	23	28	46	34	Cellular Component
GO:0005739	mitochondrion	21	47	56	43	Cellular Component
GO:0005623	cell	16	27	46	26	Cellular Component
GO:0005856	cytoskeleton	15	14	22	74	Cellular Component
GO:0005654	nucleoplasm	10	3	5	30	Cellular Component
GO:0005615	extracellular space	8	13	12	18	Cellular Component
GO:0005768	endosome	8	12	12	17	Cellular Component
GO:0009579	thylakoid	8	9	12	27	Cellular Component
GO:0005730	nucleolus	7	9	12	30	Cellular Component
GO:0005777	peroxisome	5	6	4	8	Cellular Component
GO:0005840	ribosome	5	7	7	17	Cellular Component
GO:0005578	proteinaceous extracellular matrix	4	4	2	5	Cellular Component
GO:0005764	lysosome	2	8	6	6	Cellular Component
GO:0005635	nuclear envelope	1		1	4	Cellular Component
GO:0030312	external encapsulating structure	1	4	1	2	Cellular Component

## Sheet: Table S8
Supplementary Table S8. Differentially expressed grape genes with roles in GA biosynthesis and signaling following GA3 treatment. Values in red and green indicate the fold increase and decrease in expression in GA3-treated tissue, respectively. Values in yellow indicate P value less than 0.05.
GeneID	c_1h_rep1	c_1h_rep2	mean	t_1h_rep1	t_1h_rep2	mean	ratio	adjust p	c_24h_rep1	c_24h_rep2	mean	t_24h_rep1	t_24h_rep2	mean	ratio	adjust p	GenBank top hit accession	decsription	e value	annotation
GA signal pathway
GID1
GSVIVG01010672001	3.57	3.9	3.73	2.74	3.53	3.14	0.84	0.977572	5.28	6.86	6.07	1.99	1.89	1.94	0.32	0.00480722	XP_002510875	Gibberellin receptor GID1, putative [Ricinus communis]	5e-94	Acetyl esterase; contains IPR013094 (Alpha/beta hydrolase fold-3)
GSVIVG01011037001	16.22	18.54	17.38	36.84	26.9	31.87	1.83	0.05712	36.05	48.82	42.44	4.51	3.79	4.15	0.1	1.53e-10	ABG89394	gibberellic acid receptor [Gossypium hirsutum]	1e-51	Gibberellin receptor GID1, putative; contains IPR013094 (Alpha/beta hydrolase fold-3)
GSVIVG01022014001	58.44	58.95	58.7	52.84	50.92	51.88	0.88	0.67206	60.15	69.51	64.83	27.74	25.54	26.64	0.41	3.99e-11	XP_002512310	Gibberellin receptor GID1, putative [Ricinus communis]	3e-175	Gibberellin receptor GID1, putative; contains IPR013094 (Alpha/beta hydrolase fold-3)
GSVIVG01025780001	27.27	34.04	30.66	10.46	5.93	8.2	0.27	1.09e-07	11.12	5.11	8.12	29.42	26.31	27.87	3.43	8.17e-09	XP_002525545	catalytic, putative [Ricinus communis]	2e-131	Probable carboxylesterase 6; contains IPR013094 (Alpha/beta hydrolase fold-3)
GSVIVG01027569001	10.06	11.35	10.71	26.18	33.49	29.84	2.79	3.58e-06	62.39	71.43	66.91	14.81	13.94	14.38	0.21	8.9e-20	XP_002511752	Gibberellin receptor GID1, putative [Ricinus communis]	9e-35	Gibberellin receptor GID1; contains IPR013094 (Alpha/beta hydrolase fold-3)
GSVIVG01037191001	1.69	1.64	1.67	8.65	11.47	10.06	6.04	3.73e-05	9.5	9.75	9.62	1.02	2.23	1.62	0.17	1.54e-05	XP_002528343	Arylacetamide deacetylase, putative [Ricinus communis]	4e-52	Gibberellin receptor GID1; contains IPR013094 (Alpha/beta hydrolase fold-3)
GSVIVG01037525001	159.55	159.73	159.64	42.99	47.34	45.17	0.28	1.18e-29	37.59	38.05	37.82	68.38	86.08	77.23	2.04	0.000368782	XP_002527569	Gibberellin receptor GID1, putative [Ricinus communis]	6e-143	Acetyl esterase; contains IPR013094 (Alpha/beta hydrolase fold-3)
DELLA
GSVIVG01015465001	35.3	35.81	35.55	116.84	74.18	95.51	2.69	0.0454538	60.94	72.52	66.73	54.93	52.32	53.62	0.8	0.140431	XP_002284952	PREDICTED: similar to DELLA protein [Vitis vinifera]	1e-112	DELLA protein; contains IPR001810 (F-box domain, cyclin-like), IPR005202 (Transcription factor GRAS), IPR021914 (Transcriptional factor DELLA, N-terminal)
GSVIVG01034878001	0.15	0.19	0.17	6.48	6.24	6.36	37.41	7.98e-09	8.46	7.52	7.99	2.3	3.02	2.66	0.33	0.00198685	XP_002326001	GRAS family transcription factor [Populus trichocarpa]	4e-127	GAI-like protein 1; contains IPR005202 (Transcription factor GRAS)
GSVIVG01019810001	5.14	7.39	6.26	4.35	5.26	4.8	0.77	0.888391	2.77	1.49	2.13	11.58	9.6	10.59	4.97	4.45e-05	XP_002509714	DELLA protein RGL1, putative [Ricinus communis]	3e-60	Scarecrow transcription factor family protein; contains IPR005202 (Transcription factor GRAS)
GSVIVG01019809001	15.65	15.67	15.66	8.7	8.99	8.84	0.56	0.0199583	5.14	2.75	3.94	24.2	21.83	23.02	5.83	2.4e-16	XP_002299559	GRAS family transcription factor [Populus trichocarpa]	1e-91	GAI-like protein 1; contains IPR005202 (Transcription factor GRAS)
GSVIVG01030652001	5.38	5.34	5.36	1.3	1.09	1.2	0.22	0.0016024	2.32	2.21	2.26	2.33	0.73	1.53	0.68	0.791752	XP_002515699	DELLA protein DWARF8, putative [Ricinus communis]	6e-84	GRAS family transcription factor; contains IPR005202 (Transcription factor GRAS)
GA sythesis pathway
ent-kaurene synthase
GSVIVG01036724001	10.54	12.06	11.3	28.69	27.02	27.86	2.47	3.47e-11	27.65	32.24	29.95	11.67	16.98	14.32	0.48	9.41e-05	AEF32083	ent-kaurene synthase [Castanea mollissima]	0	Ent-kaurene synthase; contains IPR008930 (Terpenoid cyclases/protein prenyltransferase alpha-alpha toroid), IPR008949 (Terpenoid synthase)
gibberellin 20-oxidase
GSVIVG01026453001	20.09	22.45	21.27	29.51	30.14	29.83	1.4	0.0889561	28.71	30.94	29.83	4.98	6.04	5.51	0.18	2.18e-19	XP_002310523	gibberellin 20-oxidase [Populus trichocarpa]	2e-150	Gibberellin 20-oxidase; contains IPR002283 (Isopenicillin N synthase), IPR026992 (Non-haem dioxygenase N-terminal domain), IPR027443 (Isopenicillin N synthase-like)
GSVIVG01027572001	216.03	187.13	201.58	19.32	3.05	11.19	0.06	4.09e-50	38.86	3.92	21.39	324.96	253.47	289.21	13.52	2.16e-18	XP_002320083	gibberellin 20-oxidase [Populus trichocarpa]	6e-85	Gibberellin 20-oxidase; contains IPR005123 (Oxoglutarate/iron-dependent dioxygenase), IPR027443 (Isopenicillin N synthase-like)
gibberellin 3-oxidase
GSVIVG01017173001	6.13	5.6	5.87	0.89	3.07	1.98	0.34	0.00337047	1.15	3.91	2.53	1.74	1.49	1.61	0.64	0.836157	AAR12160	gibberellin 3-oxidase [Populus tremula x Populus tremuloides]	1e-159	Gibberellin 3-beta hydroxylase; contains IPR005123 (Oxoglutarate/iron-dependent dioxygenase), IPR026992 (Non-haem dioxygenase N-terminal domain), IPR027443 (Isopenicillin N synthase-like)
gibberellin 2-oxidase
GSVIVG01021468001	0.93	1.37	1.15	5.3	4.99	5.14	4.47	0.00158015	1.37	1.88	1.62	1.07	1.12	1.1	0.67	0.788858	ACT87982	gibberellin 2-oxidase [Jatropha curcas]	3e-136	Gibberellin 2-oxidase; contains IPR002283 (Isopenicillin N synthase), IPR026992 (Non-haem dioxygenase N-terminal domain), IPR027443 (Isopenicillin N synthase-like)
GSVIVG01012628001	43.77	45.82	44.8	60.15	53.07	56.61	1.26	0.153509	10.11	14.36	12.23	2.36	2.2	2.28	0.19	1.36e-05	AAO92303	gibberellin 2-oxidase 1 [Nicotiana sylvestris]	1e-127	Gibberellin 2-oxidase 1; contains IPR005123 (Oxoglutarate/iron-dependent dioxygenase), IPR026992 (Non-haem dioxygenase N-terminal domain), IPR027443 (Isopenicillin N synthase-like)
GSVIVG01028169001	3.99	3.49	3.74	0.9	3.94	2.42	0.65	0.818982	7.87	4.43	6.15	14.64	22.12	18.38	2.99	0.0204691	XP_002515236	gibberellin 2-oxidase, putative [Ricinus communis]	6e-146	Gibberellin 2-oxidase, putative; contains IPR002283 (Isopenicillin N synthase), IPR026992 (Non-haem dioxygenase N-terminal domain), IPR027443 (Isopenicillin N synthase-like)

## Sheet: Table S9
Supplementary Table S9. Differentially expressed grape genes encoding transcription factors following GA3 treatment. Values in red and green indicate the fold increase and decrease in expression in GA3-treated tissue, respectively. Values in yellow indicate P value less than 0.05.
GeneID	Transcription factors classification	1h ratio	adjust p	24 h ratio	adjust p	GenBank top hit accession	decsription	e value	annotation
GSVIVG01028540001	ABI3VP1	6.59	0.0241491	0.06	9.1e-06	CAA05922	ABI3 [Populus trichocarpa]	2e-73	Transcription factor viviparous 1; contains IPR015300 (DNA-binding pseudobarrel domain)
GSVIVG01033902001		2.28	0.0251076	1.19	0.788399	XP_002530522	transcription factor, putative [Ricinus communis]	4e-74	Transcription factor ; contains IPR015300 (DNA-binding pseudobarrel domain)
GSVIVG01011947001	AP2/EREBP	13.8	4.61e-49	0.26	9.78e-13	XP_002524409	DNA-binding protein RAV1, putative [Ricinus communis]	6e-44	AP2 domain-containing transcription factor; contains IPR015300 (DNA-binding pseudobarrel domain)
GSVIVG01034563001		24.38	1.34e-11	0.25	0.00395979	ADZ28106	ethylene response factor 3 [Malus x domestica]	6e-33	Ethylene-responsive transcription factor; contains IPR016177 (DNA-binding, integrase-type)
GSVIVG01022277001		15.89	1.76e-06	0.02	0.000803637	XP_002307142	AP2/ERF domain-containing transcription factor [Populus trichocarpa]	2e-43	Ethylene-responsive transcription factor; contains IPR016177 (DNA-binding, integrase-type)
GSVIVG01010629001		9.01	0.0293653	0.15	0.000942576	XP_002318847	AP2/ERF domain-containing transcription factor [Populus trichocarpa]	4e-28	Ethylene-responsive transcription factor 13; contains IPR016177 (DNA-binding, integrase-type)
GSVIVG01013905001		7.61	0.0469462	0.11	4.59e-07	XP_002282253	PREDICTED: similar to putative ethylene response factor 4 [Vitis vinifera]	1e-60	Ethylene-responsive transcription factor; contains IPR016177 (DNA-binding, integrase-type)
GSVIVG01004798001		7.27	2.15e-28	0.02	1.47e-67	ADJ67441	ethylene response factor 12 [Actinidia deliciosa]	1e-10	Ethylene responsive transcription factor 1a
GSVIVG01028315001		7.11	2.37e-10	0.18	0.104808	ADJ67439	ethylene response factor 10 [Actinidia deliciosa]	2e-49	Ethylene-responsive transcription factor 1B, putative; contains IPR016177 (DNA-binding, integrase-type)
GSVIVG01016352001		4.9	1.08e-13	0.23	1.05e-05	XP_002322849	AP2 domain-containing transcription factor [Populus trichocarpa]	4e-95	Ethylene-responsive transcription factor 10; contains IPR016177 (DNA-binding, integrase-type)
GSVIVG01013935001		4.49	0.0173058	0.05	5.8e-60	XP_002282253	PREDICTED: similar to putative ethylene response factor 4 [Vitis vinifera]	1e-35	Ethylene-responsive transcription factor; contains IPR016177 (DNA-binding, integrase-type)
GSVIVG01035911001		4.21	2.18e-05	0.67	0.177679	XP_002515454	Protein PPLZ02, putative [Ricinus communis]	5e-40	Ethylene-responsive transcription factor 3; contains IPR016177 (DNA-binding, integrase-type)
GSVIVG01035098001		3.42	9.12e-15	0.46	4.47e-08	AAV51937	AP2/EREBP transcription factor ERF-2 [Gossypium hirsutum]	5e-54	Ethylene-responsive transcription factor 5; contains IPR016177 (DNA-binding, integrase-type)
GSVIVG01013931001		3.38	0.000428088	0.02	2.17e-83	XP_002282245	PREDICTED: similar to putative ethylene response factor 4 [Vitis vinifera]	7e-41	Ethylene-responsive transcription factor, putative; contains IPR016177 (DNA-binding, integrase-type)
GSVIVG01013934001		3	0.0147889	0.02	1.01e-34	XP_002282245	PREDICTED: similar to putative ethylene response factor 4 [Vitis vinifera]	5e-60	Ethylene-responsive transcription factor, putative; contains IPR016177 (DNA-binding, integrase-type)
GSVIVG01021060001		2.84	2.38e-05	0.73	0.37555	XP_002298696	AP2/ERF domain-containing transcription factor [Populus trichocarpa]	2e-67	Ethylene-responsive transcription factor 1; contains IPR016177 (DNA-binding, integrase-type)
GSVIVG01020584001		2.57	0.00748462	0.06	4.09e-34	Q9LW49	RecName: Full=Ethylene-responsive transcription factor 4; AltName: Full=Ethylene-responsive element-binding factor 3; Short=EREBP-3; AltName: Full=Ethylene-responsive element-binding factor 4 homolog; AltName: Full=NsERF3	2e-25	Ethylene-responsive transcription factor, putative; contains IPR016177 (DNA-binding, integrase-type)
GSVIVG01021098001		2.18	2.25e-05	0.45	1.38e-06	AAQ96341	putative ethylene response factor ERF3a [Vitis aestivalis]	3e-33	Ethylene-responsive transcription factor, putative; contains IPR016177 (DNA-binding, integrase-type)
GSVIVG01009294001		0.67	0.132821	3.37	1.38e-07	XP_002302387	AP2 domain-containing transcription factor [Populus trichocarpa]	3e-35	AP2-like ethylene-responsive transcription factor; contains IPR001471 (AP2/ERF domain)
GSVIVG01007388001		0.6	0.000358054	2.03	4.98e-07	AAR22388	ANT-like protein [Nicotiana tabacum]	1e-146	AP2-like ethylene-responsive transcription factor; contains IPR016177 (DNA-binding, integrase-type)
GSVIVG01009293001		0.78	0.640929	3.38	8.55e-05	XP_002307311	AP2 domain-containing transcription factor [Populus trichocarpa]	1e-82	AP2-like ethylene-responsive transcription factor; contains IPR016177 (DNA-binding, integrase-type)
GSVIVG01020066001		0.79	0.982785	0.28	0.0260262	BAD68417	AP2 DNA-binding domain protein-like [Oryza sativa Japonica Group]	1e-90	AP2-like ethylene-responsive transcription factor; contains IPR016177 (DNA-binding, integrase-type)
GSVIVG01027345001		1.62	0.85084	0.16	0.00290233	XP_002316459	AP2 domain-containing transcription factor [Populus trichocarpa]	2e-69	AP2-like ethylene-responsive transcription factor; contains IPR016177 (DNA-binding, integrase-type)
GSVIVG01031747001		168	0.208217	0	5.9e-88	XP_002330325	AP2/ERF domain-containing transcription factor [Populus trichocarpa]	5e-25	Ethylene responsive transcription factor 2a; contains IPR012850 (Alpha-amylase, C-terminal beta-sheet), IPR013780 (Glycosyl hydrolase, family 13, all-beta), IPR016177 (DNA-binding, integrase-type)
GSVIVG01019519001		1.65	0.221537	0.22	7.55e-09	XP_002297979	AP2/ERF domain-containing transcription factor [Populus trichocarpa]	1e-59	Ethylene-responsive transcription factor 1; contains IPR016177 (DNA-binding, integrase-type)
GSVIVG01019860001		85	0.600502	0	8.54e-17	ACI42859	dehydration-responsive element-binding protein 1A [Rosa hybrid cultivar]	1e-58	Ethylene-responsive transcription factor 4; contains IPR016177 (DNA-binding, integrase-type)
GSVIVG01013920001		1.86	0.418315	0.03	2.48e-61	AAR37422	putative ethylene response factor 4 [Vitis aestivalis]	3e-31	Ethylene-responsive transcription factor 5
GSVIVG01013913001		3.08	0.129502	0.04	3.51e-64	XP_002282245	PREDICTED: similar to putative ethylene response factor 4 [Vitis vinifera]	2e-85	Ethylene-responsive transcription factor, putative; contains IPR016177 (DNA-binding, integrase-type)
GSVIVG01013916001		2.5	0.0992661	0.05	1.19e-61	XP_002282245	PREDICTED: similar to putative ethylene response factor 4 [Vitis vinifera]	1e-84	Ethylene-responsive transcription factor, putative; contains IPR016177 (DNA-binding, integrase-type)
GSVIVG01013917001		1.66	0.263409	0.04	2.27e-96	XP_002282245	PREDICTED: similar to putative ethylene response factor 4 [Vitis vinifera]	2e-98	Ethylene-responsive transcription factor, putative; contains IPR016177 (DNA-binding, integrase-type)
GSVIVG01013923001		1.51	0.365195	0.04	1.53e-108	XP_002282245	PREDICTED: similar to putative ethylene response factor 4 [Vitis vinifera]	1e-96	Ethylene-responsive transcription factor, putative; contains IPR016177 (DNA-binding, integrase-type)
GSVIVG01013924001		1.7	0.256696	0.04	5.36e-101	XP_002282245	PREDICTED: similar to putative ethylene response factor 4 [Vitis vinifera]	1e-96	Ethylene-responsive transcription factor, putative; contains IPR016177 (DNA-binding, integrase-type)
GSVIVG01014291001		1.86	4.57e-05	0.24	1.22e-26	XP_002285146	PREDICTED: similar to putative ethylene response factor ERF3b [Vitis vinifera]	2e-91	Ethylene-responsive transcription factor, putative; contains IPR016177 (DNA-binding, integrase-type)
GSVIVG01013914001		1.37	0.898896	0.05	3.65e-29	XP_002282253	PREDICTED: similar to putative ethylene response factor 4 [Vitis vinifera]	4e-45	Ethylene-responsive transcription factor; contains IPR016177 (DNA-binding, integrase-type)
GSVIVG01013918001		1.32	0.822992	0.03	5.29e-86	XP_002282253	PREDICTED: similar to putative ethylene response factor 4 [Vitis vinifera]	1e-65	Ethylene-responsive transcription factor; contains IPR016177 (DNA-binding, integrase-type)
GSVIVG01013929001		2.47	0.320563	0.06	3.72e-27	XP_002282245	PREDICTED: similar to putative ethylene response factor 4 [Vitis vinifera]	2e-73	Ethylene-responsive transcription factor; contains IPR016177 (DNA-binding, integrase-type)
GSVIVG01015037001		2.67	0.737806	0.01	1.2e-48	ABU84809	putative dehydration-responsive element binding protein [Broussonetia papyrifera]	1e-38	Ethylene-responsive transcription factor; contains IPR016177 (DNA-binding, integrase-type)
GSVIVG01021146001		1.99	0.208217	0.39	0.0157528	ADC94860	ERF transcription factor 4 [Vitis pseudoreticulata]	5e-52	Ethylene-responsive transcription factor; contains IPR016177 (DNA-binding, integrase-type)
GSVIVG01035502001		27	1	0	0.000287707	XP_002308508	AP2/ERF domain-containing transcription factor [Populus trichocarpa]	4e-44	Ethylene-responsive transcription factor; contains IPR016177 (DNA-binding, integrase-type)
GSVIVG01010631001		27.65	0.105354	0.04	1.19e-09	AAW58104	CBF-like transcription factor [Vitis riparia]	1e-44	Dehydration-responsive element-binding factor 1; contains IPR016177 (DNA-binding, integrase-type)
GSVIVG01028312001		0.43	0.029451	1.88	0.267574	ADP37428	ethylene-responsive-element-binding factor 13 [Petunia x hybrida]	6e-22	Ethylene-responsive transcription factor, putative; contains IPR016177 (DNA-binding, integrase-type)
GSVIVG01023697001		0.06	1.29e-07	13.82	0.00203519	NP_563990	AP2-like ethylene-responsive transcription factor [Arabidopsis thaliana]	2e-81	AP2-like ethylene-responsive transcription factor; contains IPR016177 (DNA-binding, integrase-type)
GSVIVG01017159001	ARF	3.23	2.47e-12	0.43	1.99e-08	XP_002517529	Auxin-responsive protein IAA1, putative [Ricinus communis]	9e-65	Auxin-responsive protein; contains IPR003311 (AUX/IAA protein)
GSVIVG01017158001		3.1	0.000639736	0.57	1.54e-05	ADR80322	indole-3-acetic acid-induced protein 19 [Vitis vinifera]	3e-53	Auxin-responsive protein; contains IPR003311 (AUX/IAA protein)
GSVIVG01015449001		2.74	0.0405859	0.37	0.0195266	XP_002517529	Auxin-responsive protein IAA1, putative [Ricinus communis]	5e-66	Auxin-responsive protein; contains IPR003311 (AUX/IAA protein)
GSVIVG01015035001		2.47	0.00287685	0.67	0.00081034	XP_002516230	Auxin response factor, putative [Ricinus communis]	2e-235	Auxin response factor, putative; contains IPR003311 (AUX/IAA protein), IPR010525 (Auxin response factor), IPR015300 (DNA-binding pseudobarrel domain)
GSVIVG01000721001		0.72	0.113925	2.02	6.61e-05	XP_002520980	Auxin-induced protein AUX28, putative [Ricinus communis]	1e-83	Auxin-responsive protein; contains IPR003311 (AUX/IAA protein)
GSVIVG01009865001		0.6	6.32e-07	2.13	6.31e-11	XP_002510508	Auxin response factor, putative [Ricinus communis]	7e-250	Auxin response factor, putative; contains IPR003311 (AUX/IAA protein), IPR010525 (Auxin response factor), IPR015300 (DNA-binding pseudobarrel domain)
GSVIVG01015350001		0.83	0.357331	2.09	8.05e-09	XP_002514266	Auxin-responsive protein IAA27, putative [Ricinus communis]	4e-80	Auxin-responsive protein; contains IPR003311 (AUX/IAA protein)
GSVIVG01016972001		0.86	0.418793	2.15	1.34e-10	ADL36580	ARF domain class transcription factor [Malus x domestica]	2e-98	Auxin-responsive protein; contains IPR003311 (AUX/IAA protein)
GSVIVG01021779001		1.34	0.798443	7.65	4.29e-05	CAC84712	aux/IAA protein [Populus tremula x Populus tremuloides]	2e-69	Auxin-responsive protein; contains IPR003311 (AUX/IAA protein)
GSVIVG01025159001		0.5	2.28e-05	3.49	1.59e-20	XP_002526369	Auxin response factor, putative [Ricinus communis]	0	Auxin response factor, putative; contains IPR003311 (AUX/IAA protein), IPR010525 (Auxin response factor), IPR015300 (DNA-binding pseudobarrel domain)
GSVIVG01027166001		0.55	2.51e-05	2.71	3.22e-15	NP_001031548	auxin response factor 11 [Arabidopsis thaliana]	7e-195	Auxin response factor, putative; contains IPR003311 (AUX/IAA protein), IPR010525 (Auxin response factor), IPR015300 (DNA-binding pseudobarrel domain)
GSVIVG01027921001		0.68	0.447889	2.54	0.000192702	XP_002528346	Auxin-responsive protein IAA13, putative [Ricinus communis]	8e-84	Auxin-responsive protein; contains IPR003311 (AUX/IAA protein)
GSVIVG01028242001		0.9	0.991606	3.02	0.0235175	XP_002515174	Auxin-responsive protein IAA20, putative [Ricinus communis]	4e-53	Auxin-responsive protein; contains IPR003311 (AUX/IAA protein)
GSVIVG01035295001		1.23	0.813351	2.65	2.03e-05	ADL36580	ARF domain class transcription factor [Malus x domestica]	2e-56	Auxin-responsive protein; contains IPR003311 (AUX/IAA protein)
GSVIVG01036283001		1.31	0.0724322	2.35	4.68e-12	ACV31209	auxin/indole-3-acetic acid 3 [Solanum tuberosum]	8e-78	Auxin-responsive protein; contains IPR003311 (AUX/IAA protein)
GSVIVG01000720001		0.27	0.000173024	1.98	0.0805914	XP_002520979	Auxin-induced protein 22E, putative [Ricinus communis]	2e-66	Auxin-responsive protein; contains IPR003311 (AUX/IAA protein)
GSVIVG01011841001		0.26	0.0374847	4.36	0.434626	AEJ33648	AUX/IAA 10 [Solanum lycopersicum]	5e-52	Auxin-responsive protein; contains IPR003311 (AUX/IAA protein)
GSVIVG01029215001		0.23	1.34e-05	2.38	0.0690414	XP_002532238	transcription factor, putative [Ricinus communis]	5e-34	Indole-3-acetic acid inducible; contains IPR003311 (AUX/IAA protein)
GSVIVG01017711001		0.17	0.000573075	3.62	0.0200089	XP_002515174	Auxin-responsive protein IAA20, putative [Ricinus communis]	9e-39	Auxin-responsive protein; contains IPR003311 (AUX/IAA protein)
GSVIVG01037927001	bHLH	62.56	1.6e-06	0.12	1.18e-22	XP_002533773	DNA binding protein, putative [Ricinus communis]	1e-50	Transcription factor bHLH52; contains IPR011598 (Myc-type, basic helix-loop-helix (bHLH) domain)
GSVIVG01015189001		6.53	0.0188793	0.36	0.371653	XP_002514122	DNA binding protein, putative [Ricinus communis]	5e-67	Putative transcription factor; contains IPR011598 (Myc-type, basic helix-loop-helix (bHLH) domain)
GSVIVG01008299001		5.08	3.36e-14	0.38	0.0527215	ACN21646	putative basic helix-loop-helix protein BHLH5 [Lotus japonicus]	4e-56	Transcription factor, putative; contains IPR011598 (Myc-type, basic helix-loop-helix (bHLH) domain)
GSVIVG01013156001		4.08	8.91e-09	0.31	1.22e-19	XP_002280253	PREDICTED: similar to MYC transcription factor [Vitis vinifera]	6e-46	Transcription factor MYC2; contains IPR025610 (Transcription factor MYC/MYB N-terminal)
GSVIVG01016594001		3.9	6.15e-05	0.17	1.12e-05	NP_174087	transcription factor bHLH110 [Arabidopsis thaliana]	6e-13	Transcription factor, putative; contains IPR011598 (Myc-type, basic helix-loop-helix (bHLH) domain)
GSVIVG01011873001		3.79	1.17e-13	0.13	3.79e-33	XP_002532159	DNA binding protein, putative [Ricinus communis]	2e-47	Transcription factor, putative; contains IPR011598 (Myc-type, basic helix-loop-helix (bHLH) domain)
GSVIVG01004409001		3.72	0.000465901	0.78	0.680249	XP_002262764	PREDICTED: transcription factor bHLH25-like [Vitis vinifera]	0	Transcription factor bHLH25; contains IPR011598 (Myc-type, basic helix-loop-helix (bHLH) domain)
GSVIVG01020688001		3.06	5.68e-15	0.23	3.68e-11	XP_002522566	DNA binding protein, putative [Ricinus communis]	5e-52	Transcription factor bHLH30; contains IPR011598 (Myc-type, basic helix-loop-helix (bHLH) domain)
GSVIVG01031020001		2.75	6.88e-06	1.22	0.759863	XP_002533944	DNA binding protein, putative [Ricinus communis]	1e-45	Transcription factor, putative; contains IPR011598 (Myc-type, basic helix-loop-helix (bHLH) domain)
GSVIVG01029311001		2.55	1.22e-06	0.55	0.0141623	XP_002518255	DNA binding protein, putative [Ricinus communis]	3e-74	Transcription Factor; contains IPR011598 (Myc-type, basic helix-loop-helix (bHLH) domain)
GSVIVG01003698001		2.21	0.0230379	0.6	0.153483	AAC32828	symbiotic ammonium transporter [Glycine max]	3e-61	Transcription factor bHLH25; contains IPR011598 (Myc-type, basic helix-loop-helix (bHLH) domain)
GSVIVG01013553001		2.03	1.7e-07	0.53	0.000764285	XP_002527387	DNA binding protein, putative [Ricinus communis]	1e-94	Transcription factor; contains IPR011598 (Myc-type, basic helix-loop-helix (bHLH) domain)
GSVIVG01027162001		2.02	5.33e-08	0.81	0.224251	XP_002264409	PREDICTED: Myc2 bHLH protein [Vitis vinifera]	8e-120	BHLH transcription factor; contains IPR025610 (Transcription factor MYC/MYB N-terminal)
GSVIVG01007914001		0.61	0.0674065	3.94	1.22e-05	XP_002514702	DNA binding protein, putative [Ricinus communis]	5e-79	Phytochrome-interacting factor 3.1; contains IPR011598 (Myc-type, basic helix-loop-helix (bHLH) domain), IPR024097 (Basic helix-loop-helix leucine zipper transcription factor)
GSVIVG01005301001		0.87	0.801689	0.34	5.55e-09	XP_002518591	transcription factor, putative [Ricinus communis]	3e-144	Transcription factor, putative; contains IPR011598 (Myc-type, basic helix-loop-helix (bHLH) domain)
GSVIVG01006519001		0.71	0.65258	2.36	0.00532588	XP_002528891	DNA binding protein, putative [Ricinus communis]	2e-31	Transcription factor bHLH
GSVIVG01007389001		0.5	0.0148593	2.79	0.000140785	XP_002510047	DNA binding protein, putative [Ricinus communis]	4e-81	Transcription factor; contains IPR011598 (Myc-type, basic helix-loop-helix (bHLH) domain)
GSVIVG01015353001		0.91	0.806344	0.49	6.96e-09	XP_002514268	transcription factor, putative [Ricinus communis]	7e-124	Transcription factor, putative; contains IPR011598 (Myc-type, basic helix-loop-helix (bHLH) domain)
GSVIVG01019626001		0.51	0.000459296	2.29	0.00223763	ABN06178	Helix-loop-helix DNA-binding [Medicago truncatula]	9e-72	Putative HLH DNA-binding domain superfamily protein; contains IPR011598 (Myc-type, basic helix-loop-helix (bHLH) domain), IPR025610 (Transcription factor MYC/MYB N-terminal)
GSVIVG01020121001		1.72	1.22e-06	0.4	9e-17	XP_002520177	DNA binding protein, putative [Ricinus communis]	2e-85	Transcription factor; contains IPR011598 (Myc-type, basic helix-loop-helix (bHLH) domain)
GSVIVG01020205001		0.58	6.32e-05	3.37	3.99e-23	NP_564753	serine/threonine-protein kinase WNK (With No lysine)-related protein [Arabidopsis thaliana]	2e-108	Basic helix-loop-helix protein, putative; contains IPR025610 (Transcription factor MYC/MYB N-terminal)
GSVIVG01022111001		0.56	0.00753298	2.08	0.026764	ADG56590	ALCATRAZ/SPATULA-like protein [Prunus persica]	1e-88	Transcription factor EC; contains IPR011598 (Myc-type, basic helix-loop-helix (bHLH) domain), IPR024097 (Basic helix-loop-helix leucine zipper transcription factor)
GSVIVG01026516001		1.92	0.0316066	0.32	3.05e-05	XP_002275141	PREDICTED: similar to HEC3 (HECATE 3); DNA binding / transcription factor [Vitis vinifera]	4e-64	Transcription factor, putative; contains IPR011598 (Myc-type, basic helix-loop-helix (bHLH) domain)
GSVIVG01038142001		0.53	0.0130653	2.49	2.15e-05	XP_002534538	transcription factor, putative [Ricinus communis]	3e-45	Transcription factor, putative; contains IPR011598 (Myc-type, basic helix-loop-helix (bHLH) domain)
GSVIVG01000012001		0.47	0.00321337	3.77	2.03e-08	ADL36600	BHLH domain class transcription factor [Malus x domestica]	2e-78	Transcription factor; contains IPR011598 (Myc-type, basic helix-loop-helix (bHLH) domain)
GSVIVG01009438001		0.44	1.03e-07	3.8	2.54e-12	XP_001784754	predicted protein [Physcomitrella patens subsp. patens]	7e-53	Basic helix-loop-helix protein, putative; contains IPR025610 (Transcription factor MYC/MYB N-terminal)
GSVIVG01009097001		0.38	0.00897346	3.68	0.000972413	ADL36599	BHLH domain class transcription factor [Malus x domestica]	6e-57	Transcription factor; contains IPR011598 (Myc-type, basic helix-loop-helix (bHLH) domain)
GSVIVG01009234001		0.36	0.00076859	2.67	0.000392417	XP_002527339	DNA binding protein, putative [Ricinus communis]	5e-87	Transcription factor; contains IPR011598 (Myc-type, basic helix-loop-helix (bHLH) domain)
GSVIVG01018942001		0.19	2.38e-05	2.22	0.0909099	ACN21632	putative basic helix-loop-helix protein BHLH7 [Lotus japonicus]	3e-42	Transcription factor, putative; contains IPR011598 (Myc-type, basic helix-loop-helix (bHLH) domain)
GSVIVG01013720001		0.06	7.81e-119	12.04	9.78e-17	XP_002521282	transcription factor, putative [Ricinus communis]	2e-82	Transcription factor, putative; contains IPR011598 (Myc-type, basic helix-loop-helix (bHLH) domain), IPR025610 (Transcription factor MYC/MYB N-terminal)
GSVIVG01024008001		0.04	1.46e-60	20.11	7.14e-09	XP_002521282	transcription factor, putative [Ricinus communis]	2e-70	Transcription factor, putative; contains IPR011598 (Myc-type, basic helix-loop-helix (bHLH) domain), IPR025610 (Transcription factor MYC/MYB N-terminal)
GSVIVG01011330001		0.01	3.47e-20	22.19	0.00225831	XP_002534354	Transcription factor ICE1, putative [Ricinus communis]	2e-95	Putative transcription factor; contains IPR011598 (Myc-type, basic helix-loop-helix (bHLH) domain)
GSVIVG01021229001	bZIP	32.87	0.00256467	0.12	0.0437202	NP_193600	transcription factor-related protein [Arabidopsis thaliana]	2e-26	BZIP transcription factor; contains IPR025422 (DOG1 domain)
GSVIVG01001783001		26.36	6.86e-15	0.03	9.69e-52	XP_002533021	Transcription factor RF2a, putative [Ricinus communis]	2e-43	BZIP transcription factor family protein, expressed; contains IPR004827 (Basic-leucine zipper domain)
GSVIVG01029696001		2.11	0.00121559	0.35	6.49e-08	CAZ15514	basic-leucine zipper [Humulus lupulus]	5e-21	BZIP transcription factor; contains IPR004827 (Basic-leucine zipper domain)
GSVIVG01014246001		0.88	0.735041	3.61	1.4e-19	XP_002525146	Transcription factor RF2a, putative [Ricinus communis]	5e-72	BZIP transcription factor family protein; contains IPR004827 (Basic-leucine zipper domain)
GSVIVG01023817001		1.48	0.00077484	0.4	1.91e-16	XP_002512945	Ocs element-binding factor, putative [Ricinus communis]	8e-44	BZIP transcription factor; contains IPR004827 (Basic-leucine zipper domain)
GSVIVG01011929001		0.49	0.222727	4.98	0.00207177	XP_002529145	Transcription factor HBP-1b(c1), putative [Ricinus communis]	3e-145	BZIP transcription factor; contains IPR004827 (Basic-leucine zipper domain), IPR025422 (DOG1 domain)
GSVIVG01022200001		1.97	0.576384	0.21	0.00380246	AAK84888	TGA-type basic leucine zipper protein TGA1.1 [Phaseolus vulgaris]	4e-139	BZIP transcription factor; contains IPR004827 (Basic-leucine zipper domain), IPR025422 (DOG1 domain)
GSVIVG01008961001		0.33	0.00106203	2.29	0.308724	XP_002513853	DNA binding protein, putative [Ricinus communis]	4e-39	BZIP transcription factor; contains IPR004827 (Basic-leucine zipper domain)
GSVIVG01036134001		0.25	3.64e-09	3.69	0.00361859	NP_563810	bZIP transcription factor-like protein [Arabidopsis thaliana]	2e-126	BZIP transcription factor; contains IPR004827 (Basic-leucine zipper domain), IPR025422 (DOG1 domain)
GSVIVG01036509001		0.22	0.0455096	1.03	1	XP_002278738	PREDICTED: hypothetical protein [Vitis vinifera]	6e-22	BZIP transcription factor
GSVIVG01020658001		0.22	3.69e-15	3.58	3.68e-11	XP_002525146	Transcription factor RF2a, putative [Ricinus communis]	2e-69	BZIP transcription factor family protein; contains IPR004827 (Basic-leucine zipper domain)
GSVIVG01033531001		0.15	1.61e-13	3.46	4.64e-06	AAY15214	TGA10 transcription factor [Nicotiana tabacum]	3e-192	Transcription factor, putative; contains IPR004827 (Basic-leucine zipper domain), IPR025422 (DOG1 domain)
GSVIVG01035614001	C2C3--GATA	3.73	2.56e-11	0.31	7.84e-12	ADL36690	GATA domain class transcription factor [Malus x domestica]	5e-42	GATA transcription factor; contains IPR013088 (Zinc finger, NHR/GATA-type)
GSVIVG01024194001		2.24	0.000526716	0.26	1.36e-05	BAC98494	AG-motif binding protein-4 [Nicotiana tabacum]	3e-37	GATA transcription factor; contains IPR016679 (Transcription factor, GATA, plant)
GSVIVG01033385001		0.75	0.256377	2.26	4.16e-07	ABN09814	Zinc finger, GATA-type [Medicago truncatula]	2e-48	GATA transcription factor; contains IPR013088 (Zinc finger, NHR/GATA-type)
GSVIVG01018161001	C2H2	1.72	0.000991869	0.44	8.36e-08	NP_182037	C2H2-like zinc finger protein [Arabidopsis thaliana]	2e-28	Zinc finger family protein; contains IPR015880 (Zinc finger, C2H2-like)
GSVIVG01027719001		1.02	1	2.79	0.00670651	XP_002529318	Transcriptional regulator SUPERMAN, putative [Ricinus communis]	2e-28	Putative SUPERMAN-like C2H2 zinc finger transcription factor; contains IPR015880 (Zinc finger, C2H2-like)
GSVIVG01016182001		0.44	9.32e-05	1.67	0.0140858	ADL36645	C2H2L domain class transcription factor [Malus x domestica]	3e-19	Zinc finger family protein; contains IPR015880 (Zinc finger, C2H2-like)
GSVIVG01031461001		0.4	7.52e-10	1.99	0.000147789	NP_196059	C2H2-type zinc finger protein [Arabidopsis thaliana]	2e-16	Putative zinc finger protein; contains IPR015880 (Zinc finger, C2H2-like)
GSVIVG01032807001	C3H	2.45	8.08e-06	0.09	6.81e-36	ADL36650	C3HL domain class transcription factor [Malus x domestica]	5e-95	Zinc finger CCCH domain-containing protein; contains IPR000571 (Zinc finger, CCCH-type), IPR020683 (Ankyrin repeat-containing domain)
GSVIVG01016711001		0.6	0.757666	4.76	0.000815693	CAD36023	transcription factor R18 [Craterostigma plantagineum]	5e-98	Zinc finger CCCH domain-containing protein; contains IPR000571 (Zinc finger, CCCH-type), IPR003034 (SAP domain)
GSVIVG01015120001	CCAAT	0.49	0.000702031	2.54	3.82e-05	XP_002514074	Nuclear transcription factor Y subunit A-3, putative [Ricinus communis]	1e-71	Nuclear transcription factor Y subunit A-3, putative; contains IPR001289 (CCAAT-binding transcription factor, subunit B)
GSVIVG01018021001	CPP	0.74	0.0963384	3.31	4.24e-15	BAG50072	transcription factor CPP [Lotus japonicus]	8e-169	Protein tesmin/TSO1-like CXC 2; contains IPR005172 (CRC domain)
GSVIVG01034190001	E2F-DP	0.46	0.119849	4.42	0.00419221	BAK64061	DP transcription factor;1 [Physcomitrella patens subsp. patens]	3e-46	Transcription factor; contains IPR011991 (Winged helix-turn-helix DNA-binding domain), IPR015648 (Transcription factor DP)
GSVIVG01034878001	GRAS	37.41	7.98e-09	0.33	0.00198685	XP_002326001	GRAS family transcription factor [Populus trichocarpa]	4e-127	GAI-like protein 1; contains IPR005202 (Transcription factor GRAS)
GSVIVG01014570001		4.73	6.67e-12	0.14	1.12e-17	BAI94488	GRAS family transcription factor [Dianthus caryophyllus]	4e-107	Scarecrow-like 1 transcription factor; contains IPR005202 (Transcription factor GRAS)
GSVIVG01015465001		2.69	0.0454538	0.8	0.140431	XP_002284952	PREDICTED: similar to DELLA protein [Vitis vinifera]	1e-112	DELLA protein; contains IPR001810 (F-box domain, cyclin-like), IPR005202 (Transcription factor GRAS), IPR021914 (Transcriptional factor DELLA, N-terminal)
GSVIVG01024935001		2.01	0.00181845	0.39	1.94e-12	XP_002314172	GRAS family transcription factor [Populus trichocarpa]	2e-69	Scarecrow transcription factor family protein; contains IPR005202 (Transcription factor GRAS)
GSVIVG01004104001		0.22	0.0804059	4.62	0.000145158	XP_002327997	GRAS family transcription factor [Populus trichocarpa]	3e-185	GRAS family transcription factor; contains IPR005202 (Transcription factor GRAS)
GSVIVG01007007001		1.07	0.956131	0.18	4.07e-13	XP_002322514	GRAS family transcription factor [Populus trichocarpa]	9e-58	GRAS family transcription factor; contains IPR005202 (Transcription factor GRAS)
GSVIVG01037375001		0.5	0.00560533	0.46	0.000427626	XP_002516708	transcription factor, putative [Ricinus communis]	1e-107	GRAS family transcription factor; contains IPR005202 (Transcription factor GRAS)
GSVIVG01019810001		0.77	0.888391	4.97	4.45e-05	XP_002509714	DELLA protein RGL1, putative [Ricinus communis]	3e-60	Scarecrow transcription factor family protein; contains IPR005202 (Transcription factor GRAS)
GSVIVG01019809001		0.56	0.0199583	5.83	2.4e-16	XP_002299559	GRAS family transcription factor [Populus trichocarpa]	1e-91	GAI-like protein 1; contains IPR005202 (Transcription factor GRAS)
GSVIVG01030652001		0.22	0.0016024	0.68	0.791752	XP_002515699	DELLA protein DWARF8, putative [Ricinus communis]	6e-84	GRAS family transcription factor; contains IPR005202 (Transcription factor GRAS)
GSVIVG01033800001	GRF	0.56	0.0206807	3.97	1.75e-09	ADL36702	GRF domain class transcription factor [Malus x domestica]	2e-100	Growth-regulating factor 3; contains IPR014977 (WRC), IPR014978 (Glutamine-Leucine-Glutamine, QLQ)
GSVIVG01024326001		0.57	0.00441897	3.36	1.97e-10	ADO21120	growth-regulating factor 1 [Hordeum vulgare]	2e-61	Growth-regulating factor 3; contains IPR014977 (WRC), IPR014978 (Glutamine-Leucine-Glutamine, QLQ)
GSVIVG01007165001		0.67	0.0568138	2.77	5.16e-05	ADL36701	GRF domain class transcription factor [Malus x domestica]	9e-128	Growth-regulating factor 1; contains IPR014977 (WRC), IPR014978 (Glutamine-Leucine-Glutamine, QLQ)
GSVIVG01038629001		0.57	0.00038134	2.48	0.00016686	NP_195488	growth-regulating factor 2 [Arabidopsis thaliana]	2e-33	Growth-regulating factor; contains IPR014977 (WRC), IPR014978 (Glutamine-Leucine-Glutamine, QLQ)
GSVIVG01019913001		0.57	0.0156275	2.01	0.00645201	NP_001152607	growth-regulating factor [Zea mays]	1e-39	Growth-regulating factor; contains IPR014977 (WRC), IPR014978 (Glutamine-Leucine-Glutamine, QLQ)
GSVIVG01009453001	HB	0.51	0.118558	3.54	0.0022536	XP_002510184	transcription factor, putative [Ricinus communis]	2e-67	WUSCHEL-related homeobox; contains IPR009057 (Homeodomain-like)
GSVIVG01009083001		0.4	0.000799813	2.31	0.00074787	XP_002513970	homeobox protein, putative [Ricinus communis]	4e-71	Homeobox-leucine zipper-like protein; contains IPR003106 (Leucine zipper, homeobox-associated), IPR009057 (Homeodomain-like)
GSVIVG01002447001		1.07	0.895026	2.19	0.00194998	ADN88095	homeodomain-leucine zipper protein HD4 [Gossypium hirsutum]	7e-90	Homeobox-leucine zipper protein 22; contains IPR003106 (Leucine zipper, homeobox-associated), IPR009057 (Homeodomain-like)
GSVIVG01027407001		1.48	0.051802	0.38	5.14e-06	XP_002529960	homeobox protein, putative [Ricinus communis]	2e-59	Homeobox-leucine zipper protein; contains IPR003106 (Leucine zipper, homeobox-associated), IPR009057 (Homeodomain-like)
GSVIVG01019655001		1.55	0.0617917	0.17	7.49e-12	ADH04264	HB1 [Nicotiana benthamiana]	3e-29	Homeobox-leucine zipper protein; contains IPR003106 (Leucine zipper, homeobox-associated), IPR009057 (Homeodomain-like)
GSVIVG01033781001	HSF	2.75	0.0123335	0.49	0.82653	XP_002528587	DNA binding protein, putative [Ricinus communis]	5e-90	Heat stress transcription factor A3; contains IPR011991 (Winged helix-turn-helix DNA-binding domain)
GSVIVG01015389001		1.91	0.608169	0.27	0.0196766	ADL36734	HSF domain class transcription factor [Malus x domestica]	2e-75	Heat stress transcription factor A-1d; contains IPR011991 (Winged helix-turn-helix DNA-binding domain)
GSVIVG01035385001		0.58	0.0108201	0.37	0.0311407	NP_180184	heat stress transcription factor A-2 [Arabidopsis thaliana]	2e-77	Heat stress transcription factor A2; contains IPR011991 (Winged helix-turn-helix DNA-binding domain)
GSVIVG01019829001		0.55	0.002713	0.49	0.000113303	ADC94861	HSP transcription factor [Vitis pseudoreticulata]	3e-73	Heat stress transcription factor B-2b; contains IPR011991 (Winged helix-turn-helix DNA-binding domain)
GSVIVG01009477001		0.65	0.252588	2.26	0.00210471	XP_002510200	DNA binding protein, putative [Ricinus communis]	4e-67	Heat stress transcription factor B-4; contains IPR011991 (Winged helix-turn-helix DNA-binding domain)
GSVIVG01033257001		0.05	5.24e-70	12.69	2.36e-39	XP_002284216	PREDICTED: similar to AT-HSFB3 (Arabidopsis thaliana heat shock transcription factor B3); DNA binding / transcription factor [Vitis vinifera]	6e-65	Heat stress transcription factor B-3; contains IPR011991 (Winged helix-turn-helix DNA-binding domain)
GSVIVG01019807001	LIM	157	0.0213422	0.04	4.06e-08	XP_002509768	Pollen-specific protein SF3, putative [Ricinus communis]	4e-78	LIM domain protein 2b; contains IPR001781 (Zinc finger, LIM-type)
GSVIVG01026849001		8.2	0.245642	0.03	0.00345865	ACB05475	LIM domain protein 2b [Nicotiana tabacum]	1e-72	LIM domain protein 2b; contains IPR001781 (Zinc finger, LIM-type)
GSVIVG01037819001		0.34	0.0478511	0.47	0.333346	ABK58465	LIM domain protein GLIM1b [Populus tremula x Populus alba]	7e-94	LIM domain protein LIM-2; contains IPR001781 (Zinc finger, LIM-type)
GSVIVG01008080001	LOB	45.65	9.06e-35	0.05	5.13e-33	XP_002511502	LOB domain-containing protein, putative [Ricinus communis]	1e-48	LOB domain-containing protein, putative; contains IPR004883 (Lateral organ boundaries, LOB)
GSVIVG01003548001		6.3	6.87e-05	0.06	3.04e-18	XP_002522325	Protein ASYMMETRIC LEAVES2, putative [Ricinus communis]	8e-50	LOB domain-containing protein; contains IPR004883 (Lateral organ boundaries, LOB)
GSVIVG01003547001		3.45	0.00262289	0.39	0.00419931	XP_002522325	Protein ASYMMETRIC LEAVES2, putative [Ricinus communis]	1e-36	LOB domain-containing protein; contains IPR004883 (Lateral organ boundaries, LOB)
GSVIVG01008284001		0.79	0.508118	0.3	8.48e-16	NP_176881	LOB domain-containing protein 40 [Arabidopsis thaliana]	4e-64	LOB domain protein 40; contains IPR004883 (Lateral organ boundaries, LOB)
GSVIVG01031035001		0.77	0.809624	5.36	1.81e-09	AAP37970	seed specific protein Bn15D17A [Brassica napus]	6e-67	LOB domain-containing protein; contains IPR004883 (Lateral organ boundaries, LOB)
GSVIVG01009360001		0.37	0.0327165	1.29	0.909196	XP_002525255	LOB domain-containing protein, putative [Ricinus communis]	2e-59	LOB domain-containing protein, putative; contains IPR004883 (Lateral organ boundaries, LOB)
GSVIVG01032592001		0.29	0.000463048	4.91	0.0046474	XP_002511502	LOB domain-containing protein, putative [Ricinus communis]	6e-39	LOB domain-containing protein, putative; contains IPR004883 (Lateral organ boundaries, LOB)
GSVIVG01032714001		0.17	3.49e-16	5.61	3.02e-18	XP_002520837	LOB domain-containing protein, putative [Ricinus communis]	7e-81	LOB domain-containing protein, putative; contains IPR004883 (Lateral organ boundaries, LOB)
GSVIVG01011896001		0.09	0.00102569	13.53	0.000217697	XP_002531627	LOB domain-containing protein, putative [Ricinus communis]	3e-53	LOB domain-containing protein, putative; contains IPR004883 (Lateral organ boundaries, LOB)
GSVIVG01029979001		0.02	2.37e-143	13.53	0.00404862	XP_002525698	LOB domain-containing protein, putative [Ricinus communis]	1e-61	LOB domain-containing protein, putative; contains IPR004883 (Lateral organ boundaries, LOB)
GSVIVG01022182001	MADS	24.75	0.00712561	0	0.000112912	CAX16992	AGL66 protein [Eschscholzia californica]	7e-110	Putative MADS-box transcription factor family protein; contains IPR002100 (Transcription factor, MADS-box), IPR002487 (Transcription factor, K-box)
GSVIVG01012110001		4.77	6e-12	0.25	1.76e-06	XP_002513703	mads box protein, putative [Ricinus communis]	2e-67	MADS-box transcription factor 29; contains IPR002100 (Transcription factor, MADS-box), IPR002487 (Transcription factor, K-box)
GSVIVG01015641001		2.76	0.0139689	0.86	0.959193	ABY60423	dormancy associated MADS-box 2 [Euphorbia esula]	3e-48	MADS-box transcription factor; contains IPR002100 (Transcription factor, MADS-box), IPR002487 (Transcription factor, K-box)
GSVIVG01027579001		1.91	0.395228	0.15	3.79e-06	XP_002277773	PREDICTED: MADS-box protein [Vitis vinifera]	6e-98	MADS-box transcription factor 2; contains IPR002100 (Transcription factor, MADS-box), IPR002487 (Transcription factor, K-box)
GSVIVG01008140001		1.48	0.65062	0.46	0.00270208	CAA67969	MADS5 protein [Betula pendula]	1e-85	MADS-box transcription factor 3; contains IPR002100 (Transcription factor, MADS-box), IPR002487 (Transcription factor, K-box)
GSVIVG01005934001		0.55	0.000669101	2.31	1.9e-05	ABY78023	short vegetative phase-like protein [Glycine max]	1e-89	MADS-box transcription factor; contains IPR002100 (Transcription factor, MADS-box), IPR002487 (Transcription factor, K-box)
GSVIVG01009815001		0.45	2.82e-08	2.05	7.15e-06	XP_002279735	PREDICTED: flowering-related B-class MADS-box protein APETALA3 [Vitis vinifera]	2e-115	MADS box transcription factor; contains IPR002100 (Transcription factor, MADS-box), IPR002487 (Transcription factor, K-box)
GSVIVG01009393001		0.01	0.0140052	22.36	0.321472	ACZ36914	MADS-box transcription factor 1 [Hevea brasiliensis]	4e-77	MADS-box transcription factor; contains IPR002100 (Transcription factor, MADS-box), IPR002487 (Transcription factor, K-box)
GSVIVG01018234001	MYB	18.03	0.000963281	0	6.09e-05	XP_002511617	r2r3-myb transcription factor, putative [Ricinus communis]	5e-70	MYB transcription factor; contains IPR009057 (Homeodomain-like)
GSVIVG01000449001		10.05	0.00181705	0.51	0.988501	ADL36759	MYB domain class transcription factor [Malus x domestica]	1e-59	MYB transcription factor; contains IPR009057 (Homeodomain-like)
GSVIVG01032564001		6.81	5.31e-11	0.58	0.317025	NP_189488	myb proto-oncogene protein [Arabidopsis thaliana]	1e-71	MYB transcription factor; contains IPR009057 (Homeodomain-like)
GSVIVG01023531001		5.08	0.0103276	0.05	0.0231394	AAP92750	myb-related protein [Oryza sativa Japonica Group]	4e-41	Putative MYB transcription factor; contains IPR009057 (Homeodomain-like)
GSVIVG01028328001		4.05	0.000241919	0.08	1.66e-06	ABW34392	R2R3 Myb14 transcription factor [Vitis vinifera]	3e-98	Putative MYB transcription factor; contains IPR009057 (Homeodomain-like)
GSVIVG01025502001		3.73	0.00564049	0.23	0.000563336	NP_187053	myb family transcription factor [Arabidopsis thaliana]	1e-33	Myb family transcription factor; contains IPR009057 (Homeodomain-like)
GSVIVG01035332001		3.31	0.0164287	0.46	0.106129	BAB86065	myb-related transcription factor LBM2-like [Oryza sativa Japonica Group]	7e-58	Putative MYB transcription factor; contains IPR009057 (Homeodomain-like)
GSVIVG01034943001		2.79	2.79e-14	0.64	0.0757015	ACQ42220	R2R3 transcription factor MYB108-like protein 1 [Vitis vinifera]	9e-164	Putative MYB transcription factor; contains IPR009057 (Homeodomain-like)
GSVIVG01032452001		2.18	7.64e-10	0.33	2.08e-16	ABW34394	R2R3 Myb24 transcription factor [Vitis vinifera]	4e-109	MYB transcription factor; contains IPR009057 (Homeodomain-like)
GSVIVG01008005001		2.1	0.000112996	0.39	1.91e-06	NP_172358	proto-oncogene protein [Arabidopsis thaliana]	4e-73	MYB transcription factor; contains IPR009057 (Homeodomain-like)
GSVIVG01009424001		2.05	0.0357261	0.41	6.75e-15	AEK32395	putative R2R3-MYB transcription factor [Citrus sinensis]	2e-57	MYB transcription factor; contains IPR009057 (Homeodomain-like)
GSVIVG01034166001		0.63	5.46e-05	2.24	1.35e-11	XP_002533297	asymmetric leaves1 and rough sheath, putative [Ricinus communis]	2e-82	Myb family transcription factor; contains IPR009057 (Homeodomain-like)
GSVIVG01022645001		1.03	1	3.21	0.00025887	BAD07516	phosphate starvation response regulator-like [Oryza sativa Japonica Group]	2e-56	Myb family transcription factor-related protein; contains IPR009057 (Homeodomain-like), IPR025756 (MYB-CC type transcription factor, LHEQLE-containing domain)
GSVIVG01003156001		1.25	0.719521	0.44	0.00772164	AAY28930	sucrose responsive element binding protein [Vitis vinifera]	1e-18	MYB transcription factor; contains IPR009057 (Homeodomain-like)
GSVIVG01007670001		0.65	0.608739	3.46	0.000107406	XP_002511336	r2r3-myb transcription factor, putative [Ricinus communis]	1e-73	MYB transcription factor; contains IPR009057 (Homeodomain-like)
GSVIVG01009716001		1.52	0.347867	0.34	3.71e-06	ABH02884	MYB transcription factor MYB164 [Glycine max]	1e-29	MYB transcription factor; contains IPR009057 (Homeodomain-like)
GSVIVG01032467001		1.36	0.831826	2.37	0.0469658	NP_198849	transcription factor MYB23 [Arabidopsis thaliana]	7e-56	MYB transcription factor; contains IPR009057 (Homeodomain-like)
GSVIVG01000232001		0.98	1	0.44	9.78e-13	AAS19475	MYB1 [Tradescantia fluminensis]	7e-75	Myb-like transcription factor 1; contains IPR009057 (Homeodomain-like)
GSVIVG01016765001		0.64	0.718806	4.76	0.000815693	AAK58020	myb-like transcription factor Myb 3 [Gossypium hirsutum]	4e-68	Myb-like transcription factor 3; contains IPR009057 (Homeodomain-like)
GSVIVG01008401001		0.63	0.100865	4.17	2.08e-08	AEI83426	transcription factor R2R3-MYB2 [Camellia sinensis]	2e-66	Myb-like transcription factor 6; contains IPR009057 (Homeodomain-like)
GSVIVG01027811001		3.94	0.0894438	0.19	0.00121739	BAC07544	myb-related transcription factor VlMYBB1-2 [Vitis labrusca x Vitis vinifera]	2e-126	Myb-related transcription factor; contains IPR009057 (Homeodomain-like)
GSVIVG01035363001		0.87	1	0.23	0.00230074	ABU68406	putative MYB transcription factor [Avicennia marina]	1e-53	Putative MYB transcription factor; contains IPR001878 (Zinc finger, CCHC-type), IPR009057 (Homeodomain-like)
GSVIVG01008303001		2.96	0.0512823	0.29	0.00829021	ABH02839	MYB transcription factor MYB84 [Glycine max]	9e-88	Putative MYB transcription factor; contains IPR009057 (Homeodomain-like)
GSVIVG01015102001		0.79	0.367581	3.18	2.37e-08	XP_002279745	PREDICTED: similar to MybPA2 [Vitis vinifera]	2e-134	Putative MYB transcription factor; contains IPR009057 (Homeodomain-like)
GSVIVG01027182001		0.87	0.412667	3.47	1.78e-24	CAJ90831	MYBPA1 protein [Vitis vinifera]	1e-62	Putative MYB transcription factor; contains IPR009057 (Homeodomain-like)
GSVIVG01035041001		0.4	0.679526	7.25	0.0216084	AAC04718	MYB-like DNA-binding domain protein [Gossypium hirsutum]	7e-61	Putative MYB transcription factor; contains IPR009057 (Homeodomain-like)
GSVIVG01007740001		0.51	0.0145597	3.72	3.11e-06	BAH80548	transcription factor Myb [Eucalyptus grandis]	3e-58	Transcription factor Myb; contains IPR009057 (Homeodomain-like)
GSVIVG01031975001		1.7	9.98e-08	0.42	0.00011519	ABI14756	AtRL1 [Arabidopsis thaliana]	8e-29	Transcription factor RADIALIS; contains IPR009057 (Homeodomain-like)
GSVIVG01015370001		0.63	0.0550924	5.49	3.24e-19	BAB70511	Myb [Nicotiana tabacum]	9e-100	Myb; contains IPR009057 (Homeodomain-like)
GSVIVG01035663001		0.66	0.015697	4.01	3.6e-08	XP_002516567	myb, putative [Ricinus communis]	8e-108	Myb, putative; contains IPR009057 (Homeodomain-like)
GSVIVG01014454001		0.46	0.0138297	1.76	0.107284	ADL36767	MYB domain class transcription factor [Malus x domestica]	5e-82	Putative MYB transcription factor; contains IPR009057 (Homeodomain-like)
GSVIVG01015223001		0.24	2.11e-19	1.7	0.0434713	ABH02855	MYB transcription factor MYB127 [Glycine max]	1e-51	Putative MYB transcription factor; contains IPR001878 (Zinc finger, CCHC-type), IPR009057 (Homeodomain-like)
GSVIVG01015264001		0.22	0.000288713	3.99	0.000678912	CAI46244	Myb-like protein [Humulus lupulus]	7e-57	Myb transcription factor-like protein; contains IPR009057 (Homeodomain-like)
GSVIVG01004464001		0.21	0.00529016	7.48	0.141033	ABH02906	MYB transcription factor MYB161 [Glycine max]	4e-71	Myb transcription factor-like protein; contains IPR009057 (Homeodomain-like)
GSVIVG01019967001		0.19	1.39e-30	4.71	0.00733996	XP_002522454	r2r3-myb transcription factor, putative [Ricinus communis]	5e-113	MYB-family transcription factor, putative; contains IPR009057 (Homeodomain-like)
GSVIVG01013735001		0.12	1.61e-05	7.38	0.00021989	BAH80548	transcription factor Myb [Eucalyptus grandis]	5e-50	Transcription factor Myb; contains IPR009057 (Homeodomain-like)
GSVIVG01030708001		0.11	2.58e-17	4.22	0.0273803	CAA67600	myb-related transcription factor [Solanum lycopersicum]	7e-72	MYB transcription factor; contains IPR009057 (Homeodomain-like)
GSVIVG01016800001		0.08	1.91e-21	4.36	0.056646	AAS92346	MYB7 [Gossypium hirsutum]	5e-76	MYB transcription factor; contains IPR009057 (Homeodomain-like)
GSVIVG01030434001		0	3.93e-07	7.77	0.0379811	XP_002529670	r2r3-myb transcription factor, putative [Ricinus communis]	8e-80	MYB transcription factor; contains IPR001345 (Phosphoglycerate/bisphosphoglycerate mutase, active site), IPR009057 (Homeodomain-like)
GSVIVG01028354001	NAC	234.5	0.0338278	0.06	0.00237303	XP_002307652	NAC domain protein, IPR003441 [Populus trichocarpa]	3e-109	NAC domain protein,; contains IPR003441 (No apical meristem (NAM) protein)
GSVIVG01025515001		26.94	0.00947818	0.24	0.412455	ABB72842	NAC protein 1 [Elaeis guineensis]	4e-92	NAC domain-containing protein 67; contains IPR003441 (No apical meristem (NAM) protein)
GSVIVG01014403001		20.65	4.74e-25	0.03	1.21e-14	XP_002533913	NAC domain-containing protein, putative [Ricinus communis]	3e-127	NAC domain-containing protein, putative; contains IPR003441 (No apical meristem (NAM) protein)
GSVIVG01025244001		14.79	9.02e-06	0.19	0.000368664	XP_002314078	NAC domain protein, IPR003441 [Populus trichocarpa]	2e-48	NAC domain protein,; contains IPR003441 (No apical meristem (NAM) protein)
GSVIVG01022354001		6.47	1.49e-11	0.08	1.98e-08	XP_002306280	NAC domain protein, IPR003441 [Populus trichocarpa]	1e-91	NAC domain protein,; contains IPR003441 (No apical meristem (NAM) protein)
GSVIVG01019952001		6.11	2.23e-18	0.03	7.04e-05	ACX47024	NAP-like transcription factor [Vitis vinifera]	6e-169	NAC domain-containing protein, putative; contains IPR003441 (No apical meristem (NAM) protein)
GSVIVG01033032001		2.61	1.86e-09	0.55	0.00501677	XP_002298652	NAC domain protein, IPR003441 [Populus trichocarpa]	2e-51	NAC domain protein,; contains IPR003441 (No apical meristem (NAM) protein)
GSVIVG01027473001		2.48	4.52e-05	1	1	XP_002300524	NAC domain protein, IPR003441 [Populus trichocarpa]	1e-43	NAC domain protein,; contains IPR003441 (No apical meristem (NAM) protein)
GSVIVG01027477001		2.37	2.7e-08	0.23	1.32e-28	NP_567986	NAC transcription factor-like 9 [Arabidopsis thaliana]	3e-59	NAC domain protein,; contains IPR003441 (No apical meristem (NAM) protein)
GSVIVG01008839001		1.54	0.00372991	0.26	1.6e-20	XP_002285870	PREDICTED: similar to nam-like protein [Vitis vinifera]	4e-103	NAC domain-containing protein, putative; contains IPR003441 (No apical meristem (NAM) protein)
GSVIVG01013182001		0.75	0.906851	0.27	0.000238408	XP_002519841	transcription factor, putative [Ricinus communis]	8e-145	NAC domain protein,; contains IPR003441 (No apical meristem (NAM) protein)
GSVIVG01014287001		0.48	0.113342	2.64	0.029016	XP_002531329	transcription factor, putative [Ricinus communis]	8e-109	NAC domain protein,; contains IPR003441 (No apical meristem (NAM) protein)
GSVIVG01018809001		0.65	0.560382	2.54	0.00703034	XP_002531517	NAC domain-containing protein, putative [Ricinus communis]	1e-120	NAC domain protein,; contains IPR003441 (No apical meristem (NAM) protein)
GSVIVG01027472001		1.28	0.982881	0.26	0.0467065	XP_002300524	NAC domain protein, IPR003441 [Populus trichocarpa]	2e-50	NAC domain protein,; contains IPR003441 (No apical meristem (NAM) protein)
GSVIVG01032388001		0.55	0.0866919	2.88	0.000162326	XP_002298550	NAC domain protein, IPR003441 [Populus trichocarpa]	9e-118	NAC domain protein,; contains IPR003441 (No apical meristem (NAM) protein)
GSVIVG01011445001		0.43	8.82e-09	3.29	9.3e-07	XP_002323870	NAC domain protein, IPR003441 [Populus trichocarpa]	9e-102	NAC domain protein,; contains IPR003441 (No apical meristem (NAM) protein)
GSVIVG01016176001		0.41	7.17e-12	1.65	0.0393055	AAM34771	nam-like protein 8 [Petunia x hybrida]	1e-77	NAC domain protein,; contains IPR003441 (No apical meristem (NAM) protein)
GSVIVG01006485001		0.18	1.53e-64	3.44	4.05e-26	XP_002316635	NAC domain protein, IPR003441 [Populus trichocarpa]	8e-117	NAC domain protein,; contains IPR003441 (No apical meristem (NAM) protein)
GSVIVG01019670001		0.17	1.06e-10	4.64	2.89e-09	XP_002302672	NAC domain protein, IPR003441 [Populus trichocarpa]	6e-113	NAC domain-containing protein, putative; contains IPR003441 (No apical meristem (NAM) protein)
GSVIVG01027431001		0.04	0.0154475	23.42	0.113664	AAO22745	putative NAM (no apical meristem) protein [Arabidopsis thaliana]	4e-92	NAC domain protein,; contains IPR003441 (No apical meristem (NAM) protein)
GSVIVG01013149001	PLATZ	3.09	6.44e-28	0.22	5.25e-38	CAL25342	putative zinc-binding protein [Platanus x acerifolia]	4e-107	PLATZ transcription factor; contains IPR006734 (Protein of unknown function DUF597)
GSVIVG01024338001		3.2	1.4e-10	0.43	6.78e-05	CAL25342	putative zinc-binding protein [Platanus x acerifolia]	4e-75	PLATZ transcription factor; contains IPR006734 (Protein of unknown function DUF597)
GSVIVG01018205001	SBP	0.54	0.286827	2.81	0.0343629	XP_002511638	Squamosa promoter-binding protein, putative [Ricinus communis]	9e-62	Squamosa promoter-binding protein, putative; contains IPR004333 (Transcription factor, SBP-box)
GSVIVG01010496001		0.64	0.000558777	2.19	5.37e-11	XP_002514905	LIGULELESS1 protein, putative [Ricinus communis]	8e-104	Squamosa promoter-binding-like protein; contains IPR004333 (Transcription factor, SBP-box)
GSVIVG01000126001	TAZ	0.45	6.32e-07	1.15	0.918364	NP_201549	BTB and TAZ domain protein 4 [Arabidopsis thaliana]	2e-132	Speckle-type POZ protein-like B; contains IPR000197 (Zinc finger, TAZ-type), IPR011333 (BTB/POZ fold)
GSVIVG01021167001	TCP	0.96	1	5.63	2.57e-10	CAD19990	TCP1 protein [Lupinus albus]	2e-33	Transcription factor TCP4; contains IPR005333 (Transcription factor, TCP)
GSVIVG01008023001		0.71	0.479519	4.67	7.8e-19	CAE45599	TCP-domain protein [Antirrhinum majus subsp. majus]	4e-41	Transcription factor, putative; contains IPR005333 (Transcription factor, TCP)
GSVIVG01020666001		0.45	2.8e-07	3.08	7.48e-15	XP_002525139	transcription factor, putative [Ricinus communis]	3e-67	Transcription factor TCP4; contains IPR005333 (Transcription factor, TCP)
GSVIVG01020011001		0.72	0.225193	2.57	6.98e-07	ABL86669	BHLH [Gossypium barbadense]	9e-37	Transcription factor, putative; contains IPR005333 (Transcription factor, TCP)
GSVIVG01014236001		0.62	0.00345071	2.26	1.38e-09	BAJ07175	MdTCP4A [Malus x domestica]	1e-57	Transcription factor TCP4; contains IPR005333 (Transcription factor, TCP)
GSVIVG01019876001		1.41	0.123452	0.4	1.26e-10	ADG86423	TCP1 [Passiflora morifolia]	4e-57	TCP transcription factor 20; contains IPR005333 (Transcription factor, TCP)
GSVIVG01015042001	TIFY	5.93	5.55e-22	0.12	3.12e-12	ADI39634	plastid jasmonates ZIM-domain protein [Hevea brasiliensis]	9e-51	Protein TIFY; contains IPR010399 (Tify), IPR018467 (CO/COL/TOC1, conserved site)
GSVIVG01021518001		5.28	3.58e-09	0.15	1.25e-10	XP_002307919	predicted protein [Populus trichocarpa]	5e-13	Jasmonate ZIM domain protein f; contains IPR010399 (Tify), IPR018467 (CO/COL/TOC1, conserved site)
GSVIVG01016721001		4.48	2.66e-17	0.25	7.21e-30	ADI39634	plastid jasmonates ZIM-domain protein [Hevea brasiliensis]	3e-27	Jasmonate-zim-domain protein 1; contains IPR010399 (Tify), IPR018467 (CO/COL/TOC1, conserved site)
GSVIVG01021514001		2.85	9.9e-25	0.12	1.75e-67	ACU15403	unknown [Glycine max]	1e-25	Protein TIFY 5A; contains IPR010399 (Tify), IPR018467 (CO/COL/TOC1, conserved site)
GSVIVG01021516001		2.72	2.46e-20	0.09	7.61e-68	NP_564349	protein TIFY 5A [Arabidopsis thaliana]	3e-19	Protein TIFY 5A; contains IPR010399 (Tify), IPR018467 (CO/COL/TOC1, conserved site)
GSVIVG01000967001		2.61	1.26e-09	0.2	0.000172654	NP_568287	protein TIFY 9 [Arabidopsis thaliana]	3e-28	Jasmonate ZIM domain protein l; contains IPR010399 (Tify), IPR018467 (CO/COL/TOC1, conserved site)
GSVIVG01008453001		2.13	6.99e-12	0.44	1.68e-14	NP_566590	protein TIFY 6B [Arabidopsis thaliana]	2e-16	Jasmonate ZIM domain protein e; contains IPR010399 (Tify), IPR018467 (CO/COL/TOC1, conserved site)
GSVIVG01007188001		1.81	0.0738589	0.09	3.56e-11	ACU15403	unknown [Glycine max]	3e-23	Protein TIFY 5A; contains IPR010399 (Tify), IPR018467 (CO/COL/TOC1, conserved site)
GSVIVG01021396001		1.31	0.449487	0.49	0.00298629	XP_002519734	Calcium-activated outward-rectifying potassium channel, putative [Ricinus communis]	9e-69	Outward rectifying potassium channel; contains IPR013099 (Ion transport 2), IPR018247 (EF-Hand 1, calcium-binding site)
GSVIVG01021519001		0.31	1.01e-08	0.6	0.403295	CBI30921	unnamed protein product [Vitis vinifera]	9e-22	Protein TIFY 5A; contains IPR010399 (Tify), IPR018467 (CO/COL/TOC1, conserved site)
GSVIVG01003683001	Trihelix	3.05	1.32e-06	0.32	5.78e-09	XP_002270272	PREDICTED: similar to transcription factor [Vitis vinifera]	6e-29	Transcription factor, putative; contains IPR017877 (Myb-like domain)
GSVIVG01033746001		0.57	0.242269	3.97	1.75e-09	XP_002532431	transcription factor, putative [Ricinus communis]	2e-45	Transcription factor, putative
GSVIVG01035465001		0.63	0.0051607	2.1	8.76e-07	BAK61866	GT-like trihelix DNA-binding protein [Citrus unshiu]	5e-56	Trihelix transcription factor
GSVIVG01016095001	TUB	0.45	0.0136864	9.3	1.29e-19	XP_002512757	Tubby protein, putative [Ricinus communis]	6e-143	Tubby protein, putative; contains IPR025659 (Tubby C-terminal-like domain)
GSVIVG01028718001	WRKY	200	2.57e-05	0.06	0.00883723	ACV92029	WRKY transcription factor 27 [(Populus tomentosa x P. bolleana) x P. tomentosa]	9e-90	WRKY transcription factor 27; contains IPR003657 (DNA-binding WRKY)
GSVIVG01015952001		34.12	2.53e-62	0.06	0.000285824	ADU02585	WRKY transcription factor 4 [Vitis vinifera]	8e-114	WRKY transcription factor 4; contains IPR003657 (DNA-binding WRKY)
GSVIVG01033194001		12.75	0.0376299	0.12	0.64327	ACV92018	WRKY transcription factor 16 [(Populus tomentosa x P. bolleana) x P. tomentosa]	4e-35	WRKY transcription factor 16; contains IPR003657 (DNA-binding WRKY)
GSVIVG01019511001		10.67	1.94e-07	0.02	5.96e-09	ACV92023	WRKY transcription factor 21 [(Populus tomentosa x P. bolleana) x P. tomentosa]	3e-90	WRKY transcription factor 21; contains IPR003657 (DNA-binding WRKY)
GSVIVG01030453001		9.76	9.72e-63	0.22	3.84e-26	XP_002524838	WRKY transcription factor, putative [Ricinus communis]	4e-91	WRKY transcription factor, putative; contains IPR003657 (DNA-binding WRKY)
GSVIVG01034148001		9.14	3.35e-08	0.49	0.520802	AEK12776	WRKY32 [(Populus tomentosa x P. bolleana) x P. tomentosa]	3e-69	WRKY transcription factor, putative; contains IPR003657 (DNA-binding WRKY)
GSVIVG01037686001		7.08	5.92e-05	0.29	4.59e-09	XP_002867796	WRKY DNA-binding protein 31 [Arabidopsis lyrata subsp. lyrata]	3e-82	WRKY transcription factor, putative; contains IPR003657 (DNA-binding WRKY)
GSVIVG01012682001		6.51	2.13e-15	0.3	4.2e-14	ABC86709	putative WRKY1a transcription factor [Coffea arabica]	5e-131	WRKY transcription factor, putative; contains IPR003657 (DNA-binding WRKY)
GSVIVG01030258001		6.44	1.2e-15	0.16	1.02e-06	XP_002272040	PREDICTED: similar to DNA-binding protein [Vitis vinifera]	2e-128	WRKY transcription factor 17; contains IPR003657 (DNA-binding WRKY)
GSVIVG01024624001		5.98	5.2e-13	0.21	3.55e-09	BAI63296	double WRKY type transfactor [Nicotiana benthamiana]	4e-137	WRKY transcription factor 1; contains IPR003657 (DNA-binding WRKY)
GSVIVG01019419001		4.82	0.00900662	0.26	0.0641651	XP_002509862	WRKY transcription factor, putative [Ricinus communis]	4e-36	WRKY transcription factor, putative; contains IPR003657 (DNA-binding WRKY)
GSVIVG01010525001		4.58	0.0181858	0.19	0.00737649	XP_002514888	WRKY transcription factor, putative [Ricinus communis]	2e-48	WRKY transcription factor, putative; contains IPR003657 (DNA-binding WRKY)
GSVIVG01021397001		3.54	0.0462978	0.39	0.228949	ACV92031	WRKY transcription factor 29 [(Populus tomentosa x P. bolleana) x P. tomentosa]	2e-75	WRKY transcription factor, putative; contains IPR003657 (DNA-binding WRKY)
GSVIVG01028244001		3.18	0.00188057	0.35	3.22e-10	XP_002515176	WRKY transcription factor, putative [Ricinus communis]	2e-92	WRKY transcription factor 47-2; contains IPR003657 (DNA-binding WRKY)
GSVIVG01021252001		2.87	1.27e-08	0.25	4.59e-16	XP_002522247	WRKY transcription factor, putative [Ricinus communis]	8e-73	WRKY transcription factor 5; contains IPR003657 (DNA-binding WRKY)
GSVIVG01035426001		2.58	0.0410394	0.66	0.548406	BAK61829	WRKY DNA-binding protein [Citrus unshiu]	3e-52	WRKY transcription factor, putative; contains IPR003657 (DNA-binding WRKY)
GSVIVG01027069001		2.57	0.00167952	0.15	4e-07	AAR92477	putative WRKY transcription factor 30 [Vitis aestivalis]	6e-105	Putative WRKY transcription factor 30; contains IPR003657 (DNA-binding WRKY)
GSVIVG01033188001		2.44	3.43e-12	0.64	0.0044574	XP_002262775	PREDICTED: similar to DNA-binding protein [Vitis vinifera]	2e-92	WRKY transcription factor, putative; contains IPR003657 (DNA-binding WRKY), IPR018872 (Zn-cluster domain)
GSVIVG01026965001		2.19	0.0098908	0.55	0.429112	ACV92025	WRKY transcription factor 23 [(Populus tomentosa x P. bolleana) x P. tomentosa]	6e-89	WRKY transcription factor 23; contains IPR003657 (DNA-binding WRKY)
GSVIVG01034968001		2.17	0.00184025	0.69	0.285849	ABK41486	WRKY transcription factor [Populus tremula x Populus alba]	4e-46	WRKY transcription factor; contains IPR003657 (DNA-binding WRKY)
GSVIVG01036223001		0.7	0.181153	2.28	1.78e-05	ACV92027	WRKY transcription factor 25 [(Populus tomentosa x P. bolleana) x P. tomentosa]	3e-97	WRKY transcription factor 25; contains IPR003657 (DNA-binding WRKY), IPR018872 (Zn-cluster domain)
GSVIVG01035885001		1.81	0.000428374	0.16	0.000111661	ADU02584	WRKY transcription factor 3 [Vitis vinifera]	3e-121	WRKY transcription factor 3; contains IPR003657 (DNA-binding WRKY)
GSVIVG01029688001		2.42	0.57737	0.19	0.0138859	XP_002527935	WRKY transcription factor, putative [Ricinus communis]	3e-90	WRKY transcription factor, putative; contains IPR003657 (DNA-binding WRKY)
GSVIVG01032662001		3.18	0.819396	0.05	0.0205027	XP_002879888	WRKY DNA-binding protein 55 [Arabidopsis lyrata subsp. lyrata]	9e-34	WRKY transcription factor, putative; contains IPR003657 (DNA-binding WRKY)
GSVIVG01025491001		0.33	0.0473735	7.86	0.00124307	XP_002303982	predicted protein [Populus trichocarpa]	2e-08	WRKY transcription factor 60; contains IPR003657 (DNA-binding WRKY)
GSVIVG01003614001	zf-HD	0.57	0.00318072	4.35	6.26e-06	ABY61023	zinc finger homeodomain protein 1 [Saruma henryi]	8e-29	Zinc finger homeodomain protein 1; contains IPR006456 (ZF-HD homeobox protein, Cys/His-rich dimerisation domain), IPR009057 (Homeodomain-like)
GSVIVG01023137001		0.57	0.00123654	2.98	8.77e-14	ABY61024	zinc finger-homeodomain protein 2 [Saruma henryi]	6e-38	Zinc finger-homeodomain protein 2; contains IPR006456 (ZF-HD homeobox protein, Cys/His-rich dimerisation domain)
GSVIVG01009128001		0.35	1.93e-07	4.07	3.32e-13	ABY61023	zinc finger homeodomain protein 1 [Saruma henryi]	6e-39	Zinc finger homeodomain protein 1; contains IPR006456 (ZF-HD homeobox protein, Cys/His-rich dimerisation domain), IPR009057 (Homeodomain-like)
GSVIVG01009721001		0.27	0.000397623	4.09	0.000738198	XP_002510399	transcription factor, putative [Ricinus communis]	5e-25	Zinc finger-homeodomain protein 1; contains IPR006456 (ZF-HD homeobox protein, Cys/His-rich dimerisation domain), IPR009057 (Homeodomain-like)

## Sheet: Table S10
Supplementary Table S10. Differentially expressed grape genes with roles in biochemical pathways 1 h and 24 h after GA3 treatment with a P value cutoff of less than 0.05.
Pathway name	1h-p value	24h-p value
13-LOX and 13-HPL pathway	0.01263	1.6e-06
acrylonitrile degradation	1	0.01542
adenosine nucleotides de novo biosynthesis	0.351802	0.01542
aldoxime degradation	1	0.01542
avenacin biosynthesis	0.00014	0.0006
cellulose biosynthesis	5.41e-08	3.08e-11
chlorogenic acid biosynthesis I	4.88e-05	7.04e-06
cytokinins degradation	1	0.00074
DIMBOA-glucoside degradation	0.023219	1.6e-06
divinyl ether biosynthesis II (13-LOX)	0.01263	1.6e-06
ethylene biosynthesis from methionine	0.0556483	3.61e-05
farnesene biosynthesis	1.99e-20	5.48e-16
Fe(III)-reduction and Fe(II) transport	0.03029	0.04915
flavonoid biosynthesis	5.04e-12	1.4e-16
folate polyglutamylation I	1	0.00015
folate transformations	1	0.00015
formylTHF biosynthesis II	1	0.00015
free phenylpropanoid acid biosynthesis	0.00014	1.6e-06
GDP-mannose metabolism	0.00148	0.04915
gluconeogenesis	1	0.01542
glucosinolate biosynthesis from homomethionine	0.03029	0.00375
glutamate biosynthesis I	1	0.01542
glutamate biosynthesis III	1	0.01542
glutamine degradation II	1	0.01542
glutathione-mediated detoxification	2.96e-11	2.94e-08
glycine biosynthesis I	0.250964	0.00015
glycolysis I	0.351802	0.01542
glycolysis IV (plant cytosol)	0.0898921	0.00375
homogalacturonan biosynthesis	0.187557	0.00369
homogalacturonan degradation	2.26e-08	1.76e-17
jasmonic acid biosynthesis	4.93e-07	6.12e-06
lactose degradation III	0.00716	7.04e-06
leucine degradation I	0.04567	0.01542
linalool biosynthesis	5.79e-21	1.43e-16
mannitol degradation II	0.00148	0.04915
melibiose degradation	0.0898921	0.04915
methionine degradation I (to homocysteine)	0.0556483	3.61e-05
methylerythritol phosphate pathway	0.0492869	0.01542
methylglyoxal degradation I	0.00947	0.01542
methylquercetin biosynthesis	0.00133	0.00015
monoterpene biosynthesis	4.93e-05	0.00015
nitrate reduction VI (assimilatory)	1	0.00074
phenylalanine degradation II (anaerobic)	0.136787	0.01542
phenylpropanoid biosynthesis	4.93e-07	1.07e-09
photorespiration	0.636743	3.61e-05
pyridoxal 5'-phosphate biosynthesis	0.0492869	0.01542
removal of superoxide radicals	0.0898921	0.00375
Rubisco shunt	0.0898921	0.00375
S-adenosyl-L-methionine cycle	0.0352464	0.00015
S-adenosylmethionine biosynthesis	0.0898921	0.00375
saponin biosynthesis I	0.00014	0.0006
simple coumarins biosynthesis	9.25e-05	2.33e-06
spermine biosynthesis	0.351802	0.01542
starch degradation	0.023219	1.6e-06
suberin biosynthesis	7.47e-14	2.43e-07
sucrose degradation I	1.28e-06	7.04e-06
sucrose degradation III	0.00133	0.00015
superpathway of geranylgeranyldiphosphate biosynthesis II (via MEP)	0.00626	0.00074
superpathway of phenylalanine, tyrosine, and tryptophan biosynthesis	0.685759	0.00017
superpathway of polyamine biosynthesis II	0.351802	0.01542
superpathway of pyridoxal 5'-phosphate biosynthesis and salvage	0.0492869	0.01542
superpathway of serine and glycine biosynthesis I	1	0.00015
tryptophan biosynthesis	1	0.01542
tryptophan degradation VII (via indole-3-pyruvate)	0.03029	0.04915
valine degradation I	0.00947	0.01542
valine degradation II	0.00626	0.01542
very long chain fatty acid biosynthesis	1.28e-06	0.01553
α-amyrin biosynthesis	0.00014	0.0006
β-alanine biosynthesis I	0.31264	1.49e-08
alanine biosynthesis I	0.04567	0.0291378
asparagine biosynthesis I	0.00148	0.137694
asparagine biosynthesis II	0.00148	0.137694
cholesterol biosynthesis I	0.04567	0.0291378
cholesterol biosynthesis II (via 24,25-dihydrolanosterol)	0.04567	0.0291378
cholesterol biosynthesis III (via desmosterol)	0.04567	0.0291378
colanic acid building blocks biosynthesis	0.04567	1
epoxysqualene biosynthesis	0.04567	0.0291378
galactosylcyclitol biosynthesis	0.04567	0.0291378
gibberellin biosynthesis I (non C-3, non C-13 hydroxylation)	0.250964	0.0291378
gibberellin biosynthesis II (early C-3 hydroxylation)	0.250964	0.0291378
gibberellin biosynthesis III (early C-13 hydroxylation)	0.250964	0.0291378
glycolipid desaturation	0.00148	0.527716
guanosine nucleotides de novo biosynthesis	0.04872	0.0378042
isoleucine degradation I	0.04567	0.0291378
mevalonate degradation	0.04567	1
NAD biosynthesis I (from aspartate)	0.04567	0.31264
oleate biosynthesis II (animals)	8.38e-06	1
phenylpropanoid biosynthesis, initial reactions	1.07e-05	0.0748227
phospholipid desaturation	0.00148	0.527716
plant sterol biosynthesis	0.04567	0.0291378
purine degradation I (aerobic)	0.04567	1
pyrimidine ribonucleotides interconversion	0.00947	0.0774992
salicylate biosynthesis	4e-06	0.168494
sucrose biosynthesis	0.04567	0.0291378
superpathway of asparagine biosynthesis	0.00148	0.137694
superpathway of geranylgeranyldiphosphate biosynthesis I (via mevalonate)	0.04567	0.0291378
superpathway of purines degradation in plants	0.04567	1
triacylglycerol biosynthesis	4.88e-05	0.408626
triacylglycerol degradation	0.00133	0.273349
valine biosynthesis	0.04567	0.0291378
very long chain fatty acid biosynthesis	0.01553	0.00507223
wax esters biosynthesis I	3.22e-07	0.584737
wax esters biosynthesis II	0.00023	0.731205
