# Supplementary material for: Gibberellin-induced changes in the transcriptome of grapevine (Vitis labrusca × V. vinifera) cv. Kyoho flowers
Source: BMC Genomics. 2015 Feb 25;16(1):128. doi: 10.1186/s12864-015-1324-8 (PMC4348105; doi:10.1186/s12864-015-1324-8)
Supplement: Additional file 3: Table S1. — Genes that were up-regulated 1 h after GA3 treatment and exhibited no change in expression levels 24 h after GA3 treatment. Values in red indicate the fold increase in expression in GA3-treated tissue. Values in yellow indicate P value less than 0.05. Table S2. Genes exhibiting no change in expression levels 1 h after GA3 treatment but were up-regulated 24 h after GA3 treatment. Values in red indicate the fold increase in expression in GA3-treated tissue. Values in yellow indicate P value less than 0.05. Table S3. Genes that were down-regulated 1 h after GA3 treatment and exhibited no change in expression levels 24 h after GA3 treatment. Values in green indicate the fold decrease in expression in GA3-treated tissue. Values in yellow indicate P value less than 0.05. Table S4. Genes exhibiting no change in expression levels 1 h after GA3 treatment but were down-regulated 24 h after GA3 treatment. Values in green indicate the fold decrease in expression in GA3-treated tissue. Values in yellow indicate P value less than 0.05. Table S5. Genes that were down-regulated 1 h after GA3 treatment and up-regulated 24 h after GA3 treatment. Values in red and green indicate the fold increase and decrease in expression in GA3-treated tissue, respectively. Values in yellow indicate P value less than 0.05. Table S6. Genes that were up-regulated 1 h after GA3 treatment and down-regulated 24 h after GA3 treatment. Values in red and green indicate the fold increase and decrease in expression in GA3-treated tissue, respectively. Values in yellow indicate P value less than 0.05. Table S7. Genes that were down-regulated both 1 h and 24 h after GA3 treatment. Values in green indicate the fold decrease in expression in GA3-treated tissue. Values in yellow indicate P value less than 0.05. [file 12864_2015_1324_MOESM3_ESM.xlsx]

## Sheet: Table S1
Supplementary Table S1. Up-regulated genes 1 h after GA3 treatment and no change genes 24 h after GA3 treatment shown in Venn Diagram. Values in red indicate the fold increase in expression in GA3-treated tissue. Values in yellow indicate P value less than 0.05.
GeneID	k11_c_1h_rep1	k11_c_1h_rep2	mean	k11_t_1h_rep1	k11_t_1h_rep2	mean	ratio	adjust p	k11_c_24h_rep1	k11_c_24h_rep2	mean	k11_t_24h_rep1	k11_t_24h_rep2	mean	ratio	adjust p	GenBank top hit accession	decsription	e value
GSVIVG01009962001	5.54	4.82	5.18	11.27	10.99	11.13	2.15	0.000276088	9.93	11.74	10.84	10.44	15.29	12.86	1.19	0.887624	XP_002510573	zinc finger protein, putative [Ricinus communis]	1e-93
GSVIVG01009963001	1.4	0.66	1.03	4.81	4.4	4.61	4.47	0.00393383	1.79	3.48	2.63	1.94	3.63	2.79	1.06	1	XP_002510573	zinc finger protein, putative [Ricinus communis]	8e-114
GSVIVG01021445001	5.76	4.74	5.25	11.51	11.84	11.68	2.22	0.000140807	6.69	6.73	6.71	8.8	10.04	9.42	1.4	0.302588	XP_002275549	PREDICTED: inward rectifying shaker-like K+ channel [Vitis vinifera]	6e-294
GSVIVG01026444001	13	12.56	12.78	28.54	26.68	27.61	2.16	1.19e-07	29.55	28.54	29.05	17.25	17.47	17.36	0.6	0.000416385	AAD03789	3-hydroxy-3-methylglutaryl-coenzyme A reductase [Morus alba]	3e-241
GSVIVG01027145001	4.05	3.79	3.92	9.53	7.86	8.7	2.22	4.19e-05	13.29	14.54	13.91	6.36	8.32	7.34	0.53	3.15e-05	CAN71950	hypothetical protein VITISV_024307 [Vitis vinifera]	3e-180
GSVIVG01024893001	48.82	41.4	45.11	82.89	108	95.44	2.12	0.000140468	69.05	82.78	75.91	49.01	48.98	48.99	0.65	0.00279833	NP_180489	tropine dehydrogenase [Arabidopsis thaliana]	3e-96
GSVIVG01024892001	58.02	50.67	54.34	107.73	137.12	122.43	2.25	2.11e-06	91.31	101.21	96.26	61.52	58.94	60.23	0.63	0.000226882	NP_180489	tropine dehydrogenase [Arabidopsis thaliana]	2e-100
GSVIVG01024885001	53.94	47.11	50.52	121.54	151.27	136.41	2.7	1.65e-10	102.07	113.66	107.86	60.21	58.6	59.41	0.55	1.47e-06	ABW81088	TRL10 [Cleome spinosa]	5e-100
GSVIVG01030988001	36.54	34.99	35.77	130.02	155.94	142.98	4	4.26e-27	73.52	76.03	74.78	51.11	67.54	59.33	0.79	0.133832	CBI33625	unnamed protein product [Vitis vinifera]	6e-32
GSVIVG01024894001	17.16	18.38	17.77	40.6	35.29	37.95	2.14	0.00121012	32.68	38.34	35.51	25.22	21.19	23.2	0.65	0.0961095	ABW81126	short chain dehydrogenase-21 [Boechera divaricarpa]	5e-39
GSVIVG01021507001	39.22	36.33	37.77	100.56	88.35	94.45	2.5	5.61e-12	39.3	31.29	35.3	17.03	23.53	20.28	0.57	0.00487169	AAR11194	9-cis-epoxycarotenoid dioxygenase 2 [Vitis vinifera]	3e-123
GSVIVG01024881001	36.78	31.34	34.06	88.23	113.04	100.64	2.95	8.23e-09	74.08	79.13	76.6	43.24	37.79	40.52	0.53	0.000354081	ABW81126	short chain dehydrogenase-21 [Boechera divaricarpa]	2e-38
GSVIVG01025509001	2.27	0.98	1.62	7.16	7.66	7.41	4.56	0.00213762	7.8	5.89	6.84	10.19	10.6	10.39	1.52	0.411374	XP_002525458	Alpha-expansin 15 precursor, putative [Ricinus communis]	3e-116
GSVIVG01032871001	21.44	25.09	23.27	50.84	49.73	50.28	2.16	4.85e-10	77.3	86.63	81.97	52.15	46.36	49.25	0.6	3.01e-05	XP_002329227	cytochrome P450 [Populus trichocarpa]	1e-201
GSVIVG01000043001	21.22	19.09	20.16	52.42	56.88	54.65	2.71	1.98e-13	47.16	48.55	47.85	26.91	29.76	28.34	0.59	0.000218151	XP_002512372	peroxisomal membrane protein pmp34, putative [Ricinus communis]	2e-102
GSVIVG01032879001	11.27	12.38	11.82	32.61	23.87	28.24	2.39	0.00509518	16.88	20.31	18.59	8.96	10.24	9.6	0.52	5.82e-05	XP_002530995	kinase, putative [Ricinus communis]	3e-235
GSVIVG01021099001	7.54	6.92	7.23	17.31	13.93	15.62	2.16	0.000293809	8.91	10.83	9.87	6.52	9.04	7.78	0.79	0.383791	NP_564307	MAC/Perforin domain-containing protein [Arabidopsis thaliana]	2e-226
GSVIVG01003722001	12.15	12.8	12.48	51.64	43.8	47.72	3.83	5.16e-14	17.3	19.17	18.23	15.87	16.62	16.25	0.89	0.652083	AEL95441	calmodulin-binding protein [Populus euphratica]	4e-171
GSVIVG01012215001	5.52	4.36	4.94	10.92	8.95	9.93	2.01	0.0088013	4.66	5.28	4.97	6.36	3.85	5.11	1.03	1	NP_001077874	ureide permease 2 [Arabidopsis thaliana]	5e-144
GSVIVG01022775001	68.35	68.97	68.66	158.75	126.78	142.76	2.08	0.000543114	249.44	291.1	270.27	119.94	159.97	139.95	0.52	0.000109723	NP_174468	putative methyltransferase PMT20 [Arabidopsis thaliana]	1e-298
GSVIVG01020678001	35.85	33.16	34.5	67.15	73.1	70.12	2.03	3.13e-07	45.87	60.37	53.12	28.66	42.8	35.73	0.67	0.228828	NP_565975	protein trichome birefringence-like 39 [Arabidopsis thaliana]	1e-105
GSVIVG01027723001	25.84	30.06	27.95	122.71	91.4	107.06	3.83	1.51e-05	45.3	49.49	47.39	30.76	37.68	34.22	0.72	0.00733611	CAC48386	ethylene receptor [Fragaria x ananassa]	2e-89
GSVIVG01011406001	12.96	12.46	12.71	36.24	34.64	35.44	2.79	2.35e-10	24.82	26.4	25.61	17.41	21.77	19.59	0.76	0.165055	XP_002323861	amino acid transporter [Populus trichocarpa]	1e-152
GSVIVG01027629001	15.21	16.2	15.71	33.13	37.99	35.56	2.26	7.59e-06	26.92	30.65	28.79	14.46	14.49	14.48	0.5	0.00049131	NP_566042	little zipper 1 protein [Arabidopsis thaliana]	3e-08
GSVIVG01027028001	24.34	24.73	24.54	56.7	41.88	49.29	2.01	0.0188216	26.78	28.56	27.67	24.55	24.25	24.4	0.88	0.460414	NP_182147	BCL-2-associated athanogene 6 [Arabidopsis thaliana]	8e-34
GSVIVG01007985001	31.52	29.62	30.57	59.29	64.35	61.82	2.02	2.12e-08	70.06	73.53	71.8	37.72	35.2	36.46	0.51	8.56e-08	XP_002514739	Thioredoxin II, putative [Ricinus communis]	3e-89
GSVIVG01009565001	2.37	3.13	2.75	5.16	5.96	5.56	2.02	0.0130778	5.83	6.27	6.05	5.45	5.59	5.52	0.91	0.841565	XP_002510270	acylamino-acid-releasing enzyme, putative [Ricinus communis]	3e-312
GSVIVG01018057001	40.43	40.9	40.66	101.65	77.54	89.59	2.2	0.0025148	81.95	85.84	83.9	55.52	66.58	61.05	0.73	0.00756906	ABE01402	ATP-sulfurylase [Camellia sinensis]	5e-192
GSVIVG01020786001	7.06	5.63	6.34	12.25	13.37	12.81	2.02	1.95e-05	9.57	10.34	9.96	7.96	8.49	8.22	0.83	0.372123	NP_172244	putative LRR receptor-like serine/threonine-protein kinase [Arabidopsis thaliana]	0
GSVIVG01007951001	22.04	38.44	30.24	75.71	87.7	81.7	2.7	5.74e-08	67.99	87.23	77.61	55.9	77.48	66.69	0.86	0.674902	CBI15177	unnamed protein product [Vitis vinifera]	3e-27
GSVIVG01025734001	23.05	20.58	21.81	41.92	46.18	44.05	2.02	9.67e-07	35.24	39.66	37.45	37.34	48.01	42.67	1.14	0.869553	NP_200888	heavy metal transport/detoxification domain-containing protein [Arabidopsis thaliana]	6e-24
GSVIVG01027162001	22.51	19.09	20.8	42.58	41.3	41.94	2.02	5.33e-08	26.62	26.13	26.38	21.41	21.24	21.32	0.81	0.224251	XP_002264409	PREDICTED: Myc2 bHLH protein [Vitis vinifera]	8e-120
GSVIVG01001351001	8.11	8.72	8.41	14.19	20	17.09	2.03	0.0262866	13.71	13.36	13.54	14.83	12.61	13.72	1.01	1	XP_002862932	oxidoreductase/ transition metal ion binding protein [Arabidopsis lyrata subsp. lyrata]	4e-18
GSVIVG01003944001	18.67	20.33	19.5	42.35	36.93	39.64	2.03	2.34e-06	34.53	43.56	39.05	25.22	23.84	24.53	0.63	0.0184258	AAW45741	sinapyl alcohol dehydrogenase-like protein [Populus tremula x Populus tremuloides]	3e-145
GSVIVG01013553001	19.58	22.34	20.96	45.16	40.04	42.6	2.03	1.7e-07	17.23	20.3	18.77	11.37	8.38	9.88	0.53	0.000764285	XP_002527387	DNA binding protein, putative [Ricinus communis]	1e-94
GSVIVG01032772001	43.29	34.88	39.09	81.7	77.11	79.41	2.03	2.33e-10	78.52	87.37	82.94	43.59	48.32	45.95	0.55	2.53e-07	AAD25942	hypothetical Ser-Thr protein kinase [Arabidopsis thaliana]	3e-108
GSVIVG01033677001	536.48	574.94	555.71	1198.36	1054.61	1126.48	2.03	8.23e-09	1086.74	1214.08	1150.41	765.35	726.83	746.09	0.65	4.2e-05	ABH09330	putative aquaporin [Vitis vinifera]	7e-67
GSVIVG01009071001	7.1	5.22	6.16	10.85	14.23	12.54	2.04	0.00316531	11.61	12	11.8	10.89	11.73	11.31	0.96	0.872266	NP_177951	transferase [Arabidopsis thaliana]	0
GSVIVG01028084001	10.23	11.92	11.07	19.61	25.67	22.64	2.04	0.000195027	16.82	19.81	18.31	15.84	18.76	17.3	0.94	0.801068	XP_002515313	ctp synthase, putative [Ricinus communis]	3e-275
GSVIVG01025831001	190.33	189.39	189.86	381.9	396.97	389.44	2.05	9.48e-13	295.86	335.26	315.56	196.62	203.53	200.07	0.63	5.48e-05	AAF73157	calmodulin [Brassica napus]	1e-46
GSVIVG01035411001	12.57	11.74	12.16	23.5	26.22	24.86	2.05	0.000153044	5.72	6.65	6.19	9.61	7.71	8.66	1.4	0.440455	ABD34616	green ripe-like 1 [Solanum lycopersicum]	3e-92
GSVIVG01007344001	23.24	27.38	25.31	53.33	50.95	52.14	2.06	3.64e-06	57.9	54.92	56.41	28.99	32.83	30.91	0.55	7.87e-05	AAR15489	hypothetical protein Aa1_7490 [Arabidopsis arenosa]	1e-14
GSVIVG01013237001	13.43	15.21	14.32	33.27	25.74	29.51	2.06	0.00366847	25.41	31.55	28.48	16.03	13.75	14.89	0.52	0.00098229	XP_002527637	type I inositol polyphosphate 5-phosphatase, putative [Ricinus communis]	1e-238
GSVIVG01019700001	5.85	6.13	5.99	11.32	13.35	12.34	2.06	0.0367085	6.33	8.44	7.38	3.38	5.79	4.58	0.62	0.275633	XP_002518950	metal ion binding protein, putative [Ricinus communis]	1e-70
GSVIVG01025257001	10.45	9.69	10.07	21.56	19.91	20.73	2.06	0.000412409	12.09	15.03	13.56	9.61	7.44	8.53	0.63	0.0767493	NP_568382	Chaperonin-like RbcX protein [Arabidopsis thaliana]	2e-49
GSVIVG01009576001	23.82	23.49	23.66	80.17	74.03	77.1	3.26	2.64e-26	32.35	35.29	33.82	20.41	20.99	20.7	0.61	0.000390439	XP_002327103	nbs-lrr resistance protein [Populus trichocarpa]	9e-242
GSVIVG01032883001	4.68	3.81	4.25	10.08	7.37	8.72	2.06	0.0361551	9.14	7.5	8.32	6	9.88	7.94	0.95	0.934651	XP_002530992	kinase, putative [Ricinus communis]	2e-142
GSVIVG01033248001	1.73	1.56	1.65	5.52	4.76	5.14	3.12	0.0017338	3.88	4.14	4.01	1.52	3.1	2.31	0.58	0.146102	XP_002533436	glycosyltransferase, putative [Ricinus communis]	5e-171
GSVIVG01027087001	17.97	18.79	18.38	38.51	37.53	38.02	2.07	2.71e-11	24.45	24.86	24.66	15.08	16.3	15.69	0.64	0.000339803	T10541	cyclic nucleotide gated channel homolog F3I3.30 - Arabidopsis thaliana	5e-222
GSVIVG01001357001	7.46	6.91	7.19	15.54	14.4	14.97	2.08	0.00123573	11.7	15.23	13.46	7.25	10.2	8.72	0.65	0.136469	XP_002512188	molybdopterin cofactor synthesis protein A, putative [Ricinus communis]	7e-174
GSVIVG01013279001	18.95	16.02	17.48	39.44	33.19	36.31	2.08	5.1e-05	21.35	28.51	24.93	17.25	14.52	15.88	0.64	0.105046	XP_002526486	1-phosphatidylinositol-4-phosphate 5-kinase, putative [Ricinus communis]	8e-129
GSVIVG01019811001	9.27	9.97	9.62	22.1	17.92	20.01	2.08	0.000226909	18.53	19.87	19.2	10.4	10.87	10.63	0.55	4.56e-05	XP_002318833	cytochrome P450 [Populus trichocarpa]	4e-142
GSVIVG01025122001	22.17	20.4	21.29	41.63	46.81	44.22	2.08	1.02e-06	61.03	67.35	64.19	26.27	43.4	34.84	0.54	0.00451252	NP_190146	tetraspanin3 [Arabidopsis thaliana]	5e-90
GSVIVG01037852001	14.42	11.4	12.91	29.45	24.29	26.87	2.08	0.000612352	51.01	56.87	53.94	30.31	27.64	28.98	0.54	2.46e-06	XP_002527501	signal transducer, putative [Ricinus communis]	2e-90
GSVIVG01019769001	5.72	5.59	5.65	19.72	19.05	19.38	3.43	1.94e-24	20.57	21.2	20.88	10.41	17.03	13.72	0.66	0.0713808	XP_002509783	copper-transporting atpase p-type, putative [Ricinus communis]	5e-233
GSVIVG01007446001	10.34	10.03	10.18	23.28	19.27	21.27	2.09	3.95e-05	22.57	21.59	22.08	21.74	20.25	20.99	0.95	0.831603	NP_569040	mitogen-activated protein kinase kinase kinase 5 [Arabidopsis thaliana]	1e-155
GSVIVG01027424001	20.19	18.13	19.16	42.44	37.71	40.08	2.09	1.42e-08	35.21	34.18	34.7	37.22	42.77	40	1.15	0.704862	ABX10440	3-ketoacyl-CoA synthase 10 [Gossypium hirsutum]	7e-179
GSVIVG01028192001	34.9	37.04	35.97	70.01	80.15	75.08	2.09	6.58e-10	39.2	57.35	48.28	23.22	27.27	25.24	0.52	0.0682377	AAC36698	protein phosphatase-2C [Mesembryanthemum crystallinum]	9e-126
GSVIVG01025681001	139.73	132.86	136.3	280.66	292.68	286.67	2.1	1.3e-13	165.15	167.57	166.36	166.98	156.44	161.71	0.97	0.893605	XP_002281232	PREDICTED: aquaporin-like [Vitis vinifera]	7e-60
GSVIVG01000320001	8.36	8.25	8.3	20.38	14.7	17.54	2.11	0.0233165	12.4	12.76	12.58	5.62	7.87	6.75	0.54	0.00130178	CAN68908	hypothetical protein VITISV_041470 [Vitis vinifera]	5e-121
GSVIVG01036669001	6.79	7.94	7.37	14.91	16.19	15.55	2.11	0.00566862	10.2	13.38	11.79	10.27	8.83	9.55	0.81	0.632955	XP_002513039	ubiquitin-protein ligase, putative [Ricinus communis]	2e-110
GSVIVG01004747001	7.21	7.55	7.38	18.85	17.85	18.35	2.49	6.9e-05	15.28	16.78	16.03	11.47	10.06	10.77	0.67	0.129346	ACZ64260	RPM1 interacting protein 4 transcript 2 [Lactuca tenerrima]	5e-30
GSVIVG01001603001	15.05	16.08	15.56	30.74	35.22	32.98	2.12	5.23e-08	6.91	5.63	6.27	4.56	3.82	4.19	0.67	0.207457	ACI46953	putative lacasse/diphenol oxidase [Castanea mollissima]	2e-212
GSVIVG01011849001	1.65	2.32	1.98	4.33	4.07	4.2	2.12	0.0478797	2.32	2.96	2.64	1.81	2.53	2.17	0.82	0.766651	XP_002527017	wall-associated kinase, putative [Ricinus communis]	7e-191
GSVIVG01010326001	1.5	1.63	1.56	5.74	3.81	4.78	3.05	0.0121521	2.82	2.51	2.67	1.92	1.26	1.59	0.6	0.117486	XP_002315633	multidrug resistance protein ABC transporter family [Populus trichocarpa]	1e-304
GSVIVG01034573001	7.41	6.91	7.16	14.63	15.77	15.2	2.12	0.000488	8.12	10.37	9.24	5.16	4.84	5	0.54	0.0223315	XP_002519301	receptor serine-threonine protein kinase, putative [Ricinus communis]	8e-45
GSVIVG01034928001	9.31	9.08	9.2	15.49	23.51	19.5	2.12	0.0331135	23.8	23.08	23.44	22.23	26.12	24.18	1.03	1	NP_001154242	uncharacterized protein [Arabidopsis thaliana]	5e-65
GSVIVG01036213001	15.95	17.78	16.87	37.91	33.75	35.83	2.12	4.54e-10	15.87	18.61	17.24	14.66	17.48	16.07	0.93	0.728507	XP_002319094	ethylene receptor 6 [Populus trichocarpa]	2e-125
GSVIVG01015021001	21.97	21.12	21.55	44.09	47.81	45.95	2.13	4.55e-05	32.26	29.61	30.93	26.29	26.61	26.45	0.86	0.596837	XP_002326308	SAUR family protein [Populus trichocarpa]	3e-29
GSVIVG01004254001	8.84	9.67	9.25	22.03	17.66	19.84	2.14	0.000316678	23.34	22.13	22.73	23.06	18.91	20.98	0.92	0.800155	NP_569040	mitogen-activated protein kinase kinase kinase 5 [Arabidopsis thaliana]	8e-127
GSVIVG01016422001	3.7	2.52	3.11	6.72	6.64	6.68	2.15	0.000487114	8.91	10.8	9.86	5.31	6.85	6.08	0.62	0.0139461	XP_002268187	PREDICTED: hypothetical protein [Vitis vinifera]	3e-136
GSVIVG01018648001	16.18	16.12	16.15	38.46	30.99	34.73	2.15	0.000192059	48.25	50.13	49.19	31.96	37.7	34.83	0.71	0.0106596	XP_002510951	Glycerol-3-phosphate transporter, putative [Ricinus communis]	2e-139
GSVIVG01023641001	11.09	10.91	11	25.45	21.88	23.66	2.15	0.00145192	7.22	8.32	7.77	5.74	8.54	7.14	0.92	0.912117	XP_002277050	PREDICTED: similar to PsHSP71.2 [Vitis vinifera]	3e-33
GSVIVG01026856001	4.86	6.1	5.48	13.59	10.07	11.83	2.16	0.0138167	14.8	19.45	17.12	15.79	13.28	14.54	0.85	0.64432	XP_002280333	PREDICTED: hypothetical protein [Vitis vinifera]	1e-43
GSVIVG01037700001	10.14	14.95	12.54	28.38	25.72	27.05	2.16	0.00179179	26.9	31.14	29.02	12.79	17.85	15.32	0.53	0.00469087	XP_002529461	conserved hypothetical protein [Ricinus communis]	5e-27
GSVIVG01034968001	5.82	6.33	6.08	13.41	12.94	13.18	2.17	0.00184025	7.26	8.16	7.71	4.95	5.66	5.3	0.69	0.285849	ABK41486	WRKY transcription factor [Populus tremula x Populus alba]	4e-46
GSVIVG01007855001	31.59	35.77	33.68	76.99	69.59	73.29	2.18	2.69e-05	34.17	42.95	38.56	22.83	25.2	24.02	0.62	0.0597997	ABU43059	enhanced disease susceptibility 1 [Vitis vinifera]	9e-16
GSVIVG01016239001	11.41	11.3	11.36	23.85	25.57	24.71	2.18	3.24e-06	25.12	21.82	23.47	13.41	14.65	14.03	0.6	0.00234959	XP_002519512	Protein kinase APK1A, chloroplast precursor, putative [Ricinus communis]	2e-107
GSVIVG01033561001	143.17	129.34	136.25	290.11	305.17	297.64	2.18	3.54e-13	146.36	163.11	154.74	110.87	124.22	117.55	0.76	0.0409995	ABB89735	ERD15 [Capsicum annuum]	5e-09
GSVIVG01007149001	12.71	18.45	15.58	32.85	35.26	34.05	2.19	1.15e-05	21.86	23.93	22.89	13.9	17.28	15.59	0.68	0.0818738	XP_002531468	Palmitoyl-protein thioesterase 1 precursor, putative [Ricinus communis]	9e-127
GSVIVG01010000001	8.49	6.24	7.37	18.1	14.18	16.14	2.19	0.00587615	6.97	9.22	8.1	7.13	8.28	7.71	0.95	0.953637	XP_002262838	PREDICTED: hypothetical protein [Vitis vinifera]	2e-80
GSVIVG01026965001	7.14	7.45	7.29	18.4	13.56	15.98	2.19	0.0098908	10.51	5.83	8.17	5.81	3.21	4.51	0.55	0.429112	ACV92025	WRKY transcription factor 23 [(Populus tomentosa x P. bolleana) x P. tomentosa]	6e-89
GSVIVG01003698001	3.24	3.32	3.28	6.57	7.94	7.25	2.21	0.0230379	8.48	6.74	7.61	5.3	3.9	4.6	0.6	0.153483	AAC32828	symbiotic ammonium transporter [Glycine max]	3e-61
GSVIVG01010737001	9.82	7.6	8.71	17.13	21.31	19.22	2.21	0.0010801	20.23	13.37	16.8	20.99	25.84	23.41	1.39	0.429284	XP_002529755	glutathione peroxidase, putative [Ricinus communis]	9e-81
GSVIVG01032833001	7.2	10.45	8.82	22.86	19.88	21.37	2.42	0.000209665	10.95	17.28	14.12	8.96	6.84	7.9	0.56	0.249297	XP_002534435	hydrolase, putative [Ricinus communis]	1e-62
GSVIVG01033674001	10.92	13.61	12.27	29.03	25.37	27.2	2.22	7.59e-06	11.7	14.62	13.16	12.08	14.86	13.47	1.02	1	XP_002519457	zinc finger protein, putative [Ricinus communis]	4e-147
GSVIVG01020151001	5.47	3.82	4.64	13.03	11.57	12.3	2.65	0.000232785	13.12	14.8	13.96	8.14	15.4	11.77	0.84	0.743745	XP_002520211	Metalloendoproteinase 1 precursor, putative [Ricinus communis]	1e-33
GSVIVG01015710001	2.06	1.64	1.85	4.84	3.41	4.12	2.23	0.0424398	2.1	2.74	2.42	1.66	1.41	1.54	0.63	0.369556	CAN75560	hypothetical protein VITISV_004980 [Vitis vinifera]	0
GSVIVG01034463001	5.75	4.54	5.14	12.37	10.7	11.54	2.24	0.000186571	14.2	12.38	13.29	7.27	7.29	7.28	0.55	0.00184005	XP_002325552	white-brown-complex ABC transporter family [Populus trichocarpa]	9e-247
GSVIVG01032530001	13.34	15.5	14.42	34.42	25.11	29.77	2.06	0.0222888	16.97	18.6	17.79	11.45	11.4	11.43	0.64	0.0308609	CBI34974	unnamed protein product [Vitis vinifera]	4e-89
GSVIVG01002016001	10.01	9.01	9.51	22.42	20.35	21.39	2.25	2e-05	26.63	21.58	24.1	14.06	15.84	14.95	0.62	0.00677393	XP_002532453	acyl-CoA thioesterase, putative [Ricinus communis]	1e-179
GSVIVG01024889001	10.22	9.12	9.67	20.62	22.87	21.75	2.25	0.0391075	15.82	21.46	18.64	10.73	12.03	11.38	0.61	0.237612	ABW81126	short chain dehydrogenase-21 [Boechera divaricarpa]	8e-20
GSVIVG01002106001	8.37	9.82	9.09	23.17	18.02	20.59	2.26	0.000971914	16.99	21.77	19.38	13.73	12.3	13.02	0.67	0.0739038	XP_002336182	cinnamyl alcohol dehydrogenase-like protein [Populus trichocarpa]	4e-157
GSVIVG01027818001	7.68	8.73	8.21	20.35	16.78	18.57	2.26	0.00213762	6.68	9.47	8.07	2.94	4.83	3.88	0.48	0.0611676	AAG34804	glutathione S-transferase GST 14 [Glycine max]	4e-45
GSVIVG01004130001	9.55	8.88	9.21	21.29	20.55	20.92	2.27	5.65e-06	24.57	21.77	23.17	15.18	15.8	15.49	0.67	0.022328	XP_002532453	acyl-CoA thioesterase, putative [Ricinus communis]	5e-177
GSVIVG01009517001	12.28	8.93	10.61	23.45	24.74	24.09	2.27	5.16e-05	31.92	34.19	33.05	21.92	25.11	23.52	0.71	0.0548033	NP_568610	BRI1 kinase inhibitor 1 [Arabidopsis thaliana]	7e-11
GSVIVG01028864001	50.61	45.25	47.93	95.7	123.09	109.4	2.28	3.62e-06	88.44	117.13	102.78	54.76	50.07	52.41	0.51	0.00716833	ACN86365	beta-carotene hydroxylase [Diospyros kaki]	2e-103
GSVIVG01031377001	2.23	1.97	2.1	5.1	4.48	4.79	2.28	0.00040516	1.93	2.27	2.1	1.68	1.5	1.59	0.76	0.544973	Q2PCF1	RecName: Full=Pleiotropic drug resistance protein 2; AltName: Full=NpPDR2	0
GSVIVG01035518001	16.17	12.59	14.38	33.77	31.89	32.83	2.28	1.14e-05	25.7	32.87	29.28	17.39	20.13	18.76	0.64	0.0421117	XP_002524541	Protein AFR, putative [Ricinus communis]	1e-97
GSVIVG01007860001	5.8	6.02	5.91	17.49	14.37	15.93	2.7	4.35e-07	6.1	7.58	6.84	4.91	5.27	5.09	0.74	0.369556	AEM75097	enhanced disease susceptibility 1 [Vitis aestivalis]	2e-234
GSVIVG01008701001	16.14	14.36	15.25	33.98	36.97	35.47	2.33	3.29e-08	30.69	33.26	31.98	20.83	23.4	22.11	0.69	0.0230782	XP_002510634	alcohol dehydrogenase, putative [Ricinus communis]	3e-164
GSVIVG01000015001	12.54	12.88	12.71	29.34	29.11	29.23	2.3	7.63e-07	36.14	50.02	43.08	19.86	22.84	21.35	0.5	0.0175131	NP_198094	E3 ubiquitin-protein ligase ATL31 [Arabidopsis thaliana]	6e-54
GSVIVG01003569001	3.04	3.03	3.04	7.82	6.12	6.97	2.3	0.0445546	13.56	8.31	10.94	6.65	3.64	5.15	0.47	0.172644	CBI23286	unnamed protein product [Vitis vinifera]	5e-60
GSVIVG01008042001	5.12	4.03	4.58	10.69	10.42	10.55	2.31	6.14e-06	3.9	6.2	5.05	3.8	5.3	4.55	0.9	0.897558	NP_190357	ABC transporter A family member 2 [Arabidopsis thaliana]	0
GSVIVG01013798001	1.51	1.36	1.44	3.52	3.11	3.31	2.31	0.0449871	2.16	2.29	2.23	1.21	0.63	0.92	0.41	0.0846478	BAF95169	putative protein kinase [Ipomoea nil]	6e-261
GSVIVG01006458001	6.93	5.61	6.27	16.51	12.55	14.53	2.32	0.00411088	13.76	17.73	15.75	5.48	13.22	9.35	0.59	0.294855	XP_002313297	cinnamyl alcohol dehydrogenase-like protein [Populus trichocarpa]	8e-173
GSVIVG01034101001	26.62	26.43	26.52	51.11	71.78	61.45	2.32	0.00114429	50.43	45.24	47.84	27.05	24.87	25.96	0.54	1.92e-05	XP_002879708	oxidoreductase [Arabidopsis lyrata subsp. lyrata]	5e-136
GSVIVG01001318001	10.83	9.99	10.41	28.76	19.69	24.23	2.33	0.034379	13.62	16.25	14.93	14.82	15.03	14.93	1	1	XP_002528928	Sec14 cytosolic factor, putative [Ricinus communis]	4e-95
GSVIVG01006478001	3.95	2.8	3.38	8.44	7.34	7.89	2.34	1.06e-05	3.95	4.03	3.99	2.35	3.15	2.75	0.69	0.102259	CBI23406	unnamed protein product [Vitis vinifera]	3e-156
GSVIVG01027473001	4.38	5.21	4.79	11.54	12.28	11.91	2.48	4.52e-05	2.17	3.8	2.98	2.62	3.35	2.99	1	1	XP_002300524	NAC domain protein, IPR003441 [Populus trichocarpa]	1e-43
GSVIVG01019209001	11.34	9.35	10.34	24.39	24.02	24.2	2.34	0.000348501	13.4	11.55	12.48	7.16	8.44	7.8	0.63	0.158653	XP_002523997	glutathione s-transferase, putative [Ricinus communis]	4e-43
GSVIVG01025591001	11	8.93	9.96	23.56	23.14	23.35	2.34	3.93e-09	11.24	12.35	11.79	11.84	11.85	11.84	1	1	XP_002525011	ankyrin repeat-containing protein, putative [Ricinus communis]	4e-190
GSVIVG01036015001	29.9	25.28	27.59	70.44	59.16	64.8	2.35	2.71e-06	44.47	55.61	50.04	39.88	45.3	42.59	0.85	0.473109	XP_002515388	Aspartic proteinase nepenthesin-2 precursor, putative [Ricinus communis]	3e-81
GSVIVG01006982001	2.82	2.33	2.58	5.98	6.15	6.07	2.36	0.00309272	3.51	3.22	3.37	2.37	3.33	2.85	0.85	0.741988	CBI38300	unnamed protein product [Vitis vinifera]	9e-181
GSVIVG01014340001	164.8	182.74	173.77	384.44	436.91	410.68	2.36	1.96e-18	257.54	315.64	286.59	178.32	260.42	219.37	0.77	0.366557	XP_002284956	PREDICTED: metallothionein-like protein-like isoform 1 [Vitis vinifera]	1e-33
GSVIVG01019684001	48.9	40.97	44.94	108.32	103.8	106.06	2.36	4.45e-16	66.31	73.57	69.94	47.52	46.12	46.82	0.67	0.0011026	XP_002518934	phosphatidylcholine transfer protein, putative [Ricinus communis]	5e-166
GSVIVG01033542001	0.44	1.91	1.18	5.28	5.25	5.27	4.48	0.00184839	1.94	3.06	2.5	1.78	1.41	1.59	0.64	0.671073	ACD45060	beta-1,3-glucanase [Vitis riparia]	8e-66
GSVIVG01004778001	16.05	16.56	16.3	36.46	40.68	38.57	2.37	2.86e-10	36.14	33.25	34.7	16.99	18.95	17.97	0.52	3.86e-06	XP_002867760	exostosin family protein [Arabidopsis lyrata subsp. lyrata]	2e-109
GSVIVG01013241001	11.84	10.18	11.01	28.26	23.84	26.05	2.37	1.22e-06	22.16	24.14	23.15	16.31	14.37	15.34	0.66	0.0278363	NP_850244	ribose-phosphate pyrophosphokinase 1 [Arabidopsis thaliana]	3e-179
GSVIVG01005841001	32.94	40.17	36.55	84.07	92.91	88.49	2.42	2.52e-13	66.22	57.91	62.06	82.42	123.28	102.85	1.66	0.262186	CAP39915	putative pre-endonuclease [Humulus lupulus]	4e-131
GSVIVG01006403001	2.54	1.75	2.15	4.94	5.36	5.15	2.4	0.0245041	3.56	6.39	4.97	2.69	2.87	2.78	0.56	0.360814	XP_002515696	Root phototropism protein, putative [Ricinus communis]	3e-162
GSVIVG01016691001	22.37	19.98	21.18	48.53	53.07	50.8	2.4	5.93e-14	26.9	32.62	29.76	17.36	19.08	18.22	0.61	0.00253862	XP_002534584	zinc finger protein, putative [Ricinus communis]	1e-123
GSVIVG01027804001	10.52	10.22	10.37	26.06	23.79	24.92	2.4	2.51e-06	18.81	21.37	20.09	18.98	22.22	20.6	1.03	1	AAO32318	phosphoenolpyruvate carboxylase kinase 2 [Solanum lycopersicum]	2e-115
GSVIVG01035803001	249.71	206.65	228.18	633.84	474.86	554.35	2.43	0.00308005	693.6	841.28	767.44	478.02	558.95	518.49	0.68	0.0239879	XP_002871473	hypothetical protein ARALYDRAFT_487977 [Arabidopsis lyrata subsp. lyrata]	1e-105
GSVIVG01015537001	2.83	2.7	2.77	6.47	7.05	6.76	2.44	0.0210629	4.38	3.25	3.81	4.35	5.47	4.91	1.29	0.817622	XP_002524497	Peroxidase 25 precursor, putative [Ricinus communis]	1e-142
GSVIVG01036639001	8.45	9.26	8.86	24.46	18.67	21.57	2.44	0.000815813	8.2	9.86	9.03	5.61	11.53	8.57	0.95	0.953637	XP_002522985	receptor protein kinase, putative [Ricinus communis]	7e-145
GSVIVG01003555001	5.74	6.34	6.04	16.53	13.65	15.09	2.5	9.2e-06	8.01	8.23	8.12	6.14	7.4	6.77	0.83	0.603646	XP_002262796	PREDICTED: hypothetical protein [Vitis vinifera]	2e-176
GSVIVG01017749001	25.91	26.46	26.19	65.71	62.45	64.08	2.45	1.6e-13	44.45	46.03	45.24	26.98	25.77	26.38	0.58	0.00010058	NP_193312	RNA binding protein [Arabidopsis thaliana]	6e-37
GSVIVG01006353001	1.44	2.52	1.98	6.69	5.28	5.98	3.02	0.000167159	2.21	2.71	2.46	1.4	2.72	2.06	0.84	0.770776	XP_002518601	S-locus-specific glycoprotein S6 precursor, putative [Ricinus communis]	3e-247
GSVIVG01001252001	30.16	27.16	28.66	65.75	75.52	70.63	2.46	6.24e-10	30.41	37.13	33.77	19.06	20.35	19.7	0.58	0.00488029	XP_002523997	glutathione s-transferase, putative [Ricinus communis]	3e-44
GSVIVG01033664001	6.03	5.22	5.62	15.6	12.13	13.87	2.46	0.000470017	12.91	12.51	12.71	9.54	10.37	9.95	0.78	0.315857	XP_002519483	amino acid binding protein, putative [Ricinus communis]	2e-178
GSVIVG01038361001	2.71	2.45	2.58	6.71	5.96	6.33	2.46	0.000483561	6.57	6.18	6.38	4.3	4.5	4.4	0.69	0.162586	AAC99620	methionyl-tRNA synthetase [Oryza sativa]	0
GSVIVG01015035001	15.51	15.3	15.41	43.88	32.34	38.11	2.47	0.00287685	53.08	53.63	53.36	36	36	36	0.67	0.00081034	XP_002516230	Auxin response factor, putative [Ricinus communis]	2e-235
GSVIVG01015538001	11.69	11.61	11.65	28.76	28.89	28.83	2.47	8.75e-07	41.5	53.49	47.5	22.86	28.79	25.82	0.54	0.0102452	AAM64762	ids4-like protein [Arabidopsis thaliana]	1e-80
GSVIVG01023336001	12.82	15.75	14.29	39.31	31.12	35.22	2.47	0.000155638	40.77	44.07	42.42	32.52	34.6	33.56	0.79	0.272162	XP_002524248	ATP binding protein, putative [Ricinus communis]	2e-41
GSVIVG01031622001	17.71	17.04	17.38	39.13	36.91	38.02	2.19	3.34e-09	23	27.7	25.35	19.21	19.61	19.41	0.77	0.114254	NP_001148060	MAC/Perforin domain containing protein [Zea mays]	7e-157
GSVIVG01006115001	5.22	5.16	5.19	12.13	13.63	12.88	2.48	3.18e-05	12.12	12.76	12.44	9.07	11.84	10.46	0.84	0.496902	XP_002883625	hypothetical protein ARALYDRAFT_480058 [Arabidopsis lyrata subsp. lyrata]	2e-38
GSVIVG01035671001	2.38	1.9	2.14	5.85	4.77	5.31	2.48	0.0104277	4.6	4.63	4.62	4.34	4.15	4.25	0.92	0.929901	XP_002516537	ankyrin repeat-containing protein, putative [Ricinus communis]	3e-176
GSVIVG01014693001	2.86	2.39	2.62	5.79	7.32	6.55	2.5	0.000160575	5.21	6.34	5.78	6.04	4.42	5.23	0.91	0.870185	XP_002522736	kinase, putative [Ricinus communis]	2e-265
GSVIVG01016225001	11.54	10.31	10.93	30.48	24.13	27.3	2.5	9.09e-05	21.89	23.37	22.63	13.18	17.46	15.32	0.68	0.00787913	XP_002876275	armadillo/beta-catenin repeat family protein [Arabidopsis lyrata subsp. lyrata]	2e-156
GSVIVG01023703001	3.05	2.24	2.65	6.85	6.44	6.64	2.51	0.0389702	5.43	6.96	6.2	3.03	4.59	3.81	0.62	0.256024	XP_002528382	GMP synthase [glutamine-hydrolyzing] subunit A, putative [Ricinus communis]	2e-122
GSVIVG01030985001	96.02	92.36	94.19	188.02	212.94	200.48	2.13	3.54e-10	108.45	99.22	103.84	86.34	114.12	100.23	0.97	0.856614	BAJ25798	putative non-specific lipid-transfer protein type 2 subfamily [Nicotiana tabacum]	2e-14
GSVIVG01030667001	9.84	10.44	10.14	27.38	23.74	25.56	2.52	1.01e-10	27.32	26.68	27	13.63	15.32	14.48	0.54	5.82e-06	CAD35400	shaker-like potassium channel [Vitis vinifera]	0
GSVIVG01007852001	7.57	11.05	9.31	32.57	25.28	28.93	3.11	4.29e-05	9.03	12.72	10.88	7.31	5.62	6.46	0.59	0.150521	AEM75097	enhanced disease susceptibility 1 [Vitis aestivalis]	1e-221
GSVIVG01009920001	7.79	10.2	8.99	30.26	27.98	29.12	3.24	3.64e-18	13.28	14.61	13.95	9.1	8.04	8.57	0.61	0.00704734	XP_002327227	predicted protein [Populus trichocarpa]	4e-141
GSVIVG01029311001	15.48	14.16	14.82	41.36	34.15	37.75	2.55	1.22e-06	13.57	16.16	14.87	7.01	9.36	8.18	0.55	0.0141623	XP_002518255	DNA binding protein, putative [Ricinus communis]	3e-74
GSVIVG01001277001	22.28	26.8	24.54	56.8	69.08	62.94	2.56	1.01e-10	56.62	53.94	55.28	28.92	32.2	30.56	0.55	0.000115684	XP_002867760	exostosin family protein [Arabidopsis lyrata subsp. lyrata]	4e-109
GSVIVG01037246001	2.44	2.78	2.61	5.58	7.79	6.69	2.56	0.025312	3.9	2.03	2.96	2.31	1.67	1.99	0.67	0.677615	XP_002313372	f-box family protein [Populus trichocarpa]	5e-58
GSVIVG01022306001	16.96	14.23	15.6	44.63	35.84	40.23	2.58	4.14e-05	19.65	21.79	20.72	11.45	11.94	11.7	0.56	0.0575414	NP_177767	RING-H2 finger protein ATL8 [Arabidopsis thaliana]	1e-39
GSVIVG01000123001	20.4	20.85	20.62	75.14	56.55	65.84	3.19	6.4e-05	85.22	89.63	87.42	46.03	40.75	43.39	0.5	9.23e-10	XP_002284443	PREDICTED: similar to ACA1 (autoinhibited Ca2+ -ATPase 1); calmodulin binding isoform 2 [Vitis vinifera]	8e-196
GSVIVG01011816001	3.25	4.04	3.65	10.46	8.46	9.46	2.6	0.0013	1.19	3.05	2.12	2.42	3.43	2.92	1.38	0.863624	XP_002513559	receptor serine/threonine kinase, putative [Ricinus communis]	6e-41
GSVIVG01023320001	2.32	3.24	2.78	6.89	7.62	7.25	2.61	0.0459214	4.88	4.18	4.53	9.3	9.79	9.54	2.11	0.084441	AAQ15193	resistance protein [Vitis vinifera]	5e-29
GSVIVG01017188001	8.52	9.53	9.02	19.75	19.02	19.38	2.15	4.24e-10	21.86	24.48	23.17	10.71	16.37	13.54	0.58	0.00787913	XP_002527329	ATP-binding cassette transporter, putative [Ricinus communis]	0
GSVIVG01014165001	5.37	5.37	5.37	14.8	13.38	14.09	2.62	0.000232689	11.44	12.39	11.91	6.36	8.08	7.22	0.61	0.0682688	NP_200295	Ras-related small GTP-binding family protein [Arabidopsis thaliana]	3e-87
GSVIVG01018086001	77.49	80.36	78.92	222.72	191.45	207.08	2.62	1.2e-10	135.38	134.34	134.86	139.77	154.01	146.89	1.09	0.906981	XP_002312562	beta-ketoacyl-coa synthase family protein [Populus trichocarpa]	2e-84
GSVIVG01036124001	9.6	9.08	9.34	27.81	21.36	24.59	2.63	0.000258513	13.09	17.81	15.45	17.17	19.78	18.48	1.2	0.746982	XP_002523810	Glucan endo-1,3-beta-glucosidase precursor, putative [Ricinus communis]	1e-95
GSVIVG01016417001	11.31	8.31	9.81	23.63	28.13	25.88	2.64	9.45e-11	27.59	25.1	26.34	15.55	23.32	19.44	0.74	0.162735	XP_002276823	PREDICTED: hypothetical protein [Vitis vinifera]	8e-58
GSVIVG01038181001	0.8	0.89	0.84	2.06	2.41	2.24	2.64	0.0307837	1.49	1.85	1.67	0.85	0.5	0.68	0.4	0.0887459	Q5H8A6	RecName: Full=Ion channel CASTOR	3e-193
GSVIVG01030227001	17.42	17.07	17.25	39.78	38.73	39.25	2.28	2.59e-09	55.86	57.3	56.58	28.1	32.72	30.41	0.54	9.76e-07	XP_002531313	alanine-glyoxylate aminotransferase, putative [Ricinus communis]	3e-225
GSVIVG01007146001	2.52	2.6	2.56	6.52	7.04	6.78	2.65	0.00122321	4.32	3.79	4.05	2.9	2.22	2.56	0.63	0.304949	XP_002262796	PREDICTED: hypothetical protein [Vitis vinifera]	2e-176
GSVIVG01027447001	14.9	17.85	16.38	40.26	46.81	43.53	2.66	1.69e-10	26.41	25.19	25.8	32.49	32.99	32.74	1.27	0.416778	NP_566086	thylakoid membrane phosphoprotein [Arabidopsis thaliana]	2e-46
GSVIVG01023852001	49.39	51.48	50.44	105.22	103.49	104.35	2.07	2.83e-12	83.1	95.56	89.33	50.75	64.55	57.65	0.65	0.00534363	ABC74565	3-hydroxy-3-methylglutaryl-CoA reductase [Picrorhiza kurrooa]	7e-215
GSVIVG01033188001	48.62	47.34	47.98	124.48	109.55	117.02	2.44	3.43e-12	51.54	48.6	50.07	34.52	29.35	31.94	0.64	0.0044574	XP_002262775	PREDICTED: similar to DNA-binding protein [Vitis vinifera]	2e-92
GSVIVG01014189001	1.65	1.84	1.74	3.91	5.41	4.66	2.67	0.0274093	3.39	2.89	3.14	1.67	1.39	1.53	0.49	0.209553	XP_002534282	receptor protein kinase, putative [Ricinus communis]	5e-133
GSVIVG01023005001	7.95	7.13	7.54	19.41	20.8	20.11	2.67	8.32e-05	7.6	11.55	9.57	8.6	6.75	7.67	0.8	0.725688	BAF95874	UDP-glucoronosyl and UDP-glucosyl transferase [Vitis hybrid cultivar]	4e-66
GSVIVG01009106001	20.06	17.75	18.91	54.45	47.03	50.74	2.68	1.74e-10	57.42	62.38	59.9	82.63	107.23	94.93	1.58	0.0714413	AAQ55292	class III peroxidase GvPx2b [Vitis vinifera]	5e-133
GSVIVG01015465001	35.3	35.81	35.55	116.84	74.18	95.51	2.69	0.0454538	60.94	72.52	66.73	54.93	52.32	53.62	0.8	0.140431	XP_002284952	PREDICTED: similar to DELLA protein [Vitis vinifera]	1e-112
GSVIVG01035315001	2.97	2.83	2.9	9.09	6.5	7.79	2.69	0.00668296	1.45	1.95	1.7	2.8	3.96	3.38	1.99	0.346086	XP_002516533	serine-threonine protein kinase, plant-type, putative [Ricinus communis]	4e-42
GSVIVG01011401001	15.76	14.87	15.31	42.63	40.06	41.34	2.7	1.46e-11	31.59	34.25	32.92	21.91	24.68	23.3	0.71	0.0350139	XP_002323861	amino acid transporter [Populus trichocarpa]	8e-152
GSVIVG01023920001	3.48	3.36	3.42	7.75	10.72	9.23	2.7	0.00421016	7.05	6.14	6.59	4.19	3.82	4	0.61	0.262515	XP_002525737	carboxy-lyase, putative [Ricinus communis]	7e-105
GSVIVG01017647001	13.72	14.69	14.21	42.28	34.82	38.55	2.71	1.86e-07	39.53	42.7	41.12	26.06	24.7	25.38	0.62	0.000112912	XP_002263974	PREDICTED: similar to boron transporter [Vitis vinifera]	0
GSVIVG01018184001	2.08	2.02	2.05	4.92	6.29	5.61	2.73	0.0242872	2.07	2.33	2.2	2.2	1.92	2.06	0.94	1	XP_002521508	epoxide hydrolase, putative [Ricinus communis]	2e-124
GSVIVG01027456001	64.33	71.69	68.01	188.85	181.87	185.36	2.73	7.55e-20	283.14	265.63	274.38	383.32	405.56	394.44	1.44	0.00890931	AAU20773	late elongated hypocotyl [Castanea sativa]	2e-79
GSVIVG01017204001	37.18	37.59	37.39	82.02	74.78	78.4	2.1	2.05e-15	81.55	98.54	90.05	41.01	67.06	54.03	0.6	0.0642878	XP_002276943	PREDICTED: hypothetical protein, partial [Vitis vinifera]	0
GSVIVG01015780001	1.37	0.71	1.04	7.18	4.59	5.88	5.66	0.0207215	3.07	6.96	5.01	0.22	0.87	0.55	0.11	0.0546884	XP_002270723	PREDICTED: hypothetical protein [Vitis vinifera]	9e-18
GSVIVG01014545001	24.74	19.85	22.3	59.97	62.6	61.28	2.75	2.7e-17	36.6	38.88	37.74	28.67	20.37	24.52	0.65	0.0122537	XP_002533739	Indole-3-acetic acid-amido synthetase GH3.6, putative [Ricinus communis]	3e-151
GSVIVG01031020001	8.1	6.74	7.42	17.55	23.33	20.44	2.75	6.88e-06	7.22	6.15	6.69	9.65	6.62	8.13	1.22	0.759863	XP_002533944	DNA binding protein, putative [Ricinus communis]	1e-45
GSVIVG01033781001	1.04	1.9	1.47	4.08	4.01	4.04	2.75	0.0123335	0.16	0.81	0.49	0.21	0.27	0.24	0.49	0.82653	XP_002528587	DNA binding protein, putative [Ricinus communis]	5e-90
GSVIVG01015641001	2.12	2.25	2.19	6.27	5.77	6.02	2.76	0.0139689	6.99	2.58	4.79	4.3	3.94	4.12	0.86	0.959193	ABY60423	dormancy associated MADS-box 2 [Euphorbia esula]	3e-48
GSVIVG01028698001	2.49	1.25	1.87	4.06	6.27	5.16	2.76	0.0483201	0.65	0.91	0.78	0.44	0.29	0.36	0.47	0.774942	AAQ03211	protein phosphatase 2C [Prunus avium]	1e-51
GSVIVG01030125001	27.96	30.38	29.17	85.42	75.93	80.68	2.77	2.69e-15	37.13	42.78	39.95	28.08	21.67	24.88	0.62	0.00602792	XP_002533895	RING-H2 finger protein ATL3J, putative [Ricinus communis]	2e-36
GSVIVG01037711001	72.56	78.43	75.5	192.45	226.2	209.32	2.77	4.7e-24	216.04	209.02	212.53	145.35	173.95	159.65	0.75	0.00944116	XP_002529472	Glucan endo-1,3-beta-glucosidase precursor, putative [Ricinus communis]	2e-191
GSVIVG01006308001	6.74	5.61	6.18	20.66	13.7	17.18	2.78	0.0249412	17.65	20.97	19.31	6.07	15.87	10.97	0.57	0.224343	XP_002313297	cinnamyl alcohol dehydrogenase-like protein [Populus trichocarpa]	2e-172
GSVIVG01006674001	11.85	9.89	10.87	32.19	28.19	30.19	2.78	0.0240265	13.05	12.47	12.76	13.99	19.14	16.57	1.3	0.889797	CBI25819	unnamed protein product [Vitis vinifera]	1e-05
GSVIVG01021195001	3.07	2.18	2.62	8.21	6.36	7.29	2.78	0.0179827	5.89	4.04	4.96	2.46	1.46	1.96	0.39	0.0719491	XP_002523447	cysteine protease, putative [Ricinus communis]	2e-110
GSVIVG01002630001	11.37	12.22	11.79	29.16	36.75	32.95	2.79	7.81e-05	21.87	16.35	19.11	22.31	28.67	25.49	1.33	0.592152	No hits found
GSVIVG01030977001	0.91	0.83	0.87	2.71	2.17	2.44	2.8	0.0367616	3.51	2.37	2.94	1.45	1.23	1.34	0.46	0.0541915	XP_002528078	Myosin heavy chain, putative [Ricinus communis]	5e-83
GSVIVG01011434001	5.18	4.63	4.9	13.39	14.16	13.78	2.81	9.89e-05	16.79	17.76	17.27	7.15	11.51	9.33	0.54	0.00397304	XP_002323864	predicted protein [Populus trichocarpa]	3e-08
GSVIVG01023539001	14.25	12.08	13.16	36.96	36.94	36.95	2.81	3e-07	21.53	23.95	22.74	17.49	18.48	17.98	0.79	0.433737	AAN12515	phosphoenolpyruvate carboxylase kinase [Glycine max]	1e-71
GSVIVG01004437001	50.85	46.19	48.52	134.05	139.4	136.73	2.82	2.43e-15	136.09	117.3	126.69	67.85	85.2	76.53	0.6	0.000144946	XP_002525303	phytosulfokines precursor, putative [Ricinus communis]	1e-20
GSVIVG01021060001	4.84	4.4	4.62	13.96	12.25	13.11	2.84	2.38e-05	10.4	10.25	10.32	9.09	6.04	7.56	0.73	0.37555	XP_002298696	AP2/ERF domain-containing transcription factor [Populus trichocarpa]	2e-67
GSVIVG01014344001	1.82	2.17	1.99	6.89	4.52	5.71	2.86	0.0209975	4.46	4.66	4.56	4.05	4.71	4.38	0.96	0.88993	XP_002528764	conserved hypothetical protein [Ricinus communis]	2e-46
GSVIVG01007661001	2.87	4.6	3.73	11.46	10.01	10.73	2.87	1.72e-06	8.34	10.13	9.23	5.1	5.97	5.54	0.6	0.0298103	XP_002511329	carbohydrate binding protein, putative [Ricinus communis]	1e-97
GSVIVG01015788001	1.65	1.42	1.53	8.94	6.5	7.72	5.03	0.00760102	2.31	6.46	4.38	0.66	0.58	0.62	0.14	0.200945	XP_002271223	PREDICTED: hypothetical protein [Vitis vinifera]	1e-10
GSVIVG01023028001	1.46	2.33	1.9	5.72	5.14	5.43	2.87	4.24e-07	2.18	2.65	2.42	3.74	3.19	3.46	1.43	0.298676	XP_002274578	PREDICTED: hypothetical protein [Vitis vinifera]	5e-147
GSVIVG01014771001	6.61	8.41	7.51	22.38	20.85	21.62	2.88	2.3e-09	12.03	14.37	13.2	11.44	13.08	12.26	0.93	0.82759	XP_002533727	amino acid transporter, putative [Ricinus communis]	2e-192
GSVIVG01013386001	2.42	1.91	2.17	6.92	5.58	6.25	2.89	0.0144068	1.64	1.77	1.71	1.94	3.41	2.67	1.57	0.725007	BAA12160	CPRD8 protein [Vigna unguiculata]	1e-108
GSVIVG01019407001	54.39	52.71	53.55	182.62	128.61	155.62	2.91	0.00328559	5.31	6.39	5.85	4.55	6.38	5.46	0.93	0.857134	XP_002513649	heat shock protein, putative [Ricinus communis]	7e-110
GSVIVG01031282001	3.81	3.43	3.62	9.58	11.51	10.54	2.91	0.000163065	12.55	13.27	12.91	5.66	7.93	6.79	0.53	0.00613827	ACA04032	galactinol synthase 3 [Populus trichocarpa]	3e-110
GSVIVG01003848001	0.54	0.79	0.67	1.58	2.32	1.95	2.93	0.00585461	2.99	2.65	2.82	2.97	2.2	2.58	0.92	0.929099	XP_002527221	serine-threonine protein kinase, plant-type, putative [Ricinus communis]	6e-96
GSVIVG01031278001	7.03	10.26	8.64	26.25	24.56	25.41	2.94	2.01e-09	17.37	17.04	17.2	12.96	15.21	14.09	0.82	0.430295	ACA04032	galactinol synthase 3 [Populus trichocarpa]	8e-113
GSVIVG01007593001	10.1	9.46	9.78	36.89	27.43	32.16	3.29	0.000131693	24.74	24.49	24.61	15.89	16.8	16.34	0.66	0.0445653	BAC07504	receptor-like protein kinase [Nicotiana tabacum]	7e-68
GSVIVG01002108001	12.93	10.56	11.75	35.27	33.99	34.63	2.95	0.000430987	33.07	41.37	37.22	32.17	28.2	30.19	0.81	0.596106	AEA36767	cinnamyl alcohol dehydrogenase [Sinopodophyllum hexandrum]	2e-35
GSVIVG01010044001	7.51	7.19	7.35	22.73	20.63	21.68	2.95	1.55e-08	13.85	16.35	15.1	9.13	10.42	9.78	0.65	0.0505281	NP_565189	pathogenesis-related protein [Arabidopsis thaliana]	4e-68
GSVIVG01020640001	1.48	1.56	1.52	3.81	5.17	4.49	2.95	0.0393124	4.78	4.05	4.42	4.53	4.26	4.39	1	1	AEF97347	O-methyltransferase [Vitis pseudoreticulata]	4e-97
GSVIVG01004725001	3.36	3.98	3.67	11.83	9.93	10.88	2.96	0.000283151	3.89	3.79	3.84	1.83	2.83	2.33	0.61	0.380937	XP_002530658	oxidoreductase, putative [Ricinus communis]	1e-113
GSVIVG01026869001	32.47	26.88	29.67	94.4	81.01	87.71	2.96	1.6e-10	19.99	26.81	23.4	26.07	36.67	31.37	1.34	0.64044	XP_002511833	Remorin, putative [Ricinus communis]	2e-55
GSVIVG01007850001	1.29	2.17	1.73	5.83	4.46	5.14	2.97	0.016565	5.08	4.86	4.97	4.56	5.73	5.15	1.04	1	ACZ74664	hypothetical protein [Phaseolus vulgaris]	4e-13
GSVIVG01036688001	29.29	28.24	28.77	78.53	92.49	85.51	2.97	8.86e-18	62.88	63.99	63.44	31.06	38.58	34.82	0.55	1.14e-05	NP_566432	Acid phosphatase/vanadium-dependent haloperoxidase-related protein [Arabidopsis thaliana]	1e-28
GSVIVG01005211001	0.88	0.83	0.85	3.14	1.96	2.55	2.98	0.0452596	1.59	1.54	1.56	1.36	1.61	1.48	0.95	0.99158	XP_002509468	kinase, putative [Ricinus communis]	1e-228
GSVIVG01009107001	1.81	0.94	1.38	3.3	4.89	4.09	2.98	0.0455207	4.75	8.42	6.58	8.74	9.19	8.96	1.36	0.605103	P22195	RecName: Full=Cationic peroxidase 1; AltName: Full=PNPC1; Flags: Precursor	1e-110
GSVIVG01037074001	1.34	1.24	1.29	4.03	3.69	3.86	2.99	0.0194991	3.68	3.43	3.56	6.16	2.43	4.29	1.21	0.921828	XP_002522131	serine carboxypeptidase, putative [Ricinus communis]	1e-152
GSVIVG01013799001	0.94	0.91	0.93	3.2	2.37	2.79	3.01	0.00863544	1.37	1.71	1.54	1.69	1.86	1.77	1.15	0.971129	XP_002527897	kinase, putative [Ricinus communis]	9e-266
GSVIVG01036637001	4.64	3.88	4.26	13.53	12.13	12.83	3.01	1.79e-08	7.96	9.98	8.97	5.09	11.12	8.11	0.9	0.910975	XP_002522985	receptor protein kinase, putative [Ricinus communis]	4e-153
GSVIVG01007147001	1.52	0.92	1.22	4.78	4.23	4.51	3.69	0.00158077	1.59	3.19	2.39	1.79	1.98	1.89	0.79	0.831544	CBI35703	unnamed protein product [Vitis vinifera]	2e-62
GSVIVG01024715001	0.35	0.83	0.59	1.4	2.2	1.8	3.05	0.0252353	1.53	0.84	1.19	0.83	0.52	0.68	0.57	0.460103	XP_002510096	DNA binding protein, putative [Ricinus communis]	6e-80
GSVIVG01035314001	2.19	2.35	2.27	6.6	7.37	6.98	3.08	0.000288206	1.88	2.32	2.1	3	3.27	3.13	1.49	0.588358	XP_002516533	serine-threonine protein kinase, plant-type, putative [Ricinus communis]	5e-135
GSVIVG01032890001	13.39	9.51	11.45	31.13	23.49	27.31	2.39	0.00735795	20.45	19.38	19.91	15.08	18.22	16.65	0.84	0.394257	CBI21199	unnamed protein product [Vitis vinifera]	1e-29
GSVIVG01010045001	1.72	2.9	2.31	8.18	6.12	7.15	3.1	0.0024437	2.97	2.61	2.79	2.65	3.35	3	1.08	1	NP_565189	pathogenesis-related protein [Arabidopsis thaliana]	4e-64
GSVIVG01032556001	3.89	5.14	4.51	17.16	10.92	14.04	3.11	0.0245627	10.45	11.26	10.86	8.09	7.05	7.57	0.7	0.201242	XP_002511494	ATP binding protein, putative [Ricinus communis]	1e-11
GSVIVG01008327001	2.85	2.58	2.71	6.39	5	5.7	2.1	0.00254176	4.08	3.98	4.03	2.89	2.25	2.57	0.64	0.139216	XP_002527017	wall-associated kinase, putative [Ricinus communis]	4e-183
GSVIVG01010816001	1.4	1.18	1.29	4.56	3.55	4.05	3.14	0.000320635	2.76	2.93	2.84	3.19	2.55	2.87	1.01	1	XP_002273634	PREDICTED: hypothetical protein [Vitis vinifera]	2e-65
GSVIVG01033116001	2.9	3.89	3.4	8.82	6.83	7.83	2.3	0.00217335	4.66	4.29	4.47	5.32	5.19	5.26	1.17	0.831649	XP_002514847	serine/threonine-protein kinase bri1, putative [Ricinus communis]	5e-155
GSVIVG01017037001	1.85	0.98	1.42	4.07	4.82	4.45	3.14	0.00468956	2.05	2.77	2.41	4.73	3.29	4.01	1.66	0.27455	NP_851000	LETM1-like protein [Arabidopsis thaliana]	1e-26
GSVIVG01035608001	29.64	25.61	27.62	57.29	67.1	62.19	2.25	2.21e-10	54.05	58.57	56.31	41.62	54.52	48.07	0.85	0.392246	NP_196726	alpha/beta fold hydrolase family protein [Arabidopsis thaliana]	6e-132
GSVIVG01038152001	2.58	1.43	2	5.67	7.03	6.35	3.17	0.00469378	5.06	3.93	4.5	4.34	5.06	4.7	1.05	1	XP_002531889	Stearoy-ACP desaturase [Ricinus communis]	2e-166
GSVIVG01000176001	8.78	7.89	8.33	26.29	26.77	26.53	3.18	2.81e-14	5.26	4.27	4.76	6.13	4.26	5.2	1.09	0.955256	XP_002524947	Indole-3-acetic acid-amido synthetase GH3.3, putative [Ricinus communis]	2e-127
GSVIVG01034233001	106.97	110.81	108.89	344.3	301.11	322.71	2.96	4.66e-15	295.15	357.73	326.44	154.74	168.57	161.66	0.5	2.5e-05	ACC96114	CBL-interacting protein kinase 6 [Cicer arietinum]	4e-76
GSVIVG01015544001	23.42	17.85	20.64	62.8	68.68	65.74	3.19	1.41e-12	38.07	39.09	38.58	25.47	29.68	27.57	0.71	0.101239	CAN77909	hypothetical protein VITISV_000907 [Vitis vinifera]	2e-43
GSVIVG01031298001	2.97	3.42	3.19	9.01	11.39	10.2	3.19	2.02e-05	9.92	8.97	9.45	29.34	4.81	17.07	1.81	0.811766	XP_002512560	Polygalacturonase precursor, putative [Ricinus communis]	4e-192
GSVIVG01033620001	12.54	15.04	13.79	39.73	31.15	35.44	2.57	0.000115628	16.58	18.23	17.41	14.22	13.94	14.08	0.81	0.417047	CBI30116	unnamed protein product [Vitis vinifera]	5e-29
GSVIVG01023025001	3.56	4.7	4.13	13.66	12.84	13.25	3.21	1.49e-13	5.21	4.37	4.79	6.85	6.89	6.87	1.43	0.193984	AAQ15191	resistance protein [Vitis vinifera]	8e-138
GSVIVG01022411001	13.68	10.76	12.22	41.24	37.38	39.31	3.22	1.52e-13	33.31	30.33	31.82	23.26	17.87	20.57	0.65	0.0145188	gi|76559890|tpe|CAI56332.1|	TPA: isoflavone reductase-like protein 3 [Vitis vinifera]	2e-167
GSVIVG01012540001	19.66	20.39	20.02	40.59	44.11	42.35	2.11	1.17e-06	38.13	38.34	38.23	15.47	26.59	21.03	0.55	0.00457623	XP_002532757	GMP synthase, putative [Ricinus communis]	3e-69
GSVIVG01017334001	22.37	24.01	23.19	78.15	72.02	75.09	3.24	3.27e-18	31.2	33.55	32.38	15.41	17.07	16.24	0.5	8.89e-05	XP_002517637	GTP binding protein, putative [Ricinus communis]	2e-79
GSVIVG01010832001	1.72	1.19	1.46	5.68	3.78	4.73	3.25	0.0225995	2.72	3.11	2.92	3.29	5.16	4.22	1.45	0.697324	XP_002513096	conserved hypothetical protein [Ricinus communis]	3e-70
GSVIVG01026457001	0.44	0.42	0.43	1.32	1.48	1.4	3.26	0.0229729	0.91	1.64	1.28	1.36	0.94	1.15	0.9	0.985601	CBI29738	unnamed protein product [Vitis vinifera]	4e-207
GSVIVG01025929001	8.21	10.1	9.16	21.21	16.44	18.83	2.06	0.00533135	11.47	10.22	10.85	6.59	6.53	6.56	0.6	0.0843879	BAD06575	LEDI-5c protein [Lithospermum erythrorhizon]	9e-125
GSVIVG01035332001	1.05	2.48	1.77	5.14	6.55	5.84	3.31	0.0164287	5.4	6.75	6.08	2.95	2.59	2.77	0.46	0.106129	BAB86065	myb-related transcription factor LBM2-like [Oryza sativa Japonica Group]	7e-58
GSVIVG01010208001	5.83	5.99	5.91	19.81	19.42	19.62	3.32	2.63e-12	9.39	10.62	10	6.87	7.16	7.02	0.7	0.14063	XP_002316143	integral membrane single C2 domain protein [Populus trichocarpa]	1e-253
GSVIVG01019012001	1.05	2.03	1.54	4.03	6.2	5.12	3.32	0.02956	2.45	5.59	4.02	0.42	0.74	0.58	0.14	0.0806821	XP_002525104	homeobox protein, putative [Ricinus communis]	5e-52
GSVIVG01015548001	27.7	26.46	27.08	107.49	72.6	90.04	3.33	0.00432698	46.76	48.55	47.66	41.68	39.78	40.73	0.85	0.31008	XP_002325221	f-box family protein [Populus trichocarpa]	9e-130
GSVIVG01038149001	3.83	2.96	3.4	9.24	13.47	11.36	3.34	0.000375532	7.65	6.49	7.07	4.51	6.06	5.29	0.75	0.48297	P28645	RecName: Full=Acyl-[acyl-carrier-protein] desaturase, chloroplastic; AltName: Full=Stearoyl-ACP desaturase; Flags: Precursor	7e-121
GSVIVG01031210001	5.89	5.6	5.74	17.79	14.96	16.38	2.85	3.58e-09	9.3	13.83	11.57	5.25	6.34	5.79	0.5	0.0679864	NP_200566	Calmodulin-binding protein [Arabidopsis thaliana]	7e-92
GSVIVG01003724001	7.09	8.11	7.6	28.43	23	25.71	3.38	4.8e-08	11.77	13.56	12.66	10.28	8.45	9.36	0.74	0.314482	AEL95441	calmodulin-binding protein [Populus euphratica]	1e-177
GSVIVG01016661001	3.08	1.88	2.48	6.46	5.69	6.07	2.45	0.000634498	4.55	6.15	5.35	2.73	2.62	2.67	0.5	0.0109452	XP_002529554	pentatricopeptide repeat-containing protein, putative [Ricinus communis]	1e-258
GSVIVG01015682001	14.35	20.95	17.65	61.49	58.64	60.06	3.4	1.11e-15	41.74	47.18	44.46	28.45	44.89	36.67	0.82	0.569534	XP_002522602	ring finger protein, putative [Ricinus communis]	3e-48
GSVIVG01034251001	1.28	0.71	0.99	3.94	2.89	3.42	3.43	0.0150863	1.11	1.81	1.46	2.87	2.32	2.59	1.78	0.393538	NP_851000	LETM1-like protein [Arabidopsis thaliana]	1e-26
GSVIVG01013375001	0.78	0.78	0.78	6.06	5.35	5.71	7.31	7.7e-08	1.93	3.49	2.71	0.97	2.27	1.62	0.6	0.548131	XP_002510681	serine/threonine-protein kinase cx32, putative [Ricinus communis]	9e-155
GSVIVG01024725001	55.55	50.15	52.85	194.39	176.36	185.38	3.51	1.77e-27	125.87	132.97	129.42	70.58	82.01	76.3	0.59	2.86e-06	AAN17504	microsomal omega-3 fatty acid desaturase [Betula pendula]	3e-165
GSVIVG01031484001	4.58	6.4	5.49	20.24	18.45	19.34	3.52	2.16e-06	12.69	12.22	12.46	11.8	9.47	10.64	0.85	0.790549	XP_002323861	amino acid transporter [Populus trichocarpa]	9e-87
GSVIVG01007857001	2.27	3.58	2.92	12.7	7.96	10.33	3.53	0.0245041	2.36	1.66	2.01	2.02	0.53	1.27	0.63	0.887491	AEM75097	enhanced disease susceptibility 1 [Vitis aestivalis]	8e-34
GSVIVG01012631001	14.9	16.12	15.51	41.11	68.73	54.92	3.54	0.00903425	25.42	12.89	19.16	10.8	12.43	11.62	0.61	0.471987	NP_192432	ubiquitin family protein [Arabidopsis thaliana]	2e-48
GSVIVG01008777001	0.67	0.54	0.6	2.56	1.74	2.15	3.55	0.00478074	1.5	1.43	1.46	1.45	1.42	1.44	0.98	1	XP_002520279	ATP binding protein, putative [Ricinus communis]	1e-92
GSVIVG01021407001	1.58	1.45	1.52	6.49	4.27	5.38	3.55	0.00730998	5.63	6.04	5.83	6.55	6.53	6.54	1.12	0.91777	XP_002519723	leucine-rich repeat transmembrane protein kinase, putative [Ricinus communis]	5e-143
GSVIVG01033388001	14.91	17.54	16.23	51.61	40.24	45.92	2.83	4.48e-05	35.26	49.98	42.62	27.51	29.27	28.39	0.67	0.21044	XP_002525441	short-chain type dehydrogenase, putative [Ricinus communis]	7e-15
GSVIVG01031274001	5.72	9.83	7.78	28.83	26.76	27.8	3.57	2.33e-13	21.83	22.37	22.1	12.51	14.8	13.66	0.62	0.0100359	ACA04032	galactinol synthase 3 [Populus trichocarpa]	3e-143
GSVIVG01023047001	2.56	3.65	3.1	11.16	11.28	11.22	3.61	1.33e-05	3.91	3.67	3.79	3.89	6.25	5.07	1.34	0.789521	CBI23914	unnamed protein product [Vitis vinifera]	9e-56
GSVIVG01016991001	17.04	16.03	16.54	40.44	29.68	35.06	2.12	0.0152195	21.58	26.08	23.83	17.84	12.63	15.23	0.64	0.0744636	XP_002278313	PREDICTED: similar to PDR8/PEN3 (PLEIOTROPIC DRUG RESISTANCE8); ATPase, coupled to transmembrane movement of substances / cadmium ion transmembrane transporter [Vitis vinifera]	5e-209
GSVIVG01026627001	2.25	1.05	1.65	12.64	6.95	9.79	5.94	0.0271684	5.06	8.55	6.8	1.88	3.23	2.55	0.38	0.0866852	XP_002530077	monoxygenase, putative [Ricinus communis]	1e-127
GSVIVG01026124001	0.82	0.44	0.63	2.49	2.15	2.32	3.68	0.00243412	1.58	1.82	1.7	0.93	1.58	1.26	0.74	0.573768	ACI05967	kinase-like protein pac.W.ArA.6 [Platanus x acerifolia]	6e-57
GSVIVG01006680001	7.96	7.5	7.73	29.54	27.46	28.5	3.69	4.43e-06	17.47	21.89	19.68	15.97	20.35	18.16	0.92	0.886498	XP_002518563	serine-threonine protein kinase, plant-type, putative [Ricinus communis]	1e-08
GSVIVG01035532001	4.99	3.36	4.17	10.08	10.36	10.22	2.45	0.000134599	6.21	6.94	6.57	5.02	6.29	5.65	0.86	0.683284	ACM89609	protein kinase [Glycine max]	4e-118
GSVIVG01004409001	2.29	1.33	1.81	6.72	6.76	6.74	3.72	0.000465901	6.74	4.73	5.74	5.32	3.62	4.47	0.78	0.680249	XP_002262764	PREDICTED: transcription factor bHLH25-like [Vitis vinifera]	0
GSVIVG01006743001	4.68	3.57	4.12	16.07	14.68	15.38	3.73	6.91e-05	10.55	11.61	11.08	10.07	10.55	10.31	0.93	0.94558	XP_002518563	serine-threonine protein kinase, plant-type, putative [Ricinus communis]	4e-63
GSVIVG01038174001	12.97	14.82	13.89	47.56	56.36	51.96	3.74	3.1e-16	36.73	29.06	32.89	26.1	32.42	29.26	0.89	0.614125	AAL26877	ACP-stearoyl desaturase [Bassia scoparia]	3e-64
GSVIVG01011052001	0.3	0.78	0.54	2.05	2	2.02	3.75	0.0230379	2.6	2.48	2.54	1.21	1.35	1.28	0.5	0.164791	XP_002321049	GH3 family protein [Populus trichocarpa]	4e-203
GSVIVG01037078001	0.96	0.99	0.97	3.73	3.6	3.67	3.76	0.00595982	3.41	3.07	3.24	5.55	1.82	3.68	1.14	0.969963	XP_002522131	serine carboxypeptidase, putative [Ricinus communis]	3e-152
GSVIVG01004948001	13.93	13.08	13.5	50.53	51.37	50.95	3.77	8.78e-17	17.57	16.96	17.27	12.28	14.71	13.5	0.78	0.37491	NP_567789	vacuolar iron transporter-like protein [Arabidopsis thaliana]	4e-31
GSVIVG01037661001	4.89	4.73	4.81	20.69	15.66	18.18	3.78	1.28e-05	5.55	3.94	4.75	5.88	3.87	4.88	1.03	1	XP_002869851	hypothetical protein ARALYDRAFT_492672 [Arabidopsis lyrata subsp. lyrata]	4e-26
GSVIVG01005227001	33.61	34.46	34.03	123.16	135.51	129.33	3.8	2.79e-33	44.95	44.5	44.73	28.09	38.28	33.19	0.74	0.0502581	NP_567789	vacuolar iron transporter-like protein [Arabidopsis thaliana]	9e-32
GSVIVG01032793001	2.35	1.89	2.12	7.81	7.63	7.72	3.64	3.84e-05	3.39	4.61	4	2.67	2.48	2.58	0.64	0.378344	XP_002521194	protein phosphatase 2c, putative [Ricinus communis]	3e-99
GSVIVG01023035001	4.4	7.71	6.05	23.08	23.25	23.16	3.83	7.82e-09	7.41	6.96	7.19	9.46	9.84	9.65	1.34	0.641259	CAN64358	hypothetical protein VITISV_040361 [Vitis vinifera]	4e-53
GSVIVG01032803001	14.43	16.89	15.66	34.72	33.56	34.14	2.18	1.78e-08	18.79	21.03	19.91	19.76	19.37	19.57	0.98	0.963764	AAM77643	chloroplast omega-3 desaturase [Prunus persica]	2e-206
GSVIVG01008259001	3.31	3.75	3.53	15.41	12.14	13.78	3.9	3.7e-07	2.97	5.6	4.29	2.02	1.4	1.71	0.4	0.228949	XP_002511966	structural constituent of cell wall, putative [Ricinus communis]	2e-49
GSVIVG01004945001	9.78	8.49	9.13	35.83	35.61	35.72	3.91	5.32e-12	15.65	11.38	13.52	6.71	11.45	9.08	0.67	0.304285	NP_567789	vacuolar iron transporter-like protein [Arabidopsis thaliana]	3e-28
GSVIVG01016489001	2.83	4.75	3.79	10.41	19.28	14.85	3.92	0.0341344	13.53	8.27	10.9	6.26	6.73	6.5	0.6	0.224082	XP_002524214	tropinone reductase, putative [Ricinus communis]	8e-108
GSVIVG01017198001	12.69	11.53	12.11	24.94	23.95	24.45	2.02	2.87e-09	24.54	36.08	30.31	12.62	23.81	18.21	0.6	0.304176	XP_002514350	ATP-binding cassette transporter, putative [Ricinus communis]	0
GSVIVG01024941001	0.58	1.5	1.04	4.27	4.01	4.14	3.98	0.0141146	2.58	2.19	2.38	1.05	1.53	1.29	0.54	0.475588	XP_002301846	glycosyltransferase, CAZy family GT47 [Populus trichocarpa]	2e-22
GSVIVG01009555001	1.92	2.84	2.38	7.65	11.39	9.52	4	0.000201081	7.21	5.69	6.45	6.84	7.11	6.97	1.08	1	NP_179175	nodulation protein-like protein [Arabidopsis thaliana]	7e-127
GSVIVG01020561001	1.67	1.82	1.74	6.19	7.84	7.02	4.02	0.000276813	1.32	3.02	2.17	0.93	0.68	0.81	0.37	0.36584	XP_002517903	DNA binding protein, putative [Ricinus communis]	1e-44
GSVIVG01026518001	0.61	0.78	0.7	2.29	3.34	2.81	4.05	0.0362783	1.36	1.03	1.19	1.17	0.26	0.71	0.6	0.810006	XP_002517239	Pectinesterase-2 precursor, putative [Ricinus communis]	9e-145
GSVIVG01005109001	0.56	1.93	1.25	5.68	4.42	5.05	4.06	0.0155575	1.4	1.23	1.31	3.6	3.94	3.77	2.87	0.162017	CAN73273	hypothetical protein VITISV_013116 [Vitis vinifera]	1e-27
GSVIVG01010812001	1.16	0.63	0.9	3.66	3.63	3.65	4.07	0.00508564	2.27	2.28	2.28	1.48	1.64	1.56	0.69	0.627002	CBI31575	unnamed protein product [Vitis vinifera]	1e-120
GSVIVG01023037001	2.04	2.51	2.27	9.38	9.2	9.29	4.08	4.81e-07	10.19	9.05	9.62	7.96	7.8	7.88	0.82	0.569534	XP_002513833	Mitogen-activated protein kinase kinase kinase, putative [Ricinus communis]	1e-71
GSVIVG01038162001	3.06	2.25	2.66	9.02	12.64	10.83	4.08	1.68e-05	7.22	5.76	6.49	4.79	6.76	5.78	0.89	0.854343	ABN13874	stearoyl-ACP desaturase [Triadica sebifera]	1e-121
GSVIVG01009309001	3.1	1.6	2.35	7.15	9.78	8.46	3.6	0.0404574	0	1.75	0.88	1.99	0.65	1.32	1.51	0.964939	gi|23466375|tpg|DAA00278.1|	TPA_exp: putative phytosulfokine peptide precursor [Gossypium arboreum]	1e-09
GSVIVG01010817001	1.3	0.7	1	4.11	4.08	4.1	4.1	0.00508564	2.65	2.56	2.6	1.75	1.84	1.79	0.69	0.632799	BAK55741	UDP-glucose glucosyltransferase [Gardenia jasminoides]	4e-93
GSVIVG01014073001	26.71	35.48	31.09	68.2	68.35	68.28	2.2	6.57e-13	49.7	50.47	50.09	29.18	47.78	38.48	0.77	0.364205	XP_002526505	ATPUP11, putative [Ricinus communis]	9e-99
GSVIVG01017147001	2.49	2.41	2.45	10.47	9.69	10.08	4.11	5.77e-05	7.44	11.89	9.67	3.38	6.91	5.14	0.53	0.283287	NP_565238	F-box/kelch-repeat protein [Arabidopsis thaliana]	2e-71
GSVIVG01030990001	2.94	3.53	3.24	10	16.79	13.39	4.14	0.00481457	10.53	6.68	8.61	4.48	3.21	3.85	0.45	0.0565399	XP_002527023	Gamma-glutamyl-gamma-aminobutyrate hydrolase, putative [Ricinus communis]	5e-194
GSVIVG01008844001	6.26	6.88	6.57	19.9	20.54	20.22	3.08	2.21e-10	12.6	13.23	12.91	9.04	9.83	9.43	0.73	0.172895	XP_002520345	nucellin, putative [Ricinus communis]	1e-127
GSVIVG01038755001	0.96	1.55	1.25	5.65	4.79	5.22	4.16	1.95e-10	1.89	1.97	1.93	2.36	3.4	2.88	1.49	0.35909	XP_002274578	PREDICTED: hypothetical protein [Vitis vinifera]	3e-143
GSVIVG01024877001	1.75	4.51	3.13	10.41	15.92	13.16	4.21	0.00136676	14.74	8.97	11.86	5.46	8.62	7.04	0.59	0.295716	XP_002520511	tropinone reductase, putative [Ricinus communis]	2e-48
GSVIVG01035911001	16.31	14.69	15.5	75.26	55.19	65.22	4.21	2.18e-05	14.48	14.16	14.32	10.72	8.61	9.66	0.67	0.177679	XP_002515454	Protein PPLZ02, putative [Ricinus communis]	5e-40
GSVIVG01016999001	16.67	16.32	16.5	40.83	29.04	34.94	2.12	0.029451	22.5	26.5	24.5	17.19	13.69	15.44	0.63	0.00835293	XP_002278313	PREDICTED: similar to PDR8/PEN3 (PLEIOTROPIC DRUG RESISTANCE8); ATPase, coupled to transmembrane movement of substances / cadmium ion transmembrane transporter [Vitis vinifera]	0
GSVIVG01035738001	3.03	2.6	2.81	8.47	15.42	11.95	4.24	0.0322609	9.91	15.19	12.55	4.86	5.86	5.36	0.43	0.149632	CBI20946	unnamed protein product [Vitis vinifera]	4e-19
GSVIVG01010053001	16.89	11.8	14.35	65.73	56.22	60.98	4.25	1.85e-06	63.24	62.27	62.76	29.38	41.61	35.49	0.57	0.0314913	CBI19984	unnamed protein product [Vitis vinifera]	8e-33
GSVIVG01025091001	18.87	21.73	20.3	48.6	41.02	44.81	2.21	2.29e-06	33.34	41.32	37.33	26.05	25.92	25.98	0.7	0.0406333	XP_002530237	big map kinase/bmk, putative [Ricinus communis]	2e-188
GSVIVG01016325001	4.3	5.04	4.67	21.34	18.51	19.93	4.27	0.000308652	15.74	12.14	13.94	14.75	14.03	14.39	1.03	1	NP_172119	acyl-coenzyme A oxidase 3 [Arabidopsis thaliana]	4e-10
GSVIVG01038652001	0.35	0.34	0.34	1.89	1.08	1.49	4.3	0.0397531	1.31	1.03	1.17	0.84	0.14	0.49	0.42	0.273002	XP_002524434	1-aminocyclopropane-1-carboxylate oxidase, putative [Ricinus communis]	1e-154
GSVIVG01029772001	0.54	1.57	1.05	5.24	3.86	4.55	4.31	0.00376676	1.14	1.91	1.53	0.54	0.57	0.55	0.36	0.356184	CBI20055	unnamed protein product [Vitis vinifera]	9e-38
GSVIVG01018070001	0.99	1.79	1.39	4.99	7.03	6.01	4.32	0.00751563	2.23	2.98	2.6	4.13	3.76	3.94	1.51	0.705849	XP_002517054	calmodulin, putative [Ricinus communis]	5e-74
GSVIVG01001446001	0.39	0.45	0.42	2.05	1.65	1.85	4.4	0.000443767	2.19	1.47	1.83	1.97	1.4	1.69	0.92	0.967317	CAN66378	hypothetical protein VITISV_003572 [Vitis vinifera]	2e-182
GSVIVG01011987001	1.34	0.65	1	5.11	3.64	4.38	4.4	0.022973	0	1.11	0.56	1.21	0.89	1.05	1.89	0.807847	CBI27094	unnamed protein product [Vitis vinifera]	2e-67
GSVIVG01021468001	0.93	1.37	1.15	5.3	4.99	5.14	4.47	0.00158015	1.37	1.88	1.62	1.07	1.12	1.1	0.67	0.788858	ACT87982	gibberellin 2-oxidase [Jatropha curcas]	3e-136
GSVIVG01018581001	0.85	1.41	1.13	5.62	4.56	5.09	4.5	0.000830977	4.55	3.43	3.99	4	4.49	4.25	1.06	1	NP_172119	acyl-coenzyme A oxidase 3 [Arabidopsis thaliana]	4e-11
GSVIVG01005164001	0.81	0.6	0.71	2.93	3.44	3.19	4.52	0.014165	3.15	2.41	2.78	1.68	1.35	1.52	0.54	0.378917	CAC83606	putative receptor-like serine-threonine protein kinase [Solanum tuberosum]	2e-55
GSVIVG01018579001	2.62	4.34	3.48	17.28	14.39	15.84	4.55	0.000701589	13.66	10.56	12.11	12.31	13.82	13.07	1.08	1	NP_172119	acyl-coenzyme A oxidase 3 [Arabidopsis thaliana]	4e-11
GSVIVG01009991001	3.03	1.95	2.49	30	24.38	27.19	10.92	1.69e-16	9.28	14.88	12.08	5.26	5.5	5.38	0.45	0.086376	XP_002278755	PREDICTED: hypothetical protein [Vitis vinifera]	4e-47
GSVIVG01005101001	23.36	28.54	25.95	119.48	118.59	119.03	4.59	1.34e-26	40.05	43.98	42.02	50.93	52.96	51.95	1.24	0.545489	XP_002271810	PREDICTED: hypothetical protein [Vitis vinifera]	2e-20
GSVIVG01021397001	1.07	0.55	0.81	2.8	2.94	2.87	3.54	0.0462978	2.1	4.11	3.11	1.2	1.24	1.22	0.39	0.228949	ACV92031	WRKY transcription factor 29 [(Populus tomentosa x P. bolleana) x P. tomentosa]	2e-75
GSVIVG01006161001	11.43	10.2	10.81	44.27	36.04	40.16	3.71	3.59e-09	31.97	30.26	31.12	17.24	15.91	16.57	0.53	0.000277989	XP_002528922	glucosyltransferase, putative [Ricinus communis]	2e-181
GSVIVG01006895001	5.15	6.95	6.05	23.92	14.74	19.33	3.2	0.0369301	11.01	12	11.5	7.28	8.28	7.78	0.68	0.381397	XP_002534038	Aspartic proteinase nepenthesin-1 precursor, putative [Ricinus communis]	4e-48
GSVIVG01010958001	0.27	0.69	0.48	1.96	2.55	2.25	4.7	0.0119766	1.67	2.26	1.96	1	2.35	1.68	0.85	0.880184	XP_002264560	PREDICTED: KUP1 [Vitis vinifera]	2e-63
GSVIVG01033370001	1.07	0.99	1.03	6.44	5.75	6.1	5.92	0.000269604	5.03	10.54	7.79	0.99	2.11	1.55	0.2	0.0736039	BAF95880	polygalacturonase inhibiting protein [Vitis hybrid cultivar]	7e-112
GSVIVG01024781001	1.04	0.49	0.77	4.27	3.18	3.72	4.87	0.00137028	2.84	2.14	2.49	0.99	1.4	1.19	0.48	0.197151	XP_002525608	cytochrome P450, putative [Ricinus communis]	5e-252
GSVIVG01030504001	0.58	1.18	0.88	3.58	5.09	4.33	4.93	5.1e-05	4.75	3.99	4.37	2.54	3.43	2.99	0.68	0.336008	XP_002525336	clathrin assembly protein, putative [Ricinus communis]	2e-131
GSVIVG01032744001	0.84	1	0.92	4.95	2.91	3.93	4.27	0.0240162	2.37	3.24	2.81	2.82	4.08	3.45	1.23	0.871735	XP_002520796	laccase, putative [Ricinus communis]	5e-280
GSVIVG01015562001	1.45	2.68	2.06	12.22	8.61	10.41	5.04	0.00018968	5.84	4.89	5.37	2.67	2.85	2.76	0.51	0.275564	ADV57640	copper binding protein 5 [Gossypium hirsutum]	7e-23
GSVIVG01035312001	0.72	0.13	0.42	2.22	2.08	2.15	5.06	0.000923818	0.63	0.39	0.51	1.03	0.92	0.98	1.91	0.464226	XP_002309529	predicted protein [Populus trichocarpa]	2e-102
GSVIVG01008299001	6.83	4.4	5.62	27.21	29.85	28.53	5.08	3.36e-14	9.59	15.63	12.61	4.11	5.41	4.76	0.38	0.0527215	ACN21646	putative basic helix-loop-helix protein BHLH5 [Lotus japonicus]	4e-56
GSVIVG01033151001	0.2	0.36	0.28	1.3	1.59	1.44	5.16	4.49e-05	0.37	0.24	0.3	0.27	0.15	0.21	0.69	0.866923	XP_002269290	PREDICTED: hypothetical protein [Vitis vinifera]	0
GSVIVG01005837001	1.86	0.34	1.1	4.73	6.54	5.63	5.12	0.0341344	2.48	3.5	2.99	0.64	0.28	0.46	0.15	0.0889212	XP_002521422	conserved hypothetical protein [Ricinus communis]	4e-08
GSVIVG01029774001	0.74	0.95	0.84	5.03	3.88	4.46	5.27	0.000991869	0.69	1.5	1.09	0.59	0.26	0.42	0.39	0.525926	BAE16616	peroxidase [Populus alba]	2e-65
GSVIVG01005102001	9.5	9.03	9.27	52.48	46.61	49.55	5.35	1.44e-26	15.68	14.59	15.13	22.68	27.19	24.94	1.65	0.0294861	XP_002273861	PREDICTED: hypothetical protein [Vitis vinifera]	5e-46
GSVIVG01021293001	2.06	1.01	1.54	8.49	7.98	8.23	5.36	4.99e-10	3.25	3.01	3.13	2.79	5.54	4.17	1.33	0.876877	XP_002332687	predicted protein [Populus trichocarpa]	8e-150
GSVIVG01029156001	1.05	1.02	1.04	6.06	5.18	5.62	5.43	0.0207215	6.14	5.93	6.04	6.11	7.48	6.79	1.13	1	CBI18879	unnamed protein product [Vitis vinifera]	2e-08
GSVIVG01006740001	0.84	0	0.42	1.75	2.88	2.31	5.51	0.0351655	1.17	1.28	1.23	0.42	1.1	0.76	0.62	0.67741	XP_002518557	DUF26 domain-containing protein 1 precursor, putative [Ricinus communis]	4e-53
GSVIVG01032534001	8.91	12.42	10.66	23.74	20.89	22.31	2.09	0.0075961	15.54	10.42	12.98	8.31	6.86	7.59	0.58	0.173017	XP_002271293	PREDICTED: hypothetical protein [Vitis vinifera]	2e-43
GSVIVG01016413001	28.58	25.5	27.04	140.51	158.3	149.41	5.53	4.36e-40	67.61	74.25	70.93	42.27	70.68	56.48	0.8	0.515391	ABF61872	chaperone [Agave tequilana]	2e-19
GSVIVG01028802001	0.37	0.48	0.42	2.74	1.96	2.35	5.53	0.0323687	1.28	1.52	1.4	0.8	0.92	0.86	0.61	0.722998	XP_002269247	PREDICTED: hypothetical protein [Vitis vinifera]	4e-07
GSVIVG01029481001	3.16	4.08	3.62	22.53	17.61	20.07	5.54	2.7e-09	34.37	12.55	23.46	3.81	2.62	3.21	0.14	0.118143	BAA33722	beta-Amyrin Synthase [Panax ginseng]	7e-183
GSVIVG01005108001	23.83	26.22	25.02	140.75	141.15	140.95	5.63	2.22e-43	41.01	43.75	42.38	59.65	58.93	59.29	1.4	0.100796	XP_002273861	PREDICTED: hypothetical protein [Vitis vinifera]	9e-31
GSVIVG01038223001	1.54	1.49	1.52	6.35	11.05	8.7	5.74	0.00314886	10.6	8.48	9.54	7.65	6.8	7.22	0.76	0.475772	AEL78825	ketone/zingerone synthase 1 [Rubus idaeus]	5e-151
GSVIVG01000708001	6.58	6.11	6.35	43.71	44.68	44.2	6.97	5.42e-79	47.3	51.57	49.44	17.56	31.45	24.5	0.5	0.00174965	CAN62911	hypothetical protein VITISV_036452 [Vitis vinifera]	2e-127
GSVIVG01010951001	9.22	14.45	11.84	22.47	25.27	23.87	2.02	5.42e-05	20.22	21.44	20.83	13.91	23.19	18.55	0.89	0.783264	XP_002264560	PREDICTED: KUP1 [Vitis vinifera]	0
GSVIVG01021292001	0.7	0.9	0.8	4.41	4.97	4.69	5.86	0.000964802	2.1	1.58	1.84	2.13	2.51	2.32	1.26	0.94811	AAG10620	Putative receptor-like serine/threonine kinase [Arabidopsis thaliana]	9e-68
GSVIVG01011424001	0.41	0.66	0.54	1.78	1.72	1.75	3.27	0.0192366	0.67	0.68	0.68	0.54	0.76	0.65	0.96	1	XP_002522444	transferase, transferring glycosyl groups, putative [Ricinus communis]	7e-265
GSVIVG01033538001	6.42	6.08	6.25	13.89	12.53	13.21	2.11	0.00627334	15.82	13.32	14.57	5.89	11.48	8.69	0.6	0.108776	CAB91554	beta 1-3 glucanase [Vitis vinifera]	3e-120
GSVIVG01001803001	1.07	0.52	0.8	2.44	1.76	2.1	2.64	0.0471282	1.21	0.55	0.88	1.22	0.66	0.94	1.07	1	XP_002514847	serine/threonine-protein kinase bri1, putative [Ricinus communis]	3e-165
GSVIVG01017118001	29.76	19.15	24.45	110.12	139.76	124.94	5.11	8.73e-15	246.92	242.88	244.9	131.41	218.4	174.91	0.71	0.204662	XP_002528191	sulfate transporter, putative [Ricinus communis]	3e-286
GSVIVG01009064001	2.79	2.4	2.59	19.34	12.48	15.91	6.13	0.000773215	1.74	2.28	2.01	4.33	7.66	6	2.98	0.110093	BAD37242	putative phi-1 [Oryza sativa Japonica Group]	7e-17
GSVIVG01005906001	0.99	1.1	1.04	6.61	6.42	6.52	6.23	1.46e-09	3.78	3.13	3.46	3.92	4.33	4.12	1.19	0.870272	XP_002513567	kinase, putative [Ricinus communis]	7e-36
GSVIVG01036326001	18.67	23.06	20.87	126.33	134	130.16	6.24	7.33e-27	63.21	81.52	72.36	32.85	48.65	40.75	0.56	0.0403032	AAS66358	(+)-valencene synthase [Vitis vinifera]	2e-16
GSVIVG01033902001	2.61	1.74	2.17	4.07	5.86	4.96	2.28	0.0251076	5.27	5.52	5.39	6.93	5.94	6.43	1.19	0.788399	XP_002530522	transcription factor, putative [Ricinus communis]	4e-74
GSVIVG01025740001	1.87	2.55	2.21	14.43	14.28	14.36	6.5	4.84e-14	7.31	9.12	8.21	7.11	8.14	7.62	0.93	0.890369	XP_002298461	f-box family protein [Populus trichocarpa]	2e-86
GSVIVG01009754001	2.47	2.55	2.51	15.16	18.63	16.89	6.73	3.61e-14	1.73	2.44	2.08	1.09	2.22	1.66	0.79	0.829394	XP_002510424	Jasmonate O-methyltransferase, putative [Ricinus communis]	1e-130
GSVIVG01003454001	3.44	1.48	2.46	12.62	20.9	16.76	6.81	0.00167589	8.58	3.23	5.91	2.3	13.3	7.8	1.32	1	CBI18726	unnamed protein product [Vitis vinifera]	2e-16
GSVIVG01033127001	0.05	0.07	0.06	0.9	1.37	1.14	18.92	0.000617968	0.3	0.15	0.22	0	0	0	0.04	0.231075	CAN62891	hypothetical protein VITISV_032493 [Vitis vinifera]	0
GSVIVG01019841001	8.48	8.88	8.68	26.68	19.07	22.88	2.64	0.00570206	31.98	31.16	31.57	12.54	21.25	16.89	0.54	0.00485354	CAA71883	osmotin-like protein [Vitis vinifera]	9e-23
GSVIVG01036885001	5.16	5.45	5.3	41.42	34.48	37.95	7.15	1.27e-18	13.95	17.87	15.91	7.59	10.66	9.12	0.57	0.0327643	XP_002518804	cytochrome P450, putative [Ricinus communis]	1e-222
GSVIVG01033032001	19.01	14.85	16.93	44.27	44.2	44.23	2.61	1.86e-09	26.5	33.7	30.1	17.49	15.53	16.51	0.55	0.00501677	XP_002298652	NAC domain protein, IPR003441 [Populus trichocarpa]	2e-51
GSVIVG01009752001	2.1	1.8	1.95	13.09	15.4	14.25	7.31	1.97e-13	1.75	1.76	1.75	0.75	1.72	1.23	0.7	0.730614	XP_002510424	Jasmonate O-methyltransferase, putative [Ricinus communis]	2e-130
GSVIVG01034943001	16.33	22.08	19.2	51.42	55.77	53.59	2.79	2.79e-14	72.43	68.49	70.46	33.28	57.2	45.24	0.64	0.0757015	ACQ42220	R2R3 transcription factor MYB108-like protein 1 [Vitis vinifera]	9e-164
GSVIVG01030308001	0.18	0.23	0.21	1.24	1.8	1.52	7.41	0.025493	1.36	1.37	1.36	0.66	0.38	0.52	0.38	0.288829	AEE00746	lectin receptor-like kinase [Gossypium hirsutum]	4e-09
GSVIVG01024726001	3.53	0.14	1.84	13.88	13.37	13.62	7.43	1.56e-11	9.39	9.44	9.41	4.07	6.17	5.12	0.54	0.0229993	AAN17504	microsomal omega-3 fatty acid desaturase [Betula pendula]	4e-181
GSVIVG01010950001	69.93	87.69	78.81	157.46	177.22	167.34	2.12	4.12e-15	127.65	149.36	138.5	108.7	170.38	139.54	1.01	0.9979	XP_002264560	PREDICTED: KUP1 [Vitis vinifera]	0
GSVIVG01030091001	1.52	1.68	1.6	10.02	14.13	12.07	7.55	7.47e-07	15.23	21.65	18.44	10.98	26.12	18.55	1.01	1	XP_002534327	Jasmonate O-methyltransferase, putative [Ricinus communis]	3e-57
GSVIVG01016302001	1.73	1.3	1.52	12.94	10.17	11.55	7.63	2.98e-11	6.41	6.79	6.6	3.24	6.7	4.97	0.75	0.55197	ACF25913	MLO-like protein 13 [Vitis vinifera]	3e-282
GSVIVG01034674001	6.26	4.82	5.54	22.49	14.52	18.5	3.34	0.0163779	13.99	15.41	14.7	7.59	8.24	7.92	0.54	0.00509142	XP_002533940	mta/sah nucleosidase, putative [Ricinus communis]	2e-111
GSVIVG01027772001	0.55	0	0.28	6.32	10.26	8.29	30.15	0.00452845	1.54	2.58	2.06	0	0	0	0	0.291849	XP_002281052	PREDICTED: hypothetical protein [Vitis vinifera]	2e-09
GSVIVG01001378001	2.97	2.78	2.88	20.66	23.67	22.16	7.71	8.27e-10	13.63	14.47	14.05	18.19	21.35	19.77	1.41	0.484779	XP_002269138	PREDICTED: hypothetical protein [Vitis vinifera]	2e-34
GSVIVG01007227001	10.65	11.8	11.23	26.31	20.27	23.29	2.07	0.00408551	16.54	17.34	16.94	11.27	11.51	11.39	0.67	0.0929722	XP_002534038	Aspartic proteinase nepenthesin-1 precursor, putative [Ricinus communis]	3e-95
GSVIVG01038236001	0.61	0.63	0.62	4.63	4.95	4.79	7.73	5.61e-05	3.78	4.96	4.37	1.97	1.94	1.96	0.45	0.0868284	AEL78825	ketone/zingerone synthase 1 [Rubus idaeus]	6e-143
GSVIVG01025608001	0.79	1.02	0.91	8.23	5.94	7.08	7.83	5.8e-07	1.63	1.57	1.6	0.64	0.42	0.53	0.33	0.113456	NP_850317	F-box protein [Arabidopsis thaliana]	3e-19
GSVIVG01016446001	0.13	0.04	0.09	0.79	0.55	0.67	7.88	0.0108075	0.77	0.9	0.83	0.5	0.69	0.59	0.71	0.646432	CBI31592	unnamed protein product [Vitis vinifera]	8e-313
GSVIVG01004413001	4.98	5.73	5.36	42.09	43.01	42.55	7.95	9.64e-31	10.08	11.78	10.93	19.88	18.76	19.32	1.77	0.0207949	CBI22637	unnamed protein product [Vitis vinifera]	5e-49
GSVIVG01024754001	0.77	0.44	0.6	6.18	3.45	4.81	7.96	0.00955403	0.88	2.01	1.44	0.55	0.81	0.68	0.47	0.4783	Q6XQ14	RecName: Full=2-methylbutanal oxime monooxygenase; AltName: Full=Cytochrome P450 71E7	1e-152
GSVIVG01005100001	13.37	14.38	13.88	114.01	111.45	112.73	8.12	1.84e-78	35.57	33.63	34.6	46.38	46.75	46.56	1.35	0.0947197	XP_002271810	PREDICTED: hypothetical protein [Vitis vinifera]	1e-58
GSVIVG01038172001	4.91	2.64	3.78	17.61	15.48	16.55	4.38	1.04e-08	11.11	9.38	10.25	6.79	12.1	9.45	0.92	0.891388	ABN13874	stearoyl-ACP desaturase [Triadica sebifera]	2e-116
GSVIVG01006610001	0.19	0.13	0.16	1.02	1.83	1.43	8.91	0.0326011	0.91	0.37	0.64	0.94	0.41	0.67	1.05	1	XP_002267570	PREDICTED: hypothetical protein [Vitis vinifera]	2e-27
GSVIVG01018891001	0.38	0.99	0.69	6.14	6.15	6.14	8.97	9.48e-09	2.33	1.72	2.02	1.08	1.42	1.25	0.62	0.524046	XP_002521537	cytochrome P450, putative [Ricinus communis]	2e-178
GSVIVG01028847001	3.3	1.55	2.42	24.27	19.85	22.06	9.1	2.01e-09	3.94	5.37	4.66	0.96	0.95	0.95	0.21	0.0556149	XP_002535232	metal ion binding protein, putative [Ricinus communis]	2e-17
GSVIVG01034148001	0.58	1.31	0.95	7.79	9.48	8.63	9.14	3.35e-08	2.32	1.23	1.77	0.82	0.92	0.87	0.49	0.520802	AEK12776	WRKY32 [(Populus tomentosa x P. bolleana) x P. tomentosa]	3e-69
GSVIVG01015958001	0.25	0.16	0.21	2.32	1.45	1.88	9.2	0.0248101	0.34	0.81	0.58	0	0	0	0.02	0.176807	XP_002512722	N-acetyltransferase, putative [Ricinus communis]	1e-143
GSVIVG01005169001	0.31	0.1	0.21	2.76	3.13	2.94	14.37	3.46e-06	0.72	1.09	0.91	0.31	0.65	0.48	0.53	0.562226	XP_002518561	ATP binding protein, putative [Ricinus communis]	1e-58
GSVIVG01001377001	1.18	1.09	1.14	9.06	12.69	10.88	9.58	8.74e-09	11.73	12.27	12	13.59	13.23	13.41	1.12	0.949012	CAN75878	hypothetical protein VITISV_024451 [Vitis vinifera]	9e-21
GSVIVG01038159001	0.76	0.65	0.71	7.18	6.5	6.84	9.7	0.000630569	2.37	0.48	1.43	1.63	4.01	2.82	1.98	0.789168	XP_002531889	Stearoy-ACP desaturase [Ricinus communis]	1e-45
GSVIVG01022812001	1.45	1.72	1.58	12.83	11.82	12.32	7.78	5.2e-12	1.13	1.48	1.3	0.19	0.77	0.48	0.37	0.329134	AAR37365	mitochondrial alternative oxidase [Nicotiana attenuata]	2e-127
GSVIVG01037910001	8.73	9.85	9.29	19.27	20.44	19.86	2.14	0.00292672	11.23	13.69	12.46	7.15	9.21	8.18	0.66	0.202825	AAO22065	NtPRp27-like protein [Solanum tuberosum]	2e-92
GSVIVG01011620001	8.46	7.12	7.79	24.31	18.88	21.59	2.77	0.000107275	23.08	23.95	23.52	15.51	15.77	15.64	0.67	0.00725151	XP_002527534	ATP binding protein, putative [Ricinus communis]	7e-154
GSVIVG01000449001	0.36	0.46	0.41	3.97	4.27	4.12	10.05	0.00181705	0.34	0.51	0.43	0.43	0	0.21	0.51	0.988501	ADL36759	MYB domain class transcription factor [Malus x domestica]	1e-59
GSVIVG01005840001	0.5	0.22	0.36	2.81	3.39	3.1	8.61	6.98e-05	1.1	1.26	1.18	1.28	0.8	1.04	0.88	1	XP_002521423	Rotenone-insensitive NADH-ubiquinone oxidoreductase, mitochondrial precursor, putative [Ricinus communis]	2e-248
GSVIVG01017158001	30.98	32.32	31.65	113.65	82.39	98.02	3.1	0.000639736	97.38	105.65	101.52	57.06	59.33	58.2	0.57	1.54e-05	ADR80322	indole-3-acetic acid-induced protein 19 [Vitis vinifera]	3e-53
GSVIVG01028243001	0.17	1.33	0.75	6.87	8.32	7.6	10.13	1.14e-06	1.45	1.3	1.38	0.69	2.18	1.44	1.04	1	CAA57773	chitinase (class II) [Arachis hypogaea]	7e-82
GSVIVG01009950001	1.67	1.64	1.66	3.99	4.38	4.19	2.53	0.00403607	2.81	3.74	3.28	1.67	1.95	1.81	0.55	0.0938975	XP_002534152	ATP binding protein, putative [Ricinus communis]	2e-122
GSVIVG01017953001	1.08	1.56	1.32	4.89	3.34	4.12	3.12	0.00855328	2.81	2.64	2.73	1.43	2.49	1.96	0.72	0.46997	XP_002516775	serine-threonine protein kinase, plant-type, putative [Ricinus communis]	6e-106
GSVIVG01026976001	0.48	0.31	0.4	3.51	4.94	4.22	10.7	0.00866244	0.67	1.57	1.12	0	0	0	0.01	0.176807	P46519	RecName: Full=Desiccation protectant protein Lea14 homolog	3e-49
GSVIVG01011944001	0.39	1.25	0.82	10.14	8	9.07	11.06	3.24e-07	1.08	0.55	0.82	0.16	0.41	0.28	0.35	0.694933	AEE99197	allene oxide cyclase 2 [Glycine max]	1e-76
GSVIVG01034209001	3.63	4.68	4.15	11.31	11.1	11.21	2.7	5.1e-08	6.15	6.68	6.42	7.26	5.55	6.4	1	1	XP_002527747	monovalent cation:proton antiporter, putative [Ricinus communis]	2e-158
GSVIVG01005219001	0	0.02	0.01	0.13	0.1	0.12	11.5	5.93e-05	0.04	0.02	0.03	0.01	0.02	0.01	0.5	0.46973	CBI40950	unnamed protein product [Vitis vinifera]	3e-09
GSVIVG01009108001	5.84	3.13	4.48	11.03	11.43	11.23	2.5	0.000235513	13.45	16.91	15.18	19.54	21.34	20.44	1.35	0.27112	P22195	RecName: Full=Cationic peroxidase 1; AltName: Full=PNPC1; Flags: Precursor	2e-77
GSVIVG01036325001	9.43	12.05	10.74	47.05	55.82	51.44	4.79	8.95e-31	34.06	34.33	34.2	20.77	26.56	23.66	0.69	0.0129876	ADR74194	(E)-beta-caryophyllene synthase [Vitis vinifera]	3e-79
GSVIVG01030090001	51.97	51.21	51.59	144.17	179.95	162.06	3.14	1.8e-13	88.86	94.42	91.64	74.23	154.07	114.15	1.25	0.949696	ACF33514	salicylic acid methyl transferase-like protein [Glycine max]	2e-83
GSVIVG01031284001	0.78	0.33	0.56	5.69	8.15	6.92	12.47	0.000293861	5.56	10.7	8.13	5.39	3.55	4.47	0.55	0.500476	AAD55726	galactinol synthase [Vitis riparia]	4e-78
GSVIVG01031128001	1.2	0.86	1.03	7.43	7.07	7.25	7.04	1.09e-16	1.74	3.58	2.66	0.64	0.56	0.6	0.23	0.0887459	XP_002512422	respiratory burst oxidase, putative [Ricinus communis]	0
GSVIVG01030330001	0.4	0.39	0.4	5.17	5.65	5.41	13.7	1.2e-08	3.39	3.5	3.45	5.16	5.73	5.45	1.58	0.353569	XP_002300222	ammonium transporter [Populus trichocarpa]	4e-122
GSVIVG01020511001	0.22	0.14	0.18	3.05	1.98	2.51	13.97	0.000955633	0.73	0.95	0.84	0.27	0.71	0.49	0.58	0.756235	BAA82168	CsPK3 [Cucumis sativus]	1e-75
GSVIVG01027128001	74.99	76.81	75.9	306.33	316.89	311.61	4.11	2.02e-31	249.81	249.83	249.82	136.35	241.8	189.07	0.76	0.414767	XP_002263409	PREDICTED: hypothetical protein [Vitis vinifera]	8e-23
GSVIVG01006751001	0	0.48	0.24	3.92	2.94	3.43	14.29	0.00258759	1.75	0.7	1.23	2.1	1.58	1.84	1.5	0.859249	CBI32929	unnamed protein product [Vitis vinifera]	2e-25
GSVIVG01005041001	2.2	1.52	1.86	26.59	27.73	27.16	14.6	1.25e-41	20.08	14.39	17.23	9.9	13.55	11.73	0.68	0.197214	XP_002323274	cytokinin oxidase [Populus trichocarpa]	1e-240
GSVIVG01027126001	97.31	108.38	102.84	361.18	332.39	346.78	3.37	1.78e-33	308.89	310.03	309.46	164.69	301.21	232.95	0.75	0.432001	NP_190488	O-acyltransferase (WSD1-like) family protein [Arabidopsis thaliana]	1e-64
GSVIVG01020263001	46.94	46.94	46.94	141.92	164.88	153.4	3.27	6.76e-33	131.81	136.21	134.01	75.01	142.64	108.82	0.81	0.643599	XP_002513386	Potassium transporter, putative [Ricinus communis]	8e-278
GSVIVG01030993001	0.28	0	0.14	2.08	2.09	2.08	14.89	0.0153522	1.59	0.67	1.13	1.02	0.9	0.96	0.85	1	NP_616366	methionine sulfoxide reductase A [Methanosarcina acetivorans C2A]	4e-32
GSVIVG01030328001	0.23	0.3	0.27	7.28	6.38	6.83	25.77	1.76e-16	1.24	1.61	1.42	0.38	0.99	0.69	0.48	0.291849	XP_002309151	ammonium transporter [Populus trichocarpa]	3e-132
GSVIVG01028315001	1.9	1.89	1.9	13.96	12.98	13.47	7.11	2.37e-10	1.23	1.93	1.58	0.12	0.46	0.29	0.18	0.104808	ADJ67439	ethylene response factor 10 [Actinidia deliciosa]	2e-49
GSVIVG01029776001	0.47	0.8	0.64	11.72	7.65	9.69	15.25	7.93e-06	0.87	1.31	1.09	0.37	0	0.18	0.17	0.304706	BAE16616	peroxidase [Populus alba]	2e-66
GSVIVG01021947001	1.22	0	0.61	5.74	12.9	9.32	15.28	0.0254365	3.7	3.43	3.57	7.08	12.84	9.96	2.79	0.149578	CBI34270	unnamed protein product [Vitis vinifera]	4e-32
GSVIVG01032684001	0	0.24	0.12	2.16	1.85	2	16.71	0.0412946	3.86	3.71	3.79	0.45	2.18	1.32	0.35	0.0869744	XP_002520866	RING-H2 finger protein ATL3C, putative [Ricinus communis]	6e-61
GSVIVG01035426001	2.34	2.26	2.3	7.15	4.7	5.93	2.58	0.0410394	2.46	3.12	2.79	2.03	1.64	1.83	0.66	0.548406	BAK61829	WRKY DNA-binding protein [Citrus unshiu]	3e-52
GSVIVG01014150001	3.36	3.23	3.29	8.2	7.55	7.88	2.39	4.5e-06	4.13	6.73	5.43	2.1	2.02	2.06	0.38	0.0512487	NP_175749	putative LRR receptor-like serine/threonine-protein kinase [Arabidopsis thaliana]	0
GSVIVG01011116001	0.49	0.79	0.64	3.74	2.67	3.21	5.01	0.00976522	2.76	3.7	3.23	3.06	2.85	2.96	0.91	0.972699	ACM68432	xyloglucanase-specific endoglucanase inhibitor protein [Petunia x hybrida]	5e-55
GSVIVG01033194001	0.63	0	0.32	4.94	3.09	4.01	12.75	0.0376299	0.29	1.77	1.03	0.25	0	0.12	0.12	0.64327	ACV92018	WRKY transcription factor 16 [(Populus tomentosa x P. bolleana) x P. tomentosa]	4e-35
GSVIVG01032116001	0	0.54	0.27	7.3	3.43	5.37	19.87	0.0110022	4.55	5.23	4.89	5.47	0.73	3.1	0.63	0.835368	AAR27070	polygalacturonase 2 [Ficus carica]	4e-07
GSVIVG01001059001	8.71	8.78	8.75	30.1	30.05	30.08	3.44	5.57e-13	4.81	6.41	5.61	3.76	4.48	4.12	0.73	0.497753	XP_002523521	chitinase, putative [Ricinus communis]	2e-140
GSVIVG01027140001	56.18	59.94	58.06	209.67	205.28	207.47	3.57	5.56e-35	193.45	183.7	188.57	102.43	195.21	148.82	0.79	0.57772	XP_002278404	PREDICTED: hypothetical protein [Vitis vinifera]	1e-13
GSVIVG01019419001	0.63	0.82	0.72	3.99	3	3.5	4.82	0.00900662	1.9	2.86	2.38	0.71	0.54	0.62	0.26	0.0641651	XP_002509862	WRKY transcription factor, putative [Ricinus communis]	4e-36
GSVIVG01006973001	0.06	0	0.03	0.43	0.8	0.61	20.5	0.0439739	0.65	0.82	0.73	0.19	0.25	0.22	0.3	0.196207	XP_002525023	Xylem serine proteinase 1 precursor, putative [Ricinus communis]	9e-176
GSVIVG01015139001	1.67	0.81	1.24	6.45	4.42	5.44	4.38	0.00300907	3.02	3.82	3.42	1.92	3.08	2.5	0.73	0.582839	XP_002521356	ankyrin repeat-containing protein, putative [Ricinus communis]	6e-60
GSVIVG01027124001	179.38	191.13	185.25	698.96	675.44	687.2	3.71	7.85e-47	646.54	634	640.27	335.01	641.96	488.49	0.76	0.504605	AAZ08051	wax synthase [Petunia x hybrida]	2e-149
GSVIVG01027125001	80.81	89.51	85.16	333.1	335.3	334.2	3.92	2.61e-36	335.94	313.38	324.66	166.56	337.41	251.99	0.78	0.584865	AAZ08051	wax synthase [Petunia x hybrida]	6e-31
GSVIVG01019858001	0.1	0	0.05	2.66	1.25	1.96	39.1	0.0138275	0	0.55	0.28	0.23	0	0.12	0.42	0.969963	XP_002510841	multidrug resistance pump, putative [Ricinus communis]	8e-98
GSVIVG01019017001	5.39	10.24	7.81	465.97	422.9	444.44	56.87	6.27e-124	160.89	134.74	147.81	103.99	99.72	101.85	0.69	0.0015092	ADL67595	glycosyltransferase 1 [Populus tomentosa]	2e-132
GSVIVG01015189001	0.39	0.1	0.24	1.81	1.39	1.6	6.53	0.0188793	1.4	3.47	2.43	0.76	0.99	0.88	0.36	0.371653	XP_002514122	DNA binding protein, putative [Ricinus communis]	5e-67
GSVIVG01010216001	0	0.23	0.12	3.15	2.62	2.88	25.09	0.00244009	1.65	3	2.33	0.28	0.56	0.42	0.18	0.0622966	XP_002298599	lysine/histidine transporter [Populus trichocarpa]	4e-117
GSVIVG01032564001	2.54	1.55	2.04	14.15	13.69	13.92	6.81	5.31e-11	9.25	7.04	8.14	6.54	2.96	4.75	0.58	0.317025	NP_189488	myb proto-oncogene protein [Arabidopsis thaliana]	1e-71
GSVIVG01025864001	0	0.17	0.09	2.07	2.2	2.13	25.12	0.00249278	1.48	2.35	1.92	0.63	1.11	0.87	0.45	0.368881	XP_002512699	pentatricopeptide repeat-containing protein, putative [Ricinus communis]	2e-46
GSVIVG01021354001	0.13	0	0.07	1.98	1.33	1.66	25.46	0.0199024	0.25	0.51	0.38	0.87	1	0.94	2.46	0.666061	ABM91075	xyloglucan endotransglycosylase/hydrolase precursor XTH-21 [Populus tremula x Populus tremuloides]	2e-79
GSVIVG01036322001	33.22	34.86	34.04	171.39	223.26	197.32	5.8	1.29e-15	171.34	162.68	167.01	64.01	110.96	87.48	0.52	0.00141844	ADR74199	gamma-cadinene synthase [Vitis vinifera]	7e-281
GSVIVG01036343001	101.63	110.34	105.98	544.26	653.13	598.69	5.65	1.06e-36	508.52	513.59	511.06	207.78	308.92	258.35	0.51	1.2e-06	ACO36239	(+)-valencene synthase [Vitis vinifera]	8e-277
GSVIVG01033157001	0.11	0	0.06	1.51	1.53	1.52	27.64	0.00957217	0.21	0.1	0.15	0	0.12	0.06	0.39	0.969963	CBI23973	unnamed protein product [Vitis vinifera]	6e-69
GSVIVG01008003001	2.64	3.4	3.02	13.06	8.37	10.71	3.55	0.0136724	17.11	31.4	24.25	9.53	22.09	15.81	0.65	0.628494	AAV84588	Gip1-like protein [Populus tomentosa]	5e-42
GSVIVG01029775001	0.2	0.42	0.31	10.24	7.95	9.1	29.34	5.39e-17	0.43	1.29	0.86	0.16	0	0.08	0.09	0.214943	XP_002528494	Cationic peroxidase 2 precursor, putative [Ricinus communis]	2e-62
GSVIVG01023807001	7.68	6.77	7.22	13.87	17.92	15.89	2.2	0.000177699	2.91	2.29	2.6	3.2	8	5.6	2.15	0.583326	XP_002512934	Benzoate carboxyl methyltransferase, putative [Ricinus communis]	3e-59
GSVIVG01024653001	0.11	0.27	0.19	1.99	1.46	1.73	9.08	0.0157758	0.89	1.39	1.14	0.42	0.67	0.55	0.48	0.531721	XP_002528768	UDP-glucosyltransferase, putative [Ricinus communis]	2e-141
GSVIVG01012043001	0	0.1	0.05	1.01	2.29	1.65	33	0.0109615	1.05	0.75	0.9	0.45	0.51	0.48	0.53	0.606636	XP_002310080	glycosyl hydrolase family 9 [Populus trichocarpa]	5e-263
GSVIVG01001185001	0	0.1	0.05	2.1	1.22	1.66	33.2	0.000547541	0.07	0.65	0.36	0.12	0.57	0.34	0.96	1	AAK15089	7S globulin [Sesamum indicum]	1e-125
GSVIVG01011988001	0.26	0	0.13	5.95	3.05	4.5	34.62	0.00769778	0.48	2.18	1.33	2.07	2.45	2.26	1.7	0.824135	CBI27093	unnamed protein product [Vitis vinifera]	4e-68
GSVIVG01004838001	2.64	2.55	2.59	14.31	13.23	13.77	5.31	5.48e-06	6.18	10.14	8.16	2.82	3.95	3.38	0.41	0.0939993	XP_002275217	PREDICTED: hypothetical protein [Vitis vinifera]	3e-24
GSVIVG01032044001	0.69	0.77	0.73	2.39	2.74	2.57	3.51	0.0450434	1.67	1.03	1.35	0.8	1.26	1.03	0.76	0.843673	XP_002871234	polygalacturonase inhibiting protein 1 [Arabidopsis lyrata subsp. lyrata]	1e-73
GSVIVG01015136001	1.74	1.62	1.68	8.09	5.89	6.99	4.16	7.51e-05	4.69	4.26	4.47	3.02	4.68	3.85	0.86	0.777167	BAK61847	Ankyrin repeat family protein [Citrus unshiu]	9e-19
GSVIVG01012015001	0	0.37	0.18	6.83	8.38	7.61	41.11	7.51e-06	3.18	4.8	3.99	0.91	0.9	0.91	0.23	0.0932505	XP_002314901	predicted protein [Populus trichocarpa]	2e-21
GSVIVG01015141001	2.83	1.01	1.92	12.06	7.3	9.68	5.04	0.0204667	5.16	7.7	6.43	3.41	5.82	4.62	0.72	0.563399	XP_002521356	ankyrin repeat-containing protein, putative [Ricinus communis]	7e-63
GSVIVG01036374001	0	0.1	0.05	1.53	2.8	2.17	43.3	0.000147073	1.44	1.22	1.33	0.39	1.2	0.79	0.6	0.521378	ADR74200	beta-curcumene synthase [Vitis vinifera]	2e-288
GSVIVG01036367001	0	0.15	0.07	2.26	4.25	3.25	43.4	0.000269604	2.13	1.8	1.96	0.58	1.77	1.18	0.6	0.521378	ADR74200	beta-curcumene synthase [Vitis vinifera]	1e-100
GSVIVG01024292001	8.67	9.12	8.89	23.22	19.49	21.35	2.4	2.66e-07	7.72	12.21	9.96	10.97	9.44	10.21	1.02	1	ABM67591	phenylalanin ammonia-lyase [Vitis vinifera]	4e-138
GSVIVG01015125001	2.49	1.83	2.16	7.92	5.87	6.89	3.19	0.000705253	4.24	4.51	4.38	2.85	4.5	3.67	0.84	0.717985	XP_002521356	ankyrin repeat-containing protein, putative [Ricinus communis]	2e-23
GSVIVG01024294001	7.59	7.98	7.79	24.51	20.67	22.59	2.9	9.17e-10	7.96	13.28	10.62	9.8	7.93	8.87	0.83	0.835368	ABM67591	phenylalanin ammonia-lyase [Vitis vinifera]	3e-138
GSVIVG01024293001	10.73	10.85	10.79	28.3	24.98	26.64	2.47	1.21e-08	11.41	16.08	13.74	13.44	11.51	12.47	0.91	0.872902	ABM67591	phenylalanin ammonia-lyase [Vitis vinifera]	1e-97
GSVIVG01024306001	9.27	8.97	9.12	23.87	18.86	21.37	2.34	0.000209665	8.88	14.25	11.57	11.98	9.56	10.77	0.93	0.969963	BAA31258	phenylalanine ammonia-lyase [Vitis vinifera]	7e-152
GSVIVG01024315001	8.55	8.65	8.6	19.45	15.3	17.38	2.02	0.00216881	8.09	11.45	9.77	10.98	8.41	9.7	0.99	1	ABM67591	phenylalanin ammonia-lyase [Vitis vinifera]	2e-138
GSVIVG01026220001	0.21	0	0.1	3.85	2.79	3.32	31.62	2.73e-06	1.57	2.37	1.97	0.59	0.66	0.62	0.32	0.106643	ABF06883	stilbene synthase [Vitis pseudoreticulata]	8e-116
GSVIVG01024295001	8.76	9.43	9.09	27.04	20.63	23.84	2.62	0.000344052	8.91	14.97	11.94	11.33	9.25	10.29	0.86	0.881691	ABM67591	phenylalanin ammonia-lyase [Vitis vinifera]	3e-137
GSVIVG01024299001	9.85	10	9.93	27.04	21.58	24.31	2.45	4.48e-05	9.83	15.81	12.82	12.64	10.06	11.35	0.89	0.911596	P45735	RecName: Full=Phenylalanine ammonia-lyase	8e-137
GSVIVG01024305001	5.74	6.26	6	23.77	17.63	20.7	3.45	7.86e-05	9.09	14.47	11.78	8.7	7.94	8.32	0.71	0.502357	ABM67591	phenylalanin ammonia-lyase [Vitis vinifera]	6e-137
GSVIVG01024303001	2.43	2.3	2.37	21.42	16.05	18.73	7.92	3.9e-09	7.43	12.2	9.81	4.36	3.85	4.11	0.42	0.0878235	ABM67591	phenylalanin ammonia-lyase [Vitis vinifera]	1e-136
GSVIVG01018669001	8.13	7.3	7.71	56.15	62.76	59.45	7.71	4.91e-41	66.41	62.34	64.38	24.98	42.05	33.52	0.52	0.000663292	CAN62525	hypothetical protein VITISV_002347 [Vitis vinifera]	2e-142
GSVIVG01011625001	0	0	0	0.85	0.71	0.78	78	0.0380112	0.5	0.84	0.67	0.22	0	0.11	0.16	0.259428	NP_172928	cyclin-SDS [Arabidopsis thaliana]	3e-88
GSVIVG01036327001	7.22	8.47	7.85	51.01	90.69	70.85	9.03	0.000640276	52.87	58.73	55.8	31.64	47.15	39.39	0.71	0.230332	ADR74197	germacrene D synthase [Vitis vinifera]	9e-26
GSVIVG01036330001	19.96	14.38	17.17	101.9	114.68	108.29	6.31	1.99e-46	83	79.8	81.4	32.26	58.3	45.28	0.56	0.0119467	ADR74199	gamma-cadinene synthase [Vitis vinifera]	2e-158
GSVIVG01037112001	0	0	0	1.31	0.94	1.12	112.5	1.37e-05	0.28	0.8	0.54	0.04	0	0.02	0.04	0.106054	XP_002511965	kinase, putative [Ricinus communis]	6e-68
GSVIVG01036312001	44.29	42.41	43.35	98.62	174.59	136.61	3.15	0.0381631	85.23	101.76	93.5	87.66	145.78	116.72	1.25	0.871735	ADR74194	(E)-beta-caryophyllene synthase [Vitis vinifera]	4e-252
GSVIVG01032554001	10.35	11.15	10.75	46.06	29.07	37.56	3.49	0.0145933	28.82	32.31	30.57	22.09	21.99	22.04	0.72	0.0874409	XP_002517441	ATP binding protein, putative [Ricinus communis]	2e-44
GSVIVG01021568001	0	0	0	2.15	1.21	1.68	168	0.00517772	0.51	2.7	1.6	0	0	0	0.01	0.204982	XP_002531054	triacylglycerol lipase, putative [Ricinus communis]	3e-89
GSVIVG01025515001	0.16	0	0.08	2.3	2.01	2.15	26.94	0.00947818	1.17	0.74	0.95	0.13	0.33	0.23	0.24	0.412455	ABB72842	NAC protein 1 [Elaeis guineensis]	4e-92
GSVIVG01008827001	0	0	0	1.72	1.77	1.75	174.5	7.89e-06	0	1.76	0.88	0.06	0.63	0.34	0.39	0.864659	AAU00158	root-specific metal transporter [Malus baccata]	3e-219
GSVIVG01029532001	0	0	0	1.48	2.28	1.88	188	0.00129482	2.65	1.09	1.87	0.21	1.36	0.78	0.42	0.505056	XP_002334619	predicted protein [Populus trichocarpa]	7e-41
GSVIVG01028316001	0.93	0.86	0.9	9.05	7.85	8.45	9.44	1.22e-08	0.87	0.87	0.87	0	0.14	0.07	0.08	0.147307	CBI37105	unnamed protein product [Vitis vinifera]	9e-08
GSVIVG01011928001	0	0	0	1.81	3.13	2.47	247	0.039297	2.43	1.36	1.9	0.46	0	0.23	0.12	0.254001	NP_176128	PLAC8 family protein [Arabidopsis thaliana]	1e-31
GSVIVG01001397001	0	0	0	3.01	3.18	3.09	309.5	1.72e-06	2.57	3.71	3.14	2.01	3.65	2.83	0.9	0.921561	CAN83302	hypothetical protein VITISV_044102 [Vitis vinifera]	2e-28
GSVIVG01038161001	0	0	0	2.4	4.52	3.46	346	0.00563104	0.8	1.89	1.35	0.92	1.81	1.36	1.01	1	CBI24681	unnamed protein product [Vitis vinifera]	1e-11
GSVIVG01029502001	0	0	0	18.58	9.74	14.16	1416	0.000104276	18.8	0	9.4	0	0.36	0.18	0.02	0.489246	BAA33461	beta-Amyrin Synthase [Panax ginseng]	7e-53
GSVIVG01036333001	58.95	60.93	59.94	461.89	467.92	464.9	7.76	3.71e-64	368.87	408.95	388.91	155.59	256.63	206.11	0.53	0.00277852	ADR74195	(E)-alpha-bergamotene synthase [Vitis vinifera]	9e-51
GSVIVG01036351001	2.8	3.83	3.31	32.49	35.53	34.01	10.26	2.09e-24	26.68	32.1	29.39	7.44	33.79	20.61	0.7	0.717091	ADR74195	(E)-alpha-bergamotene synthase [Vitis vinifera]	6e-102

## Sheet: Table S2
Supplementary Table S2. No change genes 1 h after GA3 treatment and up-regulated genes 24 h after GA3 treatment shown in Venn Diagram. Values in red indicate the fold increase in expression in GA3-treated tissue. Values in yellow indicate P value less than 0.05.
GeneID	k11_c_1h_rep1	k11_c_1h_rep2	mean	k11_t_1h_rep1	k11_t_1h_rep2	mean	ratio	adjust p	k11_c_24h_rep1	k11_c_24h_rep2	mean	k11_t_24h_rep1	k11_t_24h_rep2	mean	ratio	adjust p	GenBank top hit accession	decsription	e value
GSVIVG01011716001	23.33	22.9	23.11	16.5	12.01	14.25	0.62	0.0531375	5.7	7.96	6.83	25.25	29.1	27.18	3.98	1.15e-09	XP_002534267	Major latex protein, putative [Ricinus communis]	3e-29
GSVIVG01031688001	8.69	10.73	9.71	17.47	20.98	19.23	1.98	0.00929136	8.31	11.14	9.73	42.47	34.76	38.61	3.97	5.43e-12	XP_002269806	PREDICTED: similar to Histone-lysine N-methyltransferase ATX2 [Vitis vinifera]	3e-70
GSVIVG01006443001	1.31	4.51	2.91	1.78	1.13	1.46	0.5	0.830592	1.12	0.67	0.9	5.74	3	4.37	4.88	0.0278465	XP_002529090	Polygalacturonase precursor, putative [Ricinus communis]	8e-73
GSVIVG01003748001	69.21	62	65.6	52.2	51.83	52.02	0.79	0.120433	27.12	28.06	27.59	63.38	72.59	67.98	2.46	9.22e-12	XP_002514787	Anthranilate N-benzoyltransferase protein, putative [Ricinus communis]	1e-180
GSVIVG01009376001	737.11	713.92	725.51	373.95	495.41	434.68	0.6	2.79e-06	92.06	70.76	81.41	499.97	465.36	482.67	5.93	1.4e-49	AAD10774	cytochrome b5 DIF-F [Petunia x hybrida]	2e-45
GSVIVG01036446001	39.12	35.94	37.53	24.74	34.14	29.44	0.78	0.310287	35.21	33.19	34.2	94.2	76.6	85.4	2.5	8.78e-09	ACJ71776	leaf dorsal-ventral development protein mutant [Morus alba]	2e-102
GSVIVG01037059001	134.47	135.24	134.86	140.36	156.65	148.5	1.1	0.661985	42.8	26.17	34.48	147.21	153.63	150.42	4.36	2.13e-34	XP_002522132	serine carboxypeptidase, putative [Ricinus communis]	6e-133
GSVIVG01024203001	33.84	35.87	34.86	19.35	18.34	18.84	0.54	2.39e-07	15.6	15.98	15.79	39.19	38.85	39.02	2.47	1.82e-12	ADD09606	kinesin-related protein [Trifolium repens]	0
GSVIVG01000521001	1176.34	1099.56	1137.95	1024.35	1094.88	1059.62	0.93	0.804466	269.67	210.1	239.88	1173.25	1103.77	1138.51	4.75	2.04e-48	XP_002264019	PREDICTED: similar to chalcone synthase [Vitis vinifera]	1e-49
GSVIVG01025214001	509.21	466.96	488.08	268.24	275.6	271.92	0.56	4.47e-10	127.14	87.43	107.28	636.52	542.02	589.27	5.49	2.43e-28	AAK60274	phenylalanine ammonia-lyase 1 [Manihot esculenta]	8e-152
GSVIVG01032968001	1256.54	1058.23	1157.38	1110.18	1080.71	1095.45	0.95	0.889489	709.43	595.99	652.71	1697.85	1683.64	1690.74	2.59	3.63e-19	XP_002276921	PREDICTED: chalcone synthase [Vitis vinifera]	4e-160
GSVIVG01034162001	139.38	134.24	136.81	111.77	132.69	122.23	0.89	0.663121	68.21	61.28	64.75	144.62	128.18	136.4	2.11	4.37e-09	ACK36943	expansin [Annona cherimola]	2e-134
GSVIVG01023063001	676.39	637.78	657.09	545.81	660.56	603.18	0.92	0.831601	166.7	158.72	162.71	307.24	396.06	351.65	2.16	0.000639764	CBI23908	unnamed protein product [Vitis vinifera]	9e-22
GSVIVG01038629001	25.37	26.75	26.06	13.53	16.38	14.95	0.57	0.00038134	10.17	7.72	8.95	25.26	19.16	22.21	2.48	0.00016686	NP_195488	growth-regulating factor 2 [Arabidopsis thaliana]	2e-33
GSVIVG01032685001	462.64	455.12	458.88	254.85	347.85	301.35	0.66	0.00218193	105.19	79.6	92.39	448.39	432.48	440.44	4.77	9.02e-46	ADG27840	chalcone isomerase [Gossypium hirsutum]	7e-86
GSVIVG01028123001	10.73	11.82	11.28	9.18	10.68	9.93	0.88	0.911094	7.02	7.16	7.09	17.22	11.44	14.33	2.02	0.0485838	NP_191798	protein trichome birefringence-like 6 [Arabidopsis thaliana]	2e-138
GSVIVG01036535001	19.59	25.03	22.31	11.48	15.14	13.31	0.6	0.03908	11.07	10.55	10.81	26.28	26.73	26.51	2.45	2.34e-07	NP_197078	O-fucosyltransferase family protein [Arabidopsis thaliana]	9e-220
GSVIVG01009258001	544.27	563.57	553.92	377.73	411.18	394.46	0.71	0.00147703	362.59	356.47	359.53	853.59	801.78	827.68	2.3	1.15e-14	AAO23139	alpha tubulin [Populus tremuloides]	6e-162
GSVIVG01011929001	3.88	3.38	3.63	0.99	2.59	1.79	0.49	0.222727	0.79	0.59	0.69	3.88	2.99	3.44	4.98	0.00207177	XP_002529145	Transcription factor HBP-1b(c1), putative [Ricinus communis]	3e-145
GSVIVG01013135001	111.67	115.91	113.79	82.88	94.27	88.57	0.78	0.0868968	31.28	31.06	31.17	196.79	153.4	175.09	5.62	7.58e-14	XP_002520066	cinnamoyl-CoA reductase, putative [Ricinus communis]	7e-110
GSVIVG01024400001	301.43	263.85	282.64	169.99	175.59	172.79	0.61	5.69e-07	77	58.47	67.73	322.71	295.35	309.03	4.56	7.59e-43	XP_002520028	AMP dependent CoA ligase, putative [Ricinus communis]	5e-131
GSVIVG01000721001	34.59	33.58	34.09	24.59	24.82	24.7	0.72	0.113925	20.66	18.55	19.61	36.53	42.67	39.6	2.02	6.61e-05	XP_002520980	Auxin-induced protein AUX28, putative [Ricinus communis]	1e-83
GSVIVG01023590001	219.56	208.61	214.09	176.99	191.48	184.24	0.86	0.357693	112.26	114.34	113.3	283.43	288.3	285.87	2.52	1.5e-16	P93338	RecName: Full=NADP-dependent glyceraldehyde-3-phosphate dehydrogenase; AltName: Full=Glyceraldehyde-3-phosphate dehydrogenase [NADP+]; AltName: Full=Non-phosphorylating glyceraldehyde 3-phosphate dehydrogenase; AltName: Full=Triosephosphate dehydrogenase	2e-273
GSVIVG01009743001	244.01	241.49	242.75	188.7	204.29	196.5	0.81	0.093321	54.53	42.42	48.48	265.06	243.54	254.3	5.25	5.16e-53	XP_002281858	PREDICTED: dihydroflavonol reductase [Vitis vinifera]	6e-212
GSVIVG01006711001	17.81	19.38	18.59	14.53	13.4	13.96	0.75	0.255344	9.87	9.22	9.54	19.11	20.94	20.02	2.1	0.000125639	XP_002531044	Stromal membrane-associated protein, putative [Ricinus communis]	1e-124
GSVIVG01017214001	101.69	86.2	93.94	44.66	53.15	48.91	0.52	2.49e-06	37.83	40.26	39.05	85.93	71.13	78.53	2.01	8.16e-07	XP_002891714	esterase/lipase/thioesterase family protein [Arabidopsis lyrata subsp. lyrata]	1e-74
GSVIVG01009062001	1.88	1.65	1.76	1.97	1.26	1.61	0.92	1	0	0.14	0.07	1.51	1.35	1.43	20.43	0.00072336	XP_002513938	UDP-glucuronosyltransferase, putative [Ricinus communis]	1e-141
GSVIVG01032027001	8.38	9.72	9.05	7.02	8.39	7.71	0.85	0.807814	9.49	10.27	9.88	17.42	23.11	20.27	2.05	0.00615458	NP_181978	axi 1 protein-like protein [Arabidopsis thaliana]	9e-194
GSVIVG01034990001	256.82	254.03	255.43	198.62	189.72	194.17	0.76	0.0166721	113.51	108.65	111.08	233.19	214.17	223.68	2.01	6.88e-10	ABN07962	ATP-citrate lyase/succinyl-CoA ligase [Medicago truncatula]	0
GSVIVG01029937001	178.85	161.48	170.16	106.18	111.84	109.01	0.64	4.6e-05	75.32	62.58	68.95	157.05	144	150.53	2.18	1.35e-10	AAV69019	NADH:cytochrome b5 reductase [Vernicia fordii]	3e-127
GSVIVG01009928001	32.44	25.8	29.12	27.71	28.97	28.34	0.97	1	10.71	11.71	11.21	33.42	39.77	36.59	3.26	4.72e-13	XP_002510548	Zeamatin precursor, putative [Ricinus communis]	2e-113
GSVIVG01022185001	22.47	19.09	20.78	13.08	14.73	13.91	0.67	0.0947115	11.43	9.41	10.42	32.11	26.87	29.49	2.83	3.86e-08	XP_002528981	metal ion binding protein, putative [Ricinus communis]	4e-53
GSVIVG01033746001	6.83	9.74	8.29	3.65	5.79	4.72	0.57	0.242269	6.28	6.32	6.3	25.11	18.47	21.79	3.46	4.64e-06	XP_002532431	transcription factor, putative [Ricinus communis]	2e-45
GSVIVG01034372001	15	9.49	12.25	7.63	8.19	7.91	0.65	0.366784	5.12	5.33	5.22	13.11	13.65	13.38	2.56	6.16e-05	XP_002513132	Aspartic proteinase nepenthesin-1 precursor, putative [Ricinus communis]	2e-86
GSVIVG01031035001	5.26	3.39	4.33	2.48	4.15	3.32	0.77	0.809624	2.46	2.72	2.59	14.88	12.91	13.89	5.36	1.81e-09	AAP37970	seed specific protein Bn15D17A [Brassica napus]	6e-67
GSVIVG01008435001	93.43	100.89	97.16	91.64	98.31	94.97	0.98	1	24.07	23.54	23.8	59.26	90.99	75.12	3.16	0.00838457	NP_849538	Leucine-rich repeat-containing protein [Arabidopsis thaliana]	4e-86
GSVIVG01008436001	19.33	20.37	19.85	18.56	18.81	18.68	0.94	0.937511	4.46	4.71	4.58	10.15	15.42	12.79	2.79	0.0148083	XP_002891200	hypothetical protein ARALYDRAFT_473694 [Arabidopsis lyrata subsp. lyrata]	6e-92
GSVIVG01022162001	55.97	56.36	56.16	54.1	55.69	54.89	0.98	1	20.22	18.49	19.35	76.46	60.65	68.55	3.54	6.43e-08	ADM67557	prephenate aminotransferase [Petunia x hybrida]	1e-07
GSVIVG01032466001	142.22	164.57	153.39	114.71	126.5	120.6	0.79	0.0966063	20.39	21.57	20.98	90.32	110.72	100.52	4.79	8.79e-15	ABI14813	chloroplast carbonic anhydrase [Pachysandra terminalis]	7e-139
GSVIVG01022814001	2.55	3.28	2.92	1.93	3.63	2.78	0.95	1	1.59	1.86	1.72	5.79	4.63	5.21	3.02	0.0206246	ACI28876	mitochondrial alternative oxidase 1a [Vitis vinifera]	7e-170
GSVIVG01000251001	85.59	78.37	81.98	45.66	51.49	48.58	0.59	8.9e-05	30.98	35.58	33.28	69.17	64.31	66.74	2.01	5.26e-06	AAT39310	4,5-DOPA dioxygenase extradiol-like protein, putative [Solanum demissum]	2e-103
GSVIVG01017032001	53.27	56.13	54.7	28.36	34.47	31.41	0.57	6.3e-06	29.98	27.09	28.54	57.26	57.27	57.27	2.01	1.85e-07	XP_002523404	rubisco subunit binding-protein beta subunit, rubb, putative [Ricinus communis]	8e-282
GSVIVG01017797001	48.12	48.11	48.11	26.6	26.12	26.36	0.55	0.00502231	15.99	11.26	13.62	27.2	27.66	27.43	2.01	0.0169505	XP_002873908	pale-green and chlorophyll B reduced 2 [Arabidopsis lyrata subsp. lyrata]	3e-18
GSVIVG01019913001	29.82	26.95	28.38	14.75	17.8	16.27	0.57	0.0156275	9.78	12.87	11.32	24.09	21.46	22.77	2.01	0.00645201	NP_001152607	growth-regulating factor [Zea mays]	1e-39
GSVIVG01022545001	140.96	126.24	133.6	85.27	83.92	84.59	0.63	3.95e-05	85.05	78.47	81.76	173.06	155.42	164.24	2.01	6.57e-09	ABV27486	fasciclin-like arabinogalactan protein 15 [Gossypium hirsutum]	6e-75
GSVIVG01023933001	21.69	21.96	21.83	16.49	17.39	16.94	0.78	0.349529	9.96	10.3	10.13	20.51	20.23	20.37	2.01	0.000676539	NP_195251	Rossmann-fold NAD(P)-binding domain-containing protein [Arabidopsis thaliana]	7e-182
GSVIVG01026015001	10.17	7.81	8.99	7.2	8.45	7.82	0.87	0.880118	6.42	7.64	7.03	15.32	12.91	14.12	2.01	0.00546346	XP_002531281	N-acetyltransferase, putative [Ricinus communis]	6e-75
GSVIVG01028303001	6.92	7.43	7.17	4.07	5.74	4.91	0.68	0.258813	6.06	3.84	4.95	10.91	9.02	9.96	2.01	0.00289264	NP_180685	CDT1A-like protein [Arabidopsis thaliana]	2e-47
GSVIVG01032861001	17.69	14.19	15.94	7.97	11.52	9.74	0.61	0.0619938	16.03	14.2	15.12	33.42	27.3	30.36	2.01	0.000105592	XP_002268084	PREDICTED: aquaporin-like [Vitis vinifera]	3e-120
GSVIVG01034362001	8.87	9.02	8.95	10.19	11.22	10.71	1.2	0.750474	16.22	15.32	15.77	29.41	34.05	31.73	2.01	9.45e-05	XP_002513136	serine-threonine protein kinase, plant-type, putative [Ricinus communis]	9e-89
GSVIVG01009562001	21.1	16.46	18.78	10.76	10.99	10.88	0.58	0.00612444	14.85	13.47	14.16	26.59	30.69	28.64	2.02	2.01e-05	XP_002510268	transcription factor, putative [Ricinus communis]	3e-162
GSVIVG01009972001	26.53	32.75	29.64	14.82	17.85	16.34	0.55	0.00107814	24.94	20.25	22.59	42.68	48.68	45.68	2.02	1.64e-05	XP_002510582	alcohol dehydrogenase, putative [Ricinus communis]	1e-166
GSVIVG01011476001	55.7	54.33	55.02	30.32	37.25	33.78	0.61	0.00388671	24.28	25.07	24.68	48.07	51.82	49.95	2.02	9.64e-05	XP_002532906	Blue copper protein precursor, putative [Ricinus communis]	7e-58
GSVIVG01014325001	58.96	52.11	55.53	61.7	65.22	63.46	1.14	0.577202	35.13	35.81	35.47	82.68	60.56	71.62	2.02	0.0048758	AAS66357	(-)-germacrene D synthase [Vitis vinifera]	5e-206
GSVIVG01017086001	37.91	39.6	38.75	20.38	23.24	21.81	0.56	1.81e-05	25.43	27.52	26.48	51.92	54.97	53.45	2.02	2.75e-07	XP_002284593	PREDICTED: similar to BY-2 kinesin-like protein 10 [Vitis vinifera]	0
GSVIVG01027051001	63.83	55.09	59.46	34.26	38.98	36.62	0.62	0.00879982	42.05	44.13	43.09	78.44	95.9	87.17	2.02	5.57e-05	BAD45825	unknown protein [Oryza sativa Japonica Group]	2e-21
GSVIVG01033529001	130.59	131.41	131	79.96	75.54	77.75	0.59	3.08e-06	77.4	69.55	73.47	161.18	136.39	148.78	2.02	8.54e-09	NP_191347	calcium-dependent lipid-binding domain-containing plant phosphoribosyltransferase-like protein [Arabidopsis thaliana]	2e-99
GSVIVG01000793001	638.03	732.15	685.09	316.22	377.91	347.07	0.51	1.5e-09	265.89	271.96	268.92	622.32	467.61	544.97	2.03	0.00168428	CBI31760	unnamed protein product [Vitis vinifera]	4e-22
GSVIVG01007388001	36.21	35.01	35.61	19.64	23.32	21.48	0.6	0.000358054	22.66	21.85	22.26	47.48	42.98	45.23	2.03	4.98e-07	AAR22388	ANT-like protein [Nicotiana tabacum]	1e-146
GSVIVG01009447001	27.46	25.06	26.26	15.26	16.36	15.81	0.6	0.000102246	18.7	17.03	17.87	35.46	37.06	36.26	2.03	1.38e-07	XP_002510177	Kinesin heavy chain, putative [Ricinus communis]	0
GSVIVG01014106001	20.7	23.99	22.34	11.84	14.91	13.38	0.6	0.0172795	5.55	7.99	6.77	11.95	15.47	13.71	2.03	0.0213256	NP_565975	protein trichome birefringence-like 39 [Arabidopsis thaliana]	2e-112
GSVIVG01021831001	26.88	25.38	26.13	20.89	22.73	21.81	0.83	0.485256	15.48	13.98	14.73	29.87	29.83	29.85	2.03	1.34e-05	AAL04423	LSTK-1-like kinase [Solanum lycopersicum]	5e-212
GSVIVG01024179001	6.13	4.83	5.48	5.45	5.94	5.7	1.04	1	4.67	3.03	3.85	7.84	7.79	7.81	2.03	0.0343629	ACT54548	endo-1,4-beta-glucanase [Dimocarpus longan]	3e-180
GSVIVG01025644001	7.25	6.72	6.98	7.03	6.6	6.81	0.98	1	5.48	6.3	5.89	11.57	12.37	11.97	2.03	0.00504476	AAF23302	hypothetical protein [Arabidopsis thaliana]	2e-15
GSVIVG01026450001	10.9	9.5	10.2	6.1	7.43	6.76	0.66	0.0366946	8.06	7.1	7.58	16.39	14.37	15.38	2.03	1.64e-05	XP_002309928	chromatin remodeling complex subunit [Populus trichocarpa]	0
GSVIVG01029642001	86.24	96.83	91.53	58.91	87.39	73.15	0.8	0.60222	37.67	41.06	39.37	83.07	77.12	80.09	2.03	0.000192262	NP_001148262	60S ribosomal protein L7-2 [Zea mays]	3e-11
GSVIVG01031729001	7.78	5.6	6.69	5.07	6.87	5.97	0.89	0.923783	2.53	3.39	2.96	6.91	5.1	6	2.03	0.0301847	XP_002867138	DJ-1 family protein [Arabidopsis lyrata subsp. lyrata]	1e-143
GSVIVG01033595001	81.41	87.58	84.5	47.46	64.71	56.08	0.66	0.00730055	42.69	41.13	41.91	92.86	77.47	85.16	2.03	2.86e-07	XP_002529165	DNA-directed RNA polymerase II, putative [Ricinus communis]	5e-83
GSVIVG01009925001	34.38	34.7	34.54	32.32	34.4	33.36	0.97	1	14.08	15.85	14.96	28.56	32.51	30.53	2.04	6.02e-05	XP_002510546	ferredoxin--NADP reductase, putative [Ricinus communis]	5e-179
GSVIVG01016784001	12.5	13.78	13.14	11.21	10.38	10.8	0.82	0.539872	8.35	8.5	8.43	17.6	16.81	17.2	2.04	3.75e-05	XP_002521350	Phosphatidylcholine: Diacylglycerol Acyltransferase [Ricinus communis]	0
GSVIVG01018536001	17.23	13.83	15.53	9.7	11.88	10.79	0.69	0.0871204	12.04	11.27	11.65	26.29	21.23	23.76	2.04	2.32e-05	XP_002510917	leucine rich repeat receptor kinase, putative [Ricinus communis]	2e-261
GSVIVG01019074001	16.17	15.27	15.72	11.11	11.92	11.52	0.73	0.217259	4.99	4.86	4.93	11.71	8.36	10.04	2.04	0.0105786	XP_002527263	serine carboxypeptidase, putative [Ricinus communis]	4e-197
GSVIVG01019510001	20.03	21.72	20.88	12.69	15.84	14.27	0.68	0.0394925	7.36	8.87	8.12	14.3	18.88	16.59	2.04	0.0089213	XP_002509938	nadhp hc toxin reductase, putative [Ricinus communis]	1e-126
GSVIVG01000884001	8.46	4.67	6.57	8.17	9	8.59	1.31	0.776343	6.28	8.21	7.25	13.9	15.87	14.88	2.05	0.00861885	XP_002529624	leucine-rich repeat containing protein, putative [Ricinus communis]	1e-70
GSVIVG01017795001	52.5	52.21	52.36	26.71	31.91	29.31	0.56	0.000550519	18.04	24.13	21.09	41.86	44.42	43.14	2.05	0.000176697	C6TBD0	RecName: Full=CASP-like protein 6	9e-24
GSVIVG01028169001	3.99	3.49	3.74	0.9	3.94	2.42	0.65	0.818982	7.87	4.43	6.15	14.64	22.12	18.38	2.99	0.0204691	XP_002515236	gibberellin 2-oxidase, putative [Ricinus communis]	6e-146
GSVIVG01025021001	103.33	107.06	105.19	90.9	100.23	95.56	0.91	0.824509	113.26	88.15	100.71	214.55	199.14	206.84	2.05	1.69e-08	Q1SU99	RecName: Full=Probable histone H2B.3	9e-46
GSVIVG01030264001	128.16	116.9	122.53	77.88	100.2	89.04	0.73	0.0258944	57.33	53.36	55.34	124.72	102.25	113.48	2.05	8.99e-07	XP_002526693	Patellin-6, putative [Ricinus communis]	5e-125
GSVIVG01031576001	10.66	8.55	9.61	4.97	6.42	5.7	0.59	0.116755	9.64	10.92	10.28	22.72	19.38	21.05	2.05	0.000722829	P35694	RecName: Full=Brassinosteroid-regulated protein BRU1; Flags: Precursor	3e-99
GSVIVG01034048001	8.02	7.07	7.54	7.18	7.42	7.3	0.97	1	8.14	7.29	7.71	16.95	14.64	15.79	2.05	1.42e-05	CBI16031	unnamed protein product [Vitis vinifera]	2e-27
GSVIVG01000137001	11.92	9.42	10.67	4.17	8.48	6.33	0.59	0.289525	4.84	3.83	4.33	8.98	8.88	8.93	2.06	0.0126824	ACM68705	formamidase [Lupinus albus]	5e-240
GSVIVG01008024001	22.14	22.87	22.51	20.33	19.61	19.97	0.89	0.830748	13.43	12.35	12.89	23.94	29.21	26.58	2.06	0.000136207	NP_177593	uncharacterized protein [Arabidopsis thaliana]	2e-94
GSVIVG01008197001	57.96	54.81	56.39	30.04	31.99	31.02	0.55	8.33e-07	28.94	26.26	27.6	58.19	55.42	56.8	2.06	9.33e-08	XP_002274334	PREDICTED: similar to enolase, putative [Vitis vinifera]	1e-167
GSVIVG01016455001	75.25	74.08	74.66	44.65	35.8	40.22	0.54	8.51e-10	24.31	22.98	23.64	50.17	47.21	48.69	2.06	3.36e-09	XP_002277563	PREDICTED: hypothetical protein [Vitis vinifera]	2e-303
GSVIVG01017267001	2.19	3.16	2.67	2.3	2.2	2.25	0.84	0.916984	1.73	2.63	2.18	4.45	4.54	4.5	2.06	0.00926421	XP_002318943	cc-nbs-lrr resistance protein [Populus trichocarpa]	9e-150
GSVIVG01017681001	27.12	26.59	26.86	16.75	20.33	18.54	0.69	0.0353577	14.87	13.79	14.33	31.48	27.49	29.48	2.06	7.05e-06	AAU10525	putative receptor-like protein kinase 3 [Glycine max]	5e-224
GSVIVG01019028001	40.93	40.92	40.92	21.76	24.25	23.01	0.56	0.000582472	15.04	15.25	15.14	33.3	29.15	31.22	2.06	0.000164053	ACU22974	unknown [Glycine max]	4e-82
GSVIVG01021147001	34.59	34.46	34.53	23.3	29.02	26.16	0.76	0.225338	12.93	10.57	11.75	22.17	26.16	24.16	2.06	0.000807496	NP_199408	GDSL esterase/lipase [Arabidopsis thaliana]	5e-120
GSVIVG01024251001	4.87	6.18	5.53	3.53	3.81	3.67	0.66	0.404256	4.48	2.61	3.54	7.22	7.36	7.29	2.06	0.0196857	NP_001146884	CDT1a protein [Zea mays]	4e-22
GSVIVG01025624001	5.65	7.29	6.47	4.13	4.04	4.08	0.63	0.127763	3.32	3.39	3.35	7.38	6.44	6.91	2.06	0.00382031	NP_195915	PWWP domain-containing protein [Arabidopsis thaliana]	5e-86
GSVIVG01032352001	12.31	12.58	12.45	9.7	8.31	9	0.72	0.0709756	5.81	5.49	5.65	10.43	12.86	11.64	2.06	5.84e-05	XP_002271555	PREDICTED: hypothetical protein [Vitis vinifera]	2e-312
GSVIVG01003856001	72.55	64.68	68.62	79.13	75.51	77.32	1.13	0.721096	14.08	18.1	16.09	30.2	36.54	33.37	2.07	0.000501885	ABO61377	mitochondrial serine hydroxymethyltransferase [Populus tremuloides]	3e-125
GSVIVG01004077001	15.21	14.55	14.88	12.56	13.07	12.82	0.86	0.783197	11.67	9.14	10.41	21.74	21.34	21.54	2.07	0.000222785	XP_002527924	multidrug resistance pump, putative [Ricinus communis]	5e-176
GSVIVG01006776001	17.86	19.72	18.79	15.33	14.03	14.68	0.78	0.292793	9.74	8.79	9.27	19.07	19.25	19.16	2.07	3.33e-05	ABY48135	beta-D-xylosidase [Medicago truncatula]	1e-271
GSVIVG01009079001	92.13	89.65	90.89	53.4	65.5	59.45	0.65	0.000919705	27.4	28.07	27.73	51.53	63.44	57.48	2.07	4.88e-05	Q9THX6	RecName: Full=Thylakoid lumenal 29 kDa protein, chloroplastic; Short=TL29; AltName: Full=LeAPx09; AltName: Full=P29; Flags: Precursor	2e-140
GSVIVG01024970001	791.99	747.63	769.81	458.18	609.96	534.07	0.69	0.00964091	365.3	364.9	365.1	764.67	744.69	754.68	2.07	2.96e-10	CBI16140	unnamed protein product [Vitis vinifera]	2e-06
GSVIVG01031213001	5.81	5.48	5.65	3.86	5	4.43	0.78	0.717091	2.53	2.54	2.54	4.99	5.53	5.26	2.07	0.0483787	NP_187225	ATP-dependent DNA helicase Q-like 1 [Arabidopsis thaliana]	2e-137
GSVIVG01036676001	6.36	5.01	5.69	5.43	5.05	5.24	0.92	0.956131	2.05	2.75	2.4	5.42	4.52	4.97	2.07	0.0145188	NP_189427	NADPH:quinone oxidoreductase [Arabidopsis thaliana]	4e-81
GSVIVG01008845001	26.03	26.12	26.08	16.56	20.05	18.3	0.7	0.0575929	17.05	17.84	17.45	31.73	40.79	36.26	2.08	0.00110388	NP_175081	aldehyde dehydrogenase 3H1 [Arabidopsis thaliana]	6e-177
GSVIVG01022111001	17.07	13.81	15.44	7.59	9.7	8.64	0.56	0.00753298	5.96	6.36	6.16	15.26	10.39	12.82	2.08	0.026764	ADG56590	ALCATRAZ/SPATULA-like protein [Prunus persica]	1e-88
GSVIVG01033865001	24.43	21.9	23.16	15.29	14.69	14.99	0.65	0.0318686	12.2	10.93	11.56	25.59	22.44	24.02	2.08	0.000173858	XP_002530331	gtpase activating protein, putative [Ricinus communis]	5e-144
GSVIVG01003857001	131.47	83.69	107.58	123.4	75.1	99.25	0.92	1	31.07	32.83	31.95	61.58	72.27	66.92	2.09	1.19e-05	P50433	RecName: Full=Serine hydroxymethyltransferase, mitochondrial; Short=SHMT; AltName: Full=Glycine hydroxymethyltransferase; AltName: Full=Serine methylase; Flags: Precursor	2e-119
GSVIVG01009157001	20.56	16.85	18.7	13.26	18.8	16.03	0.86	0.847637	11.03	7.46	9.24	19.6	18.99	19.3	2.09	0.0138928	AAD46412	ER6 protein [Solanum lycopersicum]	3e-67
GSVIVG01015201001	37.44	40.01	38.72	21.42	26.02	23.72	0.61	0.00125293	17.1	14.68	15.89	34.2	32.09	33.15	2.09	6.3e-06	AAO16558	putative polyamine oxidase [Brassica juncea]	7e-80
GSVIVG01015350001	53.78	46.24	50.01	40.71	42.66	41.69	0.83	0.357331	53.27	51.52	52.4	106.53	112.46	109.5	2.09	8.05e-09	XP_002514266	Auxin-responsive protein IAA27, putative [Ricinus communis]	4e-80
GSVIVG01015460001	40.88	36.71	38.8	30.43	31.35	30.89	0.8	0.165988	34.87	29.87	32.37	61.2	73.84	67.52	2.09	1.12e-05	XP_002529343	Nodulation receptor kinase precursor, putative [Ricinus communis]	7e-260
GSVIVG01022823001	6.57	4.75	5.66	3.8	3.57	3.68	0.65	0.201546	3.58	4.29	3.94	8.12	8.35	8.23	2.09	0.00382673	BAC87845	leucine-rich repeat receptor-like protein kinase 1 [Populus nigra]	1e-138
GSVIVG01036077001	623.45	650.52	636.99	547.98	612.09	580.04	0.91	0.738522	198.47	183.22	190.84	407.65	388.87	398.26	2.09	4.3e-10	AEC10974	16kda membrane protein [Camellia sinensis]	9e-58
GSVIVG01037754001	58.53	60.84	59.69	70.1	60.33	65.22	1.09	0.74988	43.24	45.88	44.56	96.29	89.59	92.94	2.09	5.89e-10	XP_002529027	glycerophosphoryl diester phosphodiesterase, putative [Ricinus communis]	2e-281
GSVIVG01002784001	7.95	6.52	7.23	10.38	9.3	9.84	1.36	0.273486	4.04	3.21	3.62	7.21	8.04	7.62	2.1	0.00268575	XP_002525224	Stachyose synthase precursor, putative [Ricinus communis]	0
GSVIVG01003703001	14.3	14.74	14.52	14.37	14.65	14.51	1	1	7.44	5.82	6.63	15.3	12.48	13.89	2.1	5.53e-05	XP_002528909	Chromosome-associated kinesin KIF4A, putative [Ricinus communis]	4e-294
GSVIVG01009432001	215.77	201.48	208.62	120.45	148.25	134.35	0.64	3.73e-05	115.95	97.97	106.96	242.85	205.72	224.28	2.1	1.36e-08	BAE80324	cyclin D3-1 [Camellia sinensis]	2e-102
GSVIVG01018924001	12.49	11.68	12.09	8.09	9.51	8.8	0.73	0.283188	4.94	5.37	5.15	12.11	9.56	10.84	2.1	0.00212253	XP_002521548	GTP-binding protein era, putative [Ricinus communis]	2e-140
GSVIVG01023693001	10.22	8.66	9.44	7.41	4.85	6.13	0.65	0.166385	8.65	7.49	8.07	17.44	16.48	16.96	2.1	3.2e-06	XP_002528386	eukaryotic translation initiation factor 3 subunit, putative [Ricinus communis]	0
GSVIVG01017099001	4	4.61	4.3	4.72	5.64	5.18	1.2	0.787593	5.42	5.18	5.3	14	14.64	14.32	2.7	8.53e-07	NP_178109	Regulator of Vps4 activity in the MVB pathway protein [Arabidopsis thaliana]	2e-49
GSVIVG01024785001	6.27	8.09	7.18	4.64	6.47	5.55	0.77	0.806344	6.4	5.63	6.02	12.81	12.49	12.65	2.1	0.0136403	CAN78614	hypothetical protein VITISV_028924 [Vitis vinifera]	3e-08
GSVIVG01034136001	11.15	8.69	9.92	11.56	11.89	11.73	1.18	0.847637	8.13	6.1	7.12	15.82	14.1	14.96	2.1	0.00421929	XP_002531560	Aspartic proteinase nepenthesin-2 precursor, putative [Ricinus communis]	6e-121
GSVIVG01035465001	29.51	29.7	29.61	15.75	21.45	18.6	0.63	0.0051607	23.23	16.7	19.96	41.76	42.22	41.99	2.1	8.76e-07	BAK61866	GT-like trihelix DNA-binding protein [Citrus unshiu]	5e-56
GSVIVG01004564001	7.89	7.34	7.62	7.71	9.6	8.65	1.14	0.96539	5.33	6.57	5.95	13.85	11.24	12.54	2.11	0.0283195	XP_002518472	protein binding protein, putative [Ricinus communis]	1e-51
GSVIVG01006627001	26.26	34.15	30.2	18.37	30.48	24.43	0.81	0.858883	19.81	15.85	17.83	37.35	38.01	37.68	2.11	9.12e-06	XP_002532876	2-deoxyglucose-6-phosphate phosphatase, putative [Ricinus communis]	4e-94
GSVIVG01008058001	4.06	5.51	4.79	3.86	2.35	3.1	0.65	0.450113	3.04	4.02	3.53	7.6	7.31	7.46	2.11	0.00181428	XP_002887555	C2 domain-containing protein [Arabidopsis lyrata subsp. lyrata]	3e-165
GSVIVG01017152001	5.97	7.43	6.7	5.72	5.37	5.54	0.83	0.7456	4.37	4.1	4.23	9.62	8.27	8.95	2.11	0.000479374	AAU04618	CENP-C [Solanum tuberosum]	8e-82
GSVIVG01017912001	31.24	24.36	27.8	22.42	25.94	24.18	0.87	0.730849	19.72	14.77	17.24	37.1	35.59	36.34	2.11	6.55e-05	NP_566267	glycoprotein membrane precursor GPI-anchored protein [Arabidopsis thaliana]	2e-52
GSVIVG01020651001	36.87	43.33	40.1	24.21	25.98	25.09	0.63	0.0109783	22.39	23.85	23.12	47.43	50.2	48.81	2.11	9.58e-06	ADN33802	GTP-binding protein [Cucumis melo subsp. melo]	4e-42
GSVIVG01030562001	28.83	29.99	29.41	15.13	17.63	16.38	0.56	0.0108178	13.67	12.48	13.07	29.31	25.97	27.64	2.11	0.00131013	XP_002305673	predicted protein [Populus trichocarpa]	5e-17
GSVIVG01035442001	55.86	64.6	60.23	40.82	49.4	45.11	0.75	0.0981748	15.24	19.58	17.41	40.12	33.19	36.66	2.11	3.53e-05	XP_002516111	DNA binding protein, putative [Ricinus communis]	6e-102
GSVIVG01000879001	5.44	5.17	5.3	7.53	8.08	7.8	1.47	0.168098	5.93	7.65	6.79	13.34	15.46	14.4	2.12	9.69e-05	ACJ37419	NBS-LRR disease resistance protein [Glycine max]	1e-131
GSVIVG01012219001	8.94	7.61	8.28	5.99	5.91	5.95	0.72	0.177648	4.91	4.8	4.86	10.6	10.03	10.31	2.12	0.00011356	XP_002512079	pentatricopeptide repeat-containing protein, putative [Ricinus communis]	3e-247
GSVIVG01013454001	49.66	51.26	50.46	37.96	40.6	39.28	0.78	0.136621	31.33	30.24	30.78	63.11	67.67	65.39	2.12	2.51e-08	NP_001047907	Os02g0712500 [Oryza sativa Japonica Group]	1e-160
GSVIVG01015535001	55.11	52.36	53.73	42.85	53.13	47.99	0.89	0.749121	36.32	41.6	38.96	78.46	87.04	82.75	2.12	5.55e-08	AAK63012	heme oxygenase 1 [Solanum lycopersicum]	1e-95
GSVIVG01019633001	23.12	22.74	22.93	24.06	24.4	24.23	1.06	0.955226	18.74	15.69	17.21	37.44	35.66	36.55	2.12	2.02e-07	XP_002518892	Oligopeptide transporter, putative [Ricinus communis]	0
GSVIVG01022163001	55.27	53.06	54.17	52.6	56.24	54.42	1	1	21.71	17.29	19.5	75.4	68.27	71.84	3.68	4.36e-23	ADM67557	prephenate aminotransferase [Petunia x hybrida]	1e-211
GSVIVG01027060001	8.3	8.51	8.41	4.35	3.99	4.17	0.5	0.0290716	4.18	3.71	3.94	7.86	8.87	8.37	2.12	0.0216019	NP_192847	protein trichome birefringence-like 23 [Arabidopsis thaliana]	1e-129
GSVIVG01032619001	148.03	136.46	142.25	135.82	177.05	156.44	1.1	0.83628	67	55.62	61.31	129.97	129.78	129.88	2.12	5.89e-09	XP_002282108	PREDICTED: chalcone isomerase [Vitis vinifera]	2e-128
GSVIVG01037836001	11.72	12.75	12.23	5.12	7.35	6.23	0.51	0.00119552	6.66	7.08	6.87	13.81	15.3	14.55	2.12	0.000180412	NP_175420	DNA polymerase kappa subunit [Arabidopsis thaliana]	1e-197
GSVIVG01009865001	85.73	86.7	86.22	53.89	48.74	51.31	0.6	6.32e-07	48.18	42.54	45.36	99.25	94.35	96.8	2.13	6.31e-11	XP_002510508	Auxin response factor, putative [Ricinus communis]	7e-250
GSVIVG01012718001	10	9.46	9.73	6.54	8.51	7.53	0.77	0.44476	5.53	6.29	5.91	13.6	11.58	12.59	2.13	0.000196222	XP_002892654	ankyrin repeat family protein [Arabidopsis lyrata subsp. lyrata]	1e-150
GSVIVG01013547001	22.1	21.93	22.02	11.6	15.65	13.62	0.62	0.0454991	10.08	8.4	9.24	20.82	18.55	19.69	2.13	0.00140013	ABA96334	WW domain containing protein, expressed [Oryza sativa Japonica Group]	1e-20
GSVIVG01020695001	17.06	18.54	17.8	14.68	17.77	16.23	0.91	0.984616	8.25	6.86	7.55	15.54	16.59	16.06	2.13	0.0160995	XP_002318616	calcium dependent protein kinase 10 [Populus trichocarpa]	2e-11
GSVIVG01024265001	13.5	7.83	10.66	4.96	8.87	6.91	0.65	0.648545	6.32	8.05	7.19	15.89	14.72	15.3	2.13	0.0287542	XP_002889772	DNA polymerase delta subunit 4 family [Arabidopsis lyrata subsp. lyrata]	5e-33
GSVIVG01025870001	63.49	64.02	63.75	41.4	47.95	44.67	0.7	0.00436799	39.5	32.72	36.11	82.21	71.7	76.95	2.13	4.86e-10	XP_002533837	Nodulation receptor kinase precursor, putative [Ricinus communis]	1e-216
GSVIVG01027049001	27.77	26.93	27.35	32.75	40.96	36.86	1.35	0.276626	26.42	23.11	24.77	53.98	51.36	52.67	2.13	8.78e-05	NP_566070	arabinogalactan protein 16 [Arabidopsis thaliana]	8e-09
GSVIVG01028417001	17.42	17.33	17.38	11.14	14.72	12.93	0.74	0.463197	5.9	6.09	6	11.18	14.36	12.77	2.13	0.0242412	XP_002272833	PREDICTED: hypothetical protein [Vitis vinifera]	1e-103
GSVIVG01036818001	107.27	103.8	105.53	57.15	75.4	66.28	0.63	0.000126	36.39	27.47	31.93	60.41	75.89	68.15	2.13	0.000890131	XP_002533311	zinc finger protein, putative [Ricinus communis]	3e-102
GSVIVG01038714001	67.81	59.81	63.81	63.22	57.3	60.26	0.94	0.884508	41.63	39.34	40.48	93.1	79.77	86.44	2.13	7.31e-12	XP_002267865	PREDICTED: similar to GLT1 (NADH-dependent glutamate synthase 1 gene) [Vitis vinifera]	0
GSVIVG01003854001	112.77	96.21	104.49	124.44	112.26	118.35	1.13	0.670126	24.21	32.62	28.41	58.75	62.97	60.86	2.14	5.89e-06	P49358	RecName: Full=Serine hydroxymethyltransferase 2, mitochondrial; Short=SHMT; AltName: Full=Glycine hydroxymethyltransferase; AltName: Full=Serine methylase; Flags: Precursor	3e-62
GSVIVG01009470001	14.88	15.99	15.44	16.33	16.11	16.22	1.05	0.985583	18.73	17.63	18.18	39.89	38.01	38.95	2.14	6.44e-07	ADN33721	serine/threonine-protein kinase [Cucumis melo subsp. melo]	6e-168
GSVIVG01016434001	22.1	23.7	22.9	18.69	20.89	19.79	0.86	0.652149	15.6	12.83	14.21	33.51	27.32	30.41	2.14	4.42e-06	AEE89667	RopGEF6 [Medicago truncatula]	1e-201
GSVIVG01016618001	14.02	17	15.51	9.86	14.11	11.98	0.77	0.591079	7.22	5.94	6.58	13.17	14.95	14.06	2.14	0.00798121	XP_002531973	Thylakoid lumenal 25.6 kDa protein, chloroplast precursor, putative [Ricinus communis]	1e-93
GSVIVG01023694001	31.7	34.67	33.19	25.93	16.09	21.01	0.63	0.141314	21.96	17.84	19.9	43.29	41.84	42.56	2.14	2.51e-05	XP_002528386	eukaryotic translation initiation factor 3 subunit, putative [Ricinus communis]	3e-91
GSVIVG01024207001	17.39	15.78	16.59	9.27	11.69	10.48	0.63	0.00767581	8.42	5.68	7.05	15.9	14.31	15.11	2.14	2.03e-05	BAD88098	putative replication licensing factor MCM4 [Oryza sativa Japonica Group]	0
GSVIVG01031579001	5.59	5.79	5.69	2.02	3.61	2.81	0.49	0.0665404	2.92	2.16	2.54	5.96	4.93	5.45	2.14	0.0391299	NP_001041745	Os01g0101800 [Oryza sativa Japonica Group]	9e-16
GSVIVG01038569001	6.82	5.3	6.06	5.51	6.13	5.82	0.96	1	4.09	3.21	3.65	6.74	8.87	7.8	2.14	0.0145064	XP_002521943	kinesin light chain, putative [Ricinus communis]	1e-173
GSVIVG01038732001	6.75	8.71	7.73	3.83	4.7	4.27	0.55	0.012671	7.27	6.4	6.83	14.34	14.9	14.62	2.14	2.05e-05	NP_177940	pumilio 7 [Arabidopsis thaliana]	3e-98
GSVIVG01003611001	9.51	10.03	9.77	8.65	9.8	9.23	0.94	1	8.46	7.98	8.22	18.13	17.17	17.65	2.15	2.32e-06	XP_002878619	phosphofructokinase family protein [Arabidopsis lyrata subsp. lyrata]	5e-202
GSVIVG01003852001	98.82	74.15	86.48	93.55	74.83	84.19	0.97	1	20.98	23	21.99	42.49	52.26	47.38	2.15	3.33e-05	P50433	RecName: Full=Serine hydroxymethyltransferase, mitochondrial; Short=SHMT; AltName: Full=Glycine hydroxymethyltransferase; AltName: Full=Serine methylase; Flags: Precursor	7e-265
GSVIVG01008405001	88.91	85.77	87.34	44.49	49.7	47.09	0.54	6.22e-07	64.29	51.42	57.86	129.63	118.94	124.28	2.15	2.33e-09	ABE80139	hypothetical protein MtrDRAFT_AC139526g8v2 [Medicago truncatula]	3e-99
GSVIVG01016972001	82.11	77	79.56	62.14	73.97	68.06	0.86	0.418793	59.4	63.12	61.26	141.88	122.01	131.94	2.15	1.34e-10	ADL36580	ARF domain class transcription factor [Malus x domestica]	2e-98
GSVIVG01020027001	13.45	10.98	12.21	9.83	16.96	13.39	1.1	1	9.56	10.9	10.23	22.28	21.75	22.02	2.15	0.00190411	XP_002520108	transcription regulator, putative [Ricinus communis]	6e-29
GSVIVG01020207001	24.68	23.77	24.23	21.39	18.66	20.02	0.83	0.466952	17.48	17.81	17.64	39.31	36.52	37.92	2.15	4.51e-07	XP_002888763	NHL repeat-containing protein [Arabidopsis lyrata subsp. lyrata]	2e-162
GSVIVG01021584001	308.83	281.75	295.29	245.96	316.55	281.25	0.95	0.980357	118.82	107.54	113.18	230.58	256.44	243.51	2.15	1.21e-09	AAP03873	photosystem I reaction center subunit X psaK [Nicotiana tabacum]	4e-49
GSVIVG01028941001	236.24	235.09	235.67	191.17	209.78	200.47	0.85	0.33068	212.07	195.93	204	450.88	427.59	439.24	2.15	9.34e-12	P18025	RecName: Full=Tubulin beta-1 chain; AltName: Full=Beta-1-tubulin	5e-78
GSVIVG01020686001	28.32	28.54	28.43	19.15	23.9	21.52	0.76	0.222273	6.97	6.81	6.89	16.42	13.4	14.91	2.16	0.000853037	AAR28998	CMV 1a interacting protein 1 [Nicotiana tabacum]	8e-150
GSVIVG01031722001	11.44	12.19	11.81	5.92	9.33	7.62	0.65	0.0918794	5.35	4.56	4.96	11.8	9.65	10.73	2.16	0.00114711	XP_002885306	kinase family protein [Arabidopsis lyrata subsp. lyrata]	6e-142
GSVIVG01003613001	17.94	17.62	17.78	13.99	14.3	14.14	0.8	0.427803	12.95	11.99	12.47	29.07	25.13	27.1	2.17	3.79e-06	AAD22353	putative pyrophosphate--fructose-6-phosphate 1-phosphotransferase [Arabidopsis thaliana]	3e-184
GSVIVG01004912001	4.63	5.41	5.02	4.93	6.28	5.61	1.12	0.917833	5.15	4.15	4.65	10.39	9.78	10.09	2.17	0.00109513	XP_002509606	leucine rich repeat receptor kinase, putative [Ricinus communis]	6e-241
GSVIVG01008472001	124.55	121.18	122.87	79.54	83.77	81.66	0.66	0.000173278	65.13	58.29	61.71	140.52	127.43	133.98	2.17	2.11e-11	XP_002533427	ATP binding protein, putative [Ricinus communis]	2e-47
GSVIVG01011082001	63.24	66.59	64.92	51.66	61.68	56.67	0.87	0.623538	27.72	32.87	30.29	63.78	67.4	65.59	2.17	4.37e-08	ADQ57386	CSP41A-X protein [Silene latifolia]	3e-144
GSVIVG01018989001	8.57	8.29	8.43	5.19	9.42	7.3	0.87	0.955752	5.55	3.57	4.56	10.18	9.57	9.88	2.17	0.0385949	AAN17752	ovate protein [Solanum lycopersicum]	9e-36
GSVIVG01019753001	19.04	19.69	19.37	13.66	17.83	15.74	0.81	0.288578	9.53	8.23	8.88	19.4	19.12	19.26	2.17	5.08e-08	ADL28383	kinesin KinG [Arabidopsis thaliana]	9e-279
GSVIVG01020653001	17.27	16.41	16.84	8.58	12.77	10.68	0.63	0.0679543	9.36	8.98	9.17	21.43	18.35	19.89	2.17	0.000256804	XP_002278788	PREDICTED: similar to Rac-like GTP-binding protein RAC2 [Vitis vinifera]	2e-98
GSVIVG01022428001	39.81	38.95	39.38	29.12	33.03	31.08	0.79	0.214989	50.45	51.13	50.79	109.02	111.32	110.17	2.17	5.11e-10	XP_002525405	Patellin-3, putative [Ricinus communis]	8e-159
GSVIVG01032801001	17.4	17.47	17.43	14.09	12.38	13.23	0.76	0.403652	11.28	11	11.14	26.04	22.31	24.17	2.17	0.000132139	XP_002311230	2-oxoglutarate-dependent dioxygenase [Populus trichocarpa]	5e-63
GSVIVG01000651001	2.26	2.54	2.4	2.17	2.23	2.2	0.92	1	1.48	1.45	1.46	3.09	3.3	3.19	2.18	0.0287367	XP_002269332	PREDICTED: hypothetical protein, partial [Vitis vinifera]	1e-68
GSVIVG01004898001	6.48	8.77	7.62	2.99	5.3	4.14	0.54	0.232913	0.3	1.04	0.67	4.82	7.18	6	8.96	4.12e-05	NP_565178	glutathione S-transferase TAU 19 [Arabidopsis thaliana]	3e-47
GSVIVG01027434001	10.33	8.6	9.46	9.7	13.23	11.46	1.21	0.678963	7.64	6.82	7.23	16.65	14.86	15.75	2.18	0.000155034	XP_002515069	RNA-binding region-containing protein, putative [Ricinus communis]	6e-110
GSVIVG01024554001	734.53	684.74	709.63	517.74	499.31	508.52	0.72	0.00115655	165.2	137.75	151.47	592.78	508.11	550.44	3.63	2.62e-23	ABA59555	cinnamate-4-hydroxylase [Parthenocissus henryana]	1e-201
GSVIVG01034135001	52.46	52.48	52.47	34.62	40.7	37.66	0.72	0.0672051	15.64	14.22	14.93	30.33	34.83	32.58	2.18	7.82e-05	BAJ99506	predicted protein [Hordeum vulgare subsp. vulgare]	2e-26
GSVIVG01036277001	207.11	206.1	206.61	141.38	181.45	161.41	0.78	0.0775863	48.78	55.84	52.31	114.66	113.69	114.17	2.18	9.07e-09	Q41387	RecName: Full=Photosystem II reaction center W protein, chloroplastic; AltName: Full=PSII 6.1 kDa protein; Flags: Precursor	3e-31
GSVIVG01002447001	46.8	46.98	46.89	43.53	57.02	50.28	1.07	0.895026	20.14	22.7	21.42	54.01	39.83	46.92	2.19	0.00194998	ADN88095	homeodomain-leucine zipper protein HD4 [Gossypium hirsutum]	7e-90
GSVIVG01010496001	60.22	58.25	59.23	34.66	41.2	37.93	0.64	0.000558777	55.55	60.17	57.86	136.04	117.16	126.6	2.19	5.37e-11	XP_002514905	LIGULELESS1 protein, putative [Ricinus communis]	8e-104
GSVIVG01014302001	38.63	47.24	42.94	33.47	29.83	31.65	0.74	0.210444	22.86	22.13	22.49	53.39	45.21	49.3	2.19	1.06e-05	XP_002533086	Squamosa promoter-binding protein, putative [Ricinus communis]	9e-42
GSVIVG01023023001	21.74	21.06	21.4	18.2	21.27	19.73	0.92	0.925793	16.79	15.37	16.08	37.89	32.42	35.16	2.19	4.59e-07	XP_002534355	hec1 protein, putative [Ricinus communis]	8e-112
GSVIVG01025388001	28.5	31.65	30.07	13.02	17.18	15.1	0.5	0.00916943	10.62	11.18	10.9	23.3	24.52	23.91	2.19	0.00831083	ACU16048	unknown [Glycine max]	5e-11
GSVIVG01028202001	59.42	70.41	64.91	34.98	36.11	35.55	0.55	0.000409024	29.76	29.72	29.74	53.33	76.85	65.09	2.19	0.0270793	XP_002515208	autophagy 8h, putative [Ricinus communis]	1e-50
GSVIVG01030537001	13.5	12.35	12.93	8.77	11.77	10.27	0.79	0.52799	6.03	6.39	6.21	13.84	13.42	13.63	2.19	0.000482929	XP_002528950	3-oxoacyl-[acyl-carrier-protein] synthase, putative [Ricinus communis]	2e-201
GSVIVG01037253001	12.09	11.26	11.68	8.46	8.88	8.67	0.74	0.498394	8.05	6.83	7.44	18.87	13.76	16.32	2.19	0.00314436	XP_002882871	At3g14190 [Arabidopsis lyrata subsp. lyrata]	2e-10
GSVIVG01001005001	10.73	9.55	10.14	6.87	7.86	7.37	0.73	0.368746	6.57	5.72	6.14	14.4	12.63	13.52	2.2	0.00071107	NP_566996	protein trichome birefringence-like 36 [Arabidopsis thaliana]	5e-142
GSVIVG01003859001	146.45	121.71	134.08	155.01	121.39	138.2	1.03	1	35.55	38.48	37.02	75.82	86.78	81.3	2.2	1.06e-09	ABO61382	mitochondrial serine hydroxymethyltransferase [Populus tremuloides]	2e-274
GSVIVG01021309001	17.48	14.82	16.15	21.93	28.38	25.16	1.56	0.0305849	11.02	14.66	12.84	27.3	29.18	28.24	2.2	7.84e-06	ABY59947	nectar protein 1 [Jacaranda mimosifolia]	7e-164
GSVIVG01022026001	10.98	9.65	10.32	5.17	8.78	6.97	0.68	0.290003	3.9	2.85	3.38	8.06	6.8	7.43	2.2	0.0121793	ADP37162	putative ERD6-like transporter [Vitis vinifera]	6e-234
GSVIVG01023002001	71.27	72.46	71.86	71.12	83.44	77.28	1.08	0.89109	50.34	36.42	43.38	83.89	106.63	95.26	2.2	0.00152695	CAA10134	basic blue copper protein [Cicer arietinum]	2e-38
GSVIVG01028978001	6.46	7.29	6.88	5.63	4.91	5.27	0.77	0.447808	9.86	8.97	9.41	20.64	20.78	20.71	2.2	4.18e-07	NP_198930	Myosin heavy chain-related protein [Arabidopsis thaliana]	1e-152
GSVIVG01029594001	33.89	35.47	34.68	23.76	30.82	27.29	0.79	0.371138	29.25	29.02	29.13	65.34	62.76	64.05	2.2	2.31e-07	XP_002303022	predicted protein [Populus trichocarpa]	9e-17
GSVIVG01032751001	20	19.53	19.77	9.6	10.77	10.18	0.52	3.78e-05	9.8	7.48	8.64	19.65	18.45	19.05	2.2	5.04e-06	XP_002520784	endo beta n-acetylglucosaminidase, putative [Ricinus communis]	8e-229
GSVIVG01013434001	10.73	13.25	11.99	5.47	7.49	6.48	0.54	0.00429503	4.64	4.1	4.37	8.98	10.37	9.68	2.21	0.000157582	XP_002275562	PREDICTED: similar to cinnamoyl-CoA reductase family [Vitis vinifera]	3e-181
GSVIVG01027398001	70.95	76.17	73.56	59.32	68.66	63.99	0.87	0.634434	38.4	33.33	35.86	77.23	80.97	79.1	2.21	4.06e-08	NP_191746	uncharacterized protein [Arabidopsis thaliana]	3e-72
GSVIVG01028001001	14.55	12.06	13.3	9.9	9.85	9.88	0.74	0.259215	5.24	4.51	4.88	9.95	11.56	10.75	2.21	0.00131512	XP_002523071	beta-glucosidase, putative [Ricinus communis]	3e-192
GSVIVG01034755001	8.66	9.11	8.88	9.79	12.62	11.2	1.26	0.650323	6.98	7.4	7.19	15.51	16.32	15.91	2.21	0.00205066	XP_002533871	serine/threonine protein kinase, putative [Ricinus communis]	1e-63
GSVIVG01037222001	2.36	2.35	2.35	2.82	1.88	2.35	1	1	1.84	1.43	1.63	4.17	3.05	3.61	2.21	0.00365788	CBI17047	unnamed protein product [Vitis vinifera]	0
GSVIVG01037670001	11.03	10.59	10.81	4.89	7.25	6.07	0.56	0.0681879	5.96	5.77	5.87	13.77	12.16	12.96	2.21	0.00315293	XP_002885378	tetraacyldisaccharide 4'-kinase family protein [Arabidopsis lyrata subsp. lyrata]	5e-108
GSVIVG01037848001	22.51	20.9	21.7	12.28	15.87	14.07	0.65	0.0464687	13.7	11.23	12.46	30.18	24.84	27.51	2.21	1.77e-05	XP_002527504	mitotic checkpoint protein bub3, putative [Ricinus communis]	3e-184
GSVIVG01028336001	27.51	24.58	26.05	9.25	17.02	13.13	0.5	0.0105248	17	11.85	14.43	31.75	32.27	32.01	2.22	0.000192291	ACG32677	hypothetical protein [Zea mays]	4e-36
GSVIVG01029878001	5.68	5.92	5.8	3.87	3.93	3.9	0.67	0.445478	3.73	2.44	3.08	7.04	6.63	6.83	2.22	0.0205593	XP_002531804	Root phototropism protein, putative [Ricinus communis]	4e-209
GSVIVG01038630001	13.38	12.05	12.71	8.84	12.17	10.5	0.83	0.724866	7.45	5.32	6.38	15.65	12.67	14.16	2.22	0.00128933	XP_002529980	calmodulin binding protein, putative [Ricinus communis]	2e-19
GSVIVG01004932001	57.28	62.08	59.68	41.54	48.26	44.9	0.75	0.19253	45.61	32.76	39.19	85.9	88.83	87.37	2.23	2.49e-07	XP_002511107	acyl carrier protein, putative [Ricinus communis]	2e-33
GSVIVG01007224001	16.34	15.76	16.05	6.49	10.02	8.25	0.51	0.0133788	4.13	5.13	4.63	10.4	10.26	10.33	2.23	0.0181866	NP_850970	Putative methyltransferase family protein [Arabidopsis thaliana]	2e-49
GSVIVG01014324001	6.67	5.82	6.25	8.61	8.86	8.73	1.4	0.1349	3.27	4.03	3.65	9.14	7.13	8.13	2.23	0.000206498	AAS66357	(-)-germacrene D synthase [Vitis vinifera]	1e-131
GSVIVG01020699001	16.79	18.42	17.61	17.26	20.88	19.07	1.08	0.835728	23.51	21.14	22.33	47.44	51.94	49.69	2.23	7.55e-10	NP_191421	tetratricopetide-repeat thioredoxin-like 4 protein [Arabidopsis thaliana]	2e-201
GSVIVG01032112001	4.76	4.56	4.66	4.07	3.62	3.85	0.83	0.814139	2.74	2.18	2.46	5.03	5.96	5.5	2.23	0.0121793	CBI24899	unnamed protein product [Vitis vinifera]	4e-30
GSVIVG01014293001	11.98	11.64	11.81	7.35	8.59	7.97	0.67	0.344911	4.22	3.66	3.94	9.62	8.05	8.84	2.24	0.0326166	NP_200205	yippee-like zinc-binding protein [Arabidopsis thaliana]	4e-53
GSVIVG01016518001	29.57	27.66	28.62	16.34	25.42	20.88	0.73	0.310098	15.3	15.38	15.34	35.82	33.05	34.44	2.24	3.06e-07	XP_002531570	WD-repeat protein, putative [Ricinus communis]	3e-223
GSVIVG01023695001	19.56	16.02	17.79	13.23	10.15	11.69	0.66	0.0788964	10.5	10.47	10.48	24.93	22.02	23.48	2.24	1.06e-05	XP_002528386	eukaryotic translation initiation factor 3 subunit, putative [Ricinus communis]	2e-78
GSVIVG01034166001	128.55	130.42	129.49	72.05	90.91	81.48	0.63	5.46e-05	68	66.06	67.03	162.21	138.23	150.22	2.24	1.35e-11	XP_002533297	asymmetric leaves1 and rough sheath, putative [Ricinus communis]	2e-82
GSVIVG01038097001	18.58	14.03	16.3	8.96	12.54	10.75	0.66	0.211224	5.48	5.83	5.66	11.96	13.43	12.7	2.24	0.0141481	AAL66192	putative FKBP type peptidyl-prolyl cis-trans isomerase [Pyrus communis]	1e-75
GSVIVG01000546001	10.55	10.13	10.34	7.91	11.68	9.79	0.95	1	4.43	4.76	4.59	11.58	9.09	10.34	2.25	0.00361373	XP_002530043	Alpha-L-fucosidase 2 precursor, putative [Ricinus communis]	1e-149
GSVIVG01011042001	23.57	22.55	23.06	18.75	20.39	19.57	0.85	0.640698	12.02	11.73	11.88	30.94	22.54	26.74	2.25	0.00168294	XP_002524773	serine-threonine protein kinase, plant-type, putative [Ricinus communis]	2e-174
GSVIVG01016208001	48.88	47.36	48.12	39.39	45.65	42.52	0.88	0.67087	53.95	48.61	51.28	123.58	106.9	115.24	2.25	2.19e-11	ADU02586	pectate lyase-like protein 1 [Vitis vinifera]	3e-250
GSVIVG01028311001	12.02	12.22	12.12	7.73	5.97	6.85	0.57	0.0173172	6.32	6.11	6.21	13.45	14.54	13.99	2.25	0.000313625	BAC16756	cis-prenyltransferase [Periploca sepium]	4e-72
GSVIVG01033548001	7.52	5.97	6.74	4.98	4.33	4.66	0.69	0.451814	2.6	3.27	2.94	7.7	5.49	6.6	2.25	0.0279019	NP_196850	protein IQ-domain 11 [Arabidopsis thaliana]	2e-16
GSVIVG01035304001	1.82	1.91	1.86	2.53	1.4	1.97	1.05	1	1.24	1.05	1.15	2.83	2.32	2.58	2.25	0.00741851	CAN76607	hypothetical protein VITISV_030396 [Vitis vinifera]	5e-114
GSVIVG01000146001	25.33	26.33	25.83	13.11	12.78	12.95	0.5	1.08e-06	31.46	28.09	29.77	64.36	70.1	67.23	2.26	1.39e-10	XP_002533158	Root phototropism protein, putative [Ricinus communis]	3e-147
GSVIVG01003862001	147.44	111.13	129.28	149.25	90.65	119.95	0.93	1	35.19	36.37	35.78	74.48	86.93	80.71	2.26	1.43e-07	XP_002527226	serine hydroxymethyltransferase, putative [Ricinus communis]	1e-111
GSVIVG01005692001	33.26	28.78	31.02	30.93	35.3	33.11	1.07	1	14.19	8.32	11.25	25.01	25.78	25.4	2.26	0.0290247	CBW30552	CBL-interacting protein kinase 04 [Vitis vinifera]	7e-16
GSVIVG01008660001	132.21	127.46	129.84	67.58	84.85	76.22	0.59	6.3e-06	56.2	45.21	50.7	104.13	125.52	114.82	2.26	3.49e-06	AAL37896	polyphosphoinositide binding protein [Gossypium hirsutum]	7e-92
GSVIVG01009477001	10.1	11.4	10.75	6.89	7.1	6.99	0.65	0.252588	7.68	4.87	6.28	15.92	12.4	14.16	2.26	0.00210471	XP_002510200	DNA binding protein, putative [Ricinus communis]	4e-67
GSVIVG01009587001	31.87	29.8	30.84	20.07	22.98	21.52	0.7	0.173208	14.35	16.12	15.23	36.29	32.59	34.44	2.26	0.000130244	XP_002510294	plastoquinol-plastocyanin reductase, putative [Ricinus communis]	2e-30
GSVIVG01011660001	6.75	6.47	6.61	4.12	5.88	5	0.76	0.774291	4.85	3.54	4.2	8.56	10.43	9.5	2.26	0.0309076	NP_173874	UDP-3-O-[3-hydroxymyristoyl] N-acetylglucosamine deacetylase [Arabidopsis thaliana]	5e-104
GSVIVG01012210001	105.11	100.48	102.8	55.83	61.07	58.45	0.57	4.6e-07	37.86	32.36	35.11	76.83	81.71	79.27	2.26	5.77e-10	XP_002512091	Triose phosphate/phosphate translocator, chloroplast precursor, putative [Ricinus communis]	4e-127
GSVIVG01014236001	25.26	28.02	26.64	15.46	17.42	16.44	0.62	0.00345071	26.46	22.71	24.59	59.38	51.82	55.6	2.26	1.38e-09	BAJ07175	MdTCP4A [Malus x domestica]	1e-57
GSVIVG01015704001	18.76	17.22	17.99	9.66	9.08	9.37	0.52	0.0026668	5.28	3.9	4.59	11.64	9.11	10.38	2.26	0.004582	XP_002872085	transferase family protein [Arabidopsis lyrata subsp. lyrata]	1e-40
GSVIVG01016164001	124.42	121.26	122.84	76.22	105.5	90.86	0.74	0.105661	98.01	85.32	91.66	211.97	202.39	207.18	2.26	2e-09	O22582	RecName: Full=Histone H2B	2e-28
GSVIVG01033385001	25.98	26.59	26.29	18.76	20.81	19.79	0.75	0.256377	18.85	19.63	19.24	46.4	40.64	43.52	2.26	4.16e-07	ABN09814	Zinc finger, GATA-type [Medicago truncatula]	2e-48
GSVIVG01033584001	3.4	3.61	3.5	2.86	1.86	2.36	0.67	0.525086	2.26	1.49	1.88	4.55	3.91	4.23	2.26	0.0336638	CBI30085	unnamed protein product [Vitis vinifera]	8e-25
GSVIVG01034334001	1.87	1.28	1.58	3.35	3.58	3.46	2.2	0.202432	2.57	3.31	2.94	5.65	7.66	6.66	2.26	0.0331601	CAI47559	alpha galactosidase [Coffea arabica]	2e-178
GSVIVG01000544001	34.55	31.92	33.23	18.62	28.09	23.36	0.7	0.216037	15.08	16.7	15.89	35.24	36.97	36.11	2.27	0.000306016	XP_002530041	protein phosphatase 2c, putative [Ricinus communis]	2e-32
GSVIVG01033375001	6.79	6.57	6.68	7.13	4.92	6.03	0.9	0.971983	5.17	4.3	4.73	11.42	7.85	9.63	2.03	0.0312187	NP_180884	Tryptophan/tyrosine permease [Arabidopsis thaliana]	4e-51
GSVIVG01020806001	45.29	42.3	43.8	25.27	26.75	26.01	0.59	0.000140935	15.08	14.39	14.73	33.12	33.84	33.48	2.27	2.14e-07	ADO22709	TT12-1 MATE transporter [Malus x domestica]	2e-167
GSVIVG01021405001	6642.24	6155.37	6398.81	5023.25	5476.68	5249.97	0.82	0.104804	1391.53	1236.33	1313.93	2913.39	3055.04	2984.22	2.27	4.43e-14	BAA25391	light harvesting chlorophyll a/b-binding protein [Nicotiana sylvestris]	5e-25
GSVIVG01021793001	213.74	225.18	219.46	176.8	211.72	194.26	0.89	0.583992	145.1	129.5	137.3	301.55	321.16	311.36	2.27	6.33e-13	ABQ41112	GDP-mannose-3',5'-epimerase [Vitis vinifera]	9e-145
GSVIVG01028260001	67.54	78.69	73.12	59.08	87.63	73.35	1	1	44.9	52.34	48.62	111.39	185.34	148.37	3.05	0.0412604	AAC34224	expressed protein [Arabidopsis thaliana]	2e-169
GSVIVG01024682001	10.77	9.52	10.14	7.95	7.87	7.91	0.78	0.764225	7.28	6.19	6.74	15.85	14.74	15.29	2.27	0.010436	ADN34197	glutaredoxin family protein [Cucumis melo subsp. melo]	1e-43
GSVIVG01029648001	66.89	68.73	67.81	41.51	53.24	47.38	0.7	0.0232279	32.52	24.56	28.54	64.94	64.67	64.81	2.27	6.37e-08	XP_002517516	60S ribosomal protein L7, putative [Ricinus communis]	3e-29
GSVIVG01003863001	32.11	19.15	25.63	16.31	18.73	17.52	0.68	0.553962	10.34	8.45	9.39	23.84	18.96	21.4	2.28	0.0206438	ACU15560	unknown [Glycine max]	4e-16
GSVIVG01008768001	34.68	35.78	35.23	20.51	27.86	24.19	0.69	0.0550924	14.87	16.02	15.45	36.24	34.08	35.16	2.28	3.58e-06	AAW82960	senescence-inducible chloroplast stay-green protein 2 [Glycine max]	2e-46
GSVIVG01023893001	21.07	20.03	20.55	26.99	23.93	25.46	1.24	0.32849	14.14	16.38	15.26	33.67	35.93	34.8	2.28	3.81e-08	XP_002525798	E3 ubiquitin ligase PUB14, putative [Ricinus communis]	6e-244
GSVIVG01036223001	13.7	11.78	12.74	8.1	9.83	8.96	0.7	0.181153	8.86	7.03	7.95	19.73	16.57	18.15	2.28	1.78e-05	ACV92027	WRKY transcription factor 25 [(Populus tomentosa x P. bolleana) x P. tomentosa]	3e-97
GSVIVG01001290001	15.82	13.91	14.87	7.86	11.97	9.92	0.67	0.117468	10.03	8.81	9.42	22.13	20.93	21.53	2.29	7.62e-07	XP_002265557	PREDICTED: similar to oxysterol-binding family protein [Vitis vinifera]	0
GSVIVG01002582001	4.85	3.85	4.35	3.2	2.88	3.04	0.7	0.408525	3.14	3.69	3.42	7.54	8.08	7.81	2.29	0.000979577	NP_195520	basic helix-loop-helix domain-containing protein [Arabidopsis thaliana]	1e-78
GSVIVG01019626001	10.09	9.7	9.89	4.89	5.21	5.05	0.51	0.000459296	4.72	4.43	4.57	12.15	8.76	10.46	2.29	0.00223763	ABN06178	Helix-loop-helix DNA-binding [Medicago truncatula]	9e-72
GSVIVG01023382001	7.73	5.57	6.65	4.29	3.51	3.9	0.59	0.0975856	4.18	3.92	4.05	8.21	10.32	9.27	2.29	0.0013834	BAC87845	leucine-rich repeat receptor-like protein kinase 1 [Populus nigra]	7e-83
GSVIVG01024012001	96.41	101.98	99.19	80.08	86.45	83.27	0.84	0.340402	29.61	24.98	27.3	55.8	69.33	62.56	2.29	2.63e-05	BAB44155	hydroxypyruvate reductase [Bruguiera gymnorhiza]	5e-201
GSVIVG01035726001	12.89	14.06	13.48	9.76	10.88	10.32	0.77	0.561666	5.47	6.13	5.8	14.19	12.35	13.27	2.29	0.00264452	NP_196706	PsbP domain-containing protein 5 [Arabidopsis thaliana]	5e-95
GSVIVG01037226001	4.88	5.49	5.19	9.17	5.77	7.47	1.44	0.588297	5.84	4.17	5	13.3	9.65	11.48	2.29	0.00503537	XP_002275120	PREDICTED: hypothetical protein [Vitis vinifera]	1e-63
GSVIVG01037336001	23.43	25.08	24.25	10.37	14.78	12.57	0.52	0.00387861	13.58	8.55	11.07	27.39	23.23	25.31	2.29	0.000171756	NP_190278	dUTP pyrophosphatase [Arabidopsis thaliana]	2e-66
GSVIVG01001291001	20.15	17.45	18.8	12.21	16.19	14.2	0.76	0.21418	13.52	10.38	11.95	29.6	25.28	27.44	2.3	2.6e-07	NP_974592	OSBP(oxysterol binding protein)-related protein 2A [Arabidopsis thaliana]	5e-210
GSVIVG01022268001	3.82	4.53	4.17	1.28	2.71	2	0.48	0.0806615	2.29	1.94	2.12	4.66	5.08	4.87	2.3	0.0209001	XP_002533885	Cell division protein kinase 7, putative [Ricinus communis]	9e-167
GSVIVG01000452001	17.3	13.95	15.62	6.81	19.2	13	0.83	0.9961	20.24	16.96	18.6	45.72	40.34	43.03	2.31	0.0222275	CBI18004	unnamed protein product [Vitis vinifera]	5e-15
GSVIVG01005934001	34.07	30.83	32.45	15.47	20.4	17.93	0.55	0.000669101	13.45	10.61	12.03	25.96	29.69	27.83	2.31	1.9e-05	ABY78023	short vegetative phase-like protein [Glycine max]	1e-89
GSVIVG01007185001	19.69	19.3	19.5	15.86	17.77	16.81	0.86	0.820236	13	9.34	11.17	24.76	26.92	25.84	2.31	0.000130247	XP_002514782	chromatin assembly factor 1, subunit A, putative [Ricinus communis]	4e-76
GSVIVG01020876001	9.76	10.76	10.26	7.93	4.81	6.37	0.62	0.255562	11.64	11.26	11.45	26.91	26.09	26.5	2.31	0.000109779	NP_181818	basic secretory protein (BSP) family protein [Arabidopsis thaliana]	3e-35
GSVIVG01033339001	9.7	8.22	8.96	6.69	7.11	6.9	0.77	0.668891	5.71	6.26	5.98	14.47	13.17	13.82	2.31	0.00246951	XP_002526748	Chaperone protein dnaJ, putative [Ricinus communis]	2e-114
GSVIVG01035894001	64.5	71.32	67.91	35.77	39.82	37.8	0.56	3.85e-06	26.8	21.3	24.05	58.87	52.24	55.55	2.31	3.36e-09	NP_180085	armadillo/beta-catenin-like repeats-containing protein [Arabidopsis thaliana]	5e-127
GSVIVG01014596001	0.79	1.4	1.09	1.35	1.66	1.51	1.37	0.721568	1.2	1.39	1.29	2.89	3.13	3.01	2.32	0.0228648	ACP30565	disease resistance protein [Brassica rapa subsp. pekinensis]	3e-145
GSVIVG01017804001	28.45	24	26.23	13.33	16.41	14.87	0.57	0.000964802	8.48	7.6	8.04	16.91	20.37	18.64	2.32	6.69e-05	NP_181441	Rossmann-fold NAD(P)-binding domain-containing protein [Arabidopsis thaliana]	2e-114
GSVIVG01025493001	5.54	6.08	5.81	5.08	3.96	4.52	0.78	0.620766	3.4	2.16	2.78	6.09	6.8	6.45	2.32	0.00274954	NP_567744	Subtilisin-like serine endopeptidase family protein [Arabidopsis thaliana]	5e-214
GSVIVG01029631001	70.8	85.29	78.05	45.96	62.61	54.28	0.7	0.143584	32.84	26.73	29.79	72.74	65.42	69.08	2.32	5.65e-09	XP_002524137	60S ribosomal protein L7, putative [Ricinus communis]	2e-55
GSVIVG01032635001	2.33	2.49	2.41	1.41	1.87	1.64	0.68	0.458946	2.07	1.67	1.87	4.37	4.29	4.33	2.32	0.00154945	XP_002525068	ATP binding protein, putative [Ricinus communis]	3e-224
GSVIVG01021714001	30.86	34.73	32.8	24.26	25.45	24.86	0.76	0.221005	29.72	25.77	27.74	62.61	66.58	64.59	2.33	5.28e-09	XP_002523169	sphingolipid fatty acid alpha hydroxylase [Ricinus communis]	2e-114
GSVIVG01009105001	6.15	5.87	6.01	5.04	5.65	5.35	0.89	0.951564	3.47	3.33	3.4	7.51	8.37	7.94	2.34	0.00353437	XP_002513991	multidrug resistance pump, putative [Ricinus communis]	2e-196
GSVIVG01015282001	69.57	63.92	66.75	39.43	44.41	41.92	0.63	0.000103909	34.84	31.69	33.27	85.01	70.36	77.69	2.34	3.05e-09	XP_002283473	PREDICTED: similar to beta-1,3-glucanase [Vitis vinifera]	1e-261
GSVIVG01028948001	55.01	49.77	52.39	41.65	47.5	44.58	0.85	0.685993	43.29	43.79	43.54	101.5	102.28	101.89	2.34	1.56e-07	XP_002509780	tubulin beta chain, putative [Ricinus communis]	2e-32
GSVIVG01038583001	24.79	19.45	22.12	17.83	24.45	21.14	0.96	1	12.74	11.1	11.92	29.36	26.45	27.91	2.34	4.16e-07	XP_002526252	Glucan endo-1,3-beta-glucosidase precursor, putative [Ricinus communis]	1e-192
GSVIVG01028404001	15.91	18.12	17.02	12.79	16.54	14.66	0.86	0.86246	5.77	7.02	6.39	17.03	13.01	15.02	2.35	0.00122681	XP_002526558	Acid phosphatase 1 precursor, putative [Ricinus communis]	1e-81
GSVIVG01029789001	611.79	581.66	596.72	541.13	560.4	550.76	0.92	0.770123	191.17	166.12	178.64	415.56	424.61	420.09	2.35	5.1e-14	ABG73416	chloroplast pigment-binding protein CP24 [Nicotiana tabacum]	9e-65
GSVIVG01036283001	79.11	69.13	74.12	95.33	98.99	97.16	1.31	0.0724322	76.94	76.89	76.91	169.01	192.75	180.88	2.35	4.68e-12	ACV31209	auxin/indole-3-acetic acid 3 [Solanum tuberosum]	8e-78
GSVIVG01006519001	11.51	14.51	13.01	7.69	10.83	9.26	0.71	0.65258	8.81	9.36	9.09	21.63	21.26	21.45	2.36	0.00532588	XP_002528891	DNA binding protein, putative [Ricinus communis]	2e-31
GSVIVG01022142001	11.7	11.93	11.81	6.54	7.82	7.18	0.61	0.245326	4.42	4.8	4.61	12.42	9.37	10.89	2.36	0.0189328	XP_002282094	PREDICTED: hypothetical protein [Vitis vinifera]	8e-19
GSVIVG01034043001	53.51	49.08	51.3	25.84	28.06	26.95	0.53	2.23e-07	28.94	27.69	28.32	65.92	67.75	66.84	2.36	6.55e-11	XP_002527892	receptor protein kinase, putative [Ricinus communis]	9e-257
GSVIVG01038546001	42.39	36.87	39.63	35.41	30.96	33.19	0.84	0.369685	59.62	60.31	59.97	133.55	150.02	141.79	2.36	5.7e-13	XP_002278061	PREDICTED: similar to pectin methylesterase 1 [Vitis vinifera]	4e-197
GSVIVG01020133001	3.24	4.03	3.64	2.6	1.81	2.21	0.61	0.497575	3.23	2.84	3.04	6.67	7.74	7.21	2.37	0.0141623	NP_176193	cofactor assembly of complex C [Arabidopsis thaliana]	6e-94
GSVIVG01020895001	4.34	3.45	3.9	0.48	2.37	1.43	0.37	0.0894128	2.42	2	2.21	5.41	5.06	5.23	2.37	0.0226417	CBI17210	unnamed protein product [Vitis vinifera]	6e-73
GSVIVG01032467001	5.45	5.78	5.62	4.9	10.37	7.63	1.36	0.831826	4.19	3.48	3.83	8.91	9.25	9.08	2.37	0.0469658	NP_198849	transcription factor MYB23 [Arabidopsis thaliana]	7e-56
GSVIVG01034063001	7.53	7.78	7.66	3.75	4.85	4.3	0.56	0.00433669	5.39	4.34	4.87	12.55	10.55	11.55	2.37	4.26e-07	XP_002534083	Rop guanine nucleotide exchange factor, putative [Ricinus communis]	2e-218
GSVIVG01035449001	147.78	161.91	154.84	120.49	132.43	126.46	0.82	0.405889	64.33	45.62	54.97	117.68	142.6	130.14	2.37	3.15e-05	AAS58469	ultraviolet-B-repressible protein [Gossypium hirsutum]	3e-16
GSVIVG01000226001	51.08	48.18	49.63	27.43	34.26	30.84	0.62	0.00123757	20.29	17.22	18.75	46.77	42.66	44.72	2.38	2.53e-08	XP_002524919	cyclin d, putative [Ricinus communis]	2e-106
GSVIVG01037948001	12.41	13.74	13.07	8.64	10.29	9.46	0.72	0.161648	8.94	7.54	8.24	21.02	18.26	19.64	2.38	8.22e-08	NP_567601	Subtilase family protein [Arabidopsis thaliana]	0
GSVIVG01016210001	15.64	12.72	14.18	13.01	17.65	15.33	1.08	0.985748	12.66	11.67	12.16	28.39	29.75	29.07	2.39	1.38e-05	XP_002523714	Shugoshin-1, putative [Ricinus communis]	1e-39
GSVIVG01022835001	1.45	1.32	1.39	2.54	2.12	2.33	1.68	0.35187	0.96	1.27	1.11	2.33	3.01	2.67	2.39	0.0388136	CBI23770	unnamed protein product [Vitis vinifera]	6e-65
GSVIVG01023699001	4.58	3.47	4.03	1.98	1.96	1.97	0.49	0.144179	3.17	2.15	2.66	7.35	5.36	6.36	2.39	0.0115323	XP_002325110	SET domain protein [Populus trichocarpa]	2e-180
GSVIVG01029843001	35.35	44.03	39.69	24.38	26.72	25.55	0.64	0.0135876	29.38	25.29	27.34	69.84	60.81	65.33	2.39	6.54e-10	CAC15503	B1-type cyclin dependent kinase [Solanum lycopersicum]	1e-157
GSVIVG01009581001	24.44	27.85	26.15	15.02	19.4	17.21	0.66	0.0224537	14.57	14.1	14.34	37.02	31.89	34.45	2.4	1.55e-08	XP_002327101	lysine/histidine transporter [Populus trichocarpa]	7e-271
GSVIVG01024701001	30.94	28.52	29.73	17.99	21.31	19.65	0.66	0.0209417	12.25	12.6	12.43	27.28	32.34	29.81	2.4	8.13e-07	NP_001152156	pherophorin like protein [Zea mays]	2e-86
GSVIVG01001528001	3.54	3.37	3.46	2.37	2.46	2.42	0.7	0.504985	1.25	1.53	1.39	3.77	2.94	3.35	2.41	0.0160531	ABO71664	ZIP4/SPO22 [Arabidopsis thaliana]	2e-186
GSVIVG01020843001	113.38	100.42	106.9	79.26	90.9	85.08	0.8	0.107842	36.83	35.72	36.27	100.1	93.56	96.83	2.67	9.12e-15	XP_002526648	Enoyl-CoA hydratase, mitochondrial precursor, putative [Ricinus communis]	2e-171
GSVIVG01024064001	4.21	3.7	3.96	4.52	4.15	4.33	1.1	1	2.95	1.26	2.1	5.61	4.54	5.08	2.41	0.0235999	XP_002528273	amidase, putative [Ricinus communis]	2e-174
GSVIVG01026545001	1.47	1.18	1.32	1.39	1.05	1.22	0.92	1	1.34	1	1.17	2.77	2.87	2.82	2.41	0.00618954	gi|84782444|tpe|CAE30337.1|	TPA: 3g18730 protein [Arabidopsis thaliana]	0
GSVIVG01035964001	8.44	11.58	10.01	5.18	6.64	5.91	0.59	0.110957	6.22	3.72	4.97	11.89	12.04	11.96	2.41	0.000276446	XP_002529275	kinetochore protein nuf2, putative [Ricinus communis]	7e-147
GSVIVG01037542001	59.92	58.9	59.41	38.81	43.67	41.24	0.69	0.00558485	33.64	34.81	34.23	86.22	78.67	82.44	2.41	1.37e-12	AAQ17461	beta-D-glucosidase [Gossypium hirsutum]	5e-238
GSVIVG01001050001	6.99	7.33	7.16	5.04	3.55	4.29	0.6	0.205636	5.01	3.91	4.46	12.28	9.34	10.81	2.42	0.00112589	XP_002887814	transducin family protein [Arabidopsis lyrata subsp. lyrata]	8e-108
GSVIVG01036094001	719.19	700.82	710.01	536.42	611.88	574.15	0.81	0.0977094	340.69	282.63	311.66	728.92	779.79	754.36	2.42	1.72e-15	NP_568418	Pollen Ole e 1 allergen and extensin family protein [Arabidopsis thaliana]	4e-31
GSVIVG01037810001	27.14	23.6	25.37	26.13	25.16	25.64	1.01	1	20.93	18.18	19.55	49.28	45.18	47.23	2.42	4.85e-09	ADN33810	cyclin d protein [Cucumis melo subsp. melo]	7e-90
GSVIVG01008132001	246.05	247.97	247.01	180.15	234.49	207.32	0.84	0.38744	86.1	91.79	88.94	203.38	228.46	215.92	2.43	2.7e-11	CAN63645	hypothetical protein VITISV_006300 [Vitis vinifera]	3e-16
GSVIVG01015002001	4.89	3.54	4.21	1.63	3.41	2.52	0.6	0.423022	3.13	2.13	2.63	6.71	6.05	6.38	2.43	0.023269	BAF02935	RAD51 homolog [Populus nigra]	2e-175
GSVIVG01012851001	30.76	30.36	30.56	23.2	17.28	20.24	0.66	0.0163672	17.88	13.24	15.56	37.61	38.19	37.9	2.44	2.15e-09	XP_002870409	glycosyl hydrolase family 79 N-terminal domain-containing protein [Arabidopsis lyrata subsp. lyrata]	1e-196
GSVIVG01025645001	16.89	15.56	16.23	15.19	20.03	17.61	1.09	0.981519	9.79	7.38	8.58	18.72	23.14	20.93	2.44	0.0013166	CAN68657	hypothetical protein VITISV_015696 [Vitis vinifera]	4e-38
GSVIVG01032713001	3.74	3.56	3.65	2.06	2.64	2.35	0.64	0.493318	2.33	2.93	2.63	6.79	6.02	6.4	2.44	0.00656351	XP_002879872	hypothetical protein ARALYDRAFT_483106 [Arabidopsis lyrata subsp. lyrata]	5e-27
GSVIVG01003169001	58.3	58.28	58.29	33.8	38.54	36.17	0.62	0.00125026	32.29	26.6	29.45	74.7	69.61	72.16	2.45	3.97e-10	XP_002518690	serine-threonine protein kinase, plant-type, putative [Ricinus communis]	1e-123
GSVIVG01003808001	18.21	16.18	17.2	7.93	11.91	9.92	0.58	0.00557458	12.75	10.54	11.64	27.07	29.91	28.49	2.45	1.25e-08	XP_002527262	multicopper oxidase, putative [Ricinus communis]	2e-273
GSVIVG01024658001	17.66	13.48	15.57	11.23	13	12.12	0.78	0.686094	7.92	4.92	6.42	15.18	16.29	15.73	2.45	0.0125859	XP_002532871	UDP-glucosyltransferase, putative [Ricinus communis]	4e-20
GSVIVG01026390001	9.85	8.93	9.39	6.62	5.01	5.81	0.62	0.258476	5.19	5.07	5.13	12.98	12.19	12.59	2.45	0.00338774	XP_002510508	Auxin response factor, putative [Ricinus communis]	1e-08
GSVIVG01028103001	46.44	45.05	45.74	37.16	43	40.08	0.88	0.605424	39.35	39.32	39.34	97.93	94.7	96.31	2.45	1.68e-13	XP_002874939	DNAJ heat shock N-terminal domain-containing protein [Arabidopsis lyrata subsp. lyrata]	8e-180
GSVIVG01029552001	11.85	11.15	11.5	6.61	7.51	7.06	0.61	0.0695793	7.83	6.73	7.28	19.02	16.67	17.84	2.45	1.08e-05	XP_002444741	hypothetical protein SORBIDRAFT_07g026930 [Sorghum bicolor]	4e-85
GSVIVG01006484001	13.58	9.62	11.6	8.81	11.14	9.98	0.86	0.833615	6.98	7.12	7.05	15.47	19.26	17.37	2.46	4.86e-05	XP_002519009	alpha-galactosidase/alpha-n-acetylgalactosaminidase, putative [Ricinus communis]	2e-191
GSVIVG01014750001	10.08	9.85	9.96	4.94	5.02	4.98	0.5	0.000259884	7.28	5.97	6.62	17.15	15.51	16.33	2.46	4.45e-08	BAB09286	receptor protein kinase-like protein [Arabidopsis thaliana]	0
GSVIVG01016682001	109.51	114.33	111.92	82.9	90.84	86.87	0.78	0.0550924	53.29	46.91	50.1	132.52	114.3	123.41	2.46	5.93e-15	NP_566483	Subtilase family protein [Arabidopsis thaliana]	5e-143
GSVIVG01030163001	14.59	14.87	14.73	8.14	10.09	9.12	0.62	0.00237752	5.04	5.79	5.42	13.95	12.7	13.32	2.46	3.69e-08	XP_002528703	hydrolase, hydrolyzing O-glycosyl compounds, putative [Ricinus communis]	2e-213
GSVIVG01009907001	308.45	294.27	301.36	254.7	298.32	276.51	0.92	0.757666	149.23	136.19	142.71	342.59	363.3	352.94	2.47	1e-15	P41090	RecName: Full=Naringenin,2-oxoglutarate 3-dioxygenase; AltName: Full=FHT; AltName: Full=Flavanone-3-hydroxylase; Short=F3H	2e-129
GSVIVG01031477001	39.52	39.65	39.59	30.55	40.83	35.69	0.9	0.830112	23.85	20.85	22.35	59.12	63.25	61.19	2.74	4.31e-15	ACN87274	short chain dehydrogenase/reductase [Chelidonium majus]	4e-89
GSVIVG01016307001	19.69	21.32	20.51	20.66	17.61	19.13	0.93	0.967119	14	12.82	13.41	30.74	35.61	33.17	2.47	1.6e-08	NP_187456	hydroxymandelonitrile lyase [Arabidopsis thaliana]	1e-211
GSVIVG01026841001	22.49	17.65	20.07	12.48	20.89	16.69	0.83	0.855787	9.91	7.51	8.71	24.46	18.58	21.52	2.47	0.000200532	XP_002314143	predicted protein [Populus trichocarpa]	2e-20
GSVIVG01028024001	236.23	240.88	238.56	153.39	166.17	159.78	0.67	0.000103414	94.52	88.85	91.69	240.43	211.77	226.1	2.47	1.63e-16	XP_002523092	DNA photolyase, putative [Ricinus communis]	4e-73
GSVIVG01022161001	6.15	7.1	6.62	10.36	10.54	10.45	1.58	0.264379	3.64	3.2	3.42	12.99	15.55	14.27	4.17	2.25e-06	ADQ00383	prephenate aminotransferase [Solanum lycopersicum]	5e-45
GSVIVG01012944001	20.24	18.59	19.41	13.29	20.25	16.77	0.86	0.846369	10.63	7.54	9.09	24.78	20.44	22.61	2.49	3.7e-05	CBI31582	unnamed protein product [Vitis vinifera]	2e-19
GSVIVG01015313001	1.81	2.27	2.04	2.39	2.45	2.42	1.19	0.886042	1.65	1.85	1.75	4.11	4.59	4.35	2.49	0.00291408	XP_002883963	RNA-dependent RNA polymerase family protein [Arabidopsis lyrata subsp. lyrata]	3e-255
GSVIVG01028163001	46.43	39.43	42.93	37.44	40.77	39.11	0.91	0.970811	18.02	26.65	22.34	57.27	53.8	55.53	2.49	0.00103211	XP_002515237	DNA methyltransferase 1-associated protein, putative [Ricinus communis]	7e-15
GSVIVG01038142001	18.57	18.76	18.66	8.93	10.84	9.88	0.53	0.0130653	11.44	10.49	10.96	25.96	28.59	27.27	2.49	2.15e-05	XP_002534538	transcription factor, putative [Ricinus communis]	3e-45
GSVIVG01021838001	56.08	52.87	54.47	39.53	58.23	48.88	0.9	0.908833	24.6	27.18	25.89	61.44	67.9	64.67	2.5	3.67e-11	XP_002516460	pollen specific protein sf21, putative [Ricinus communis]	2e-132
GSVIVG01023344001	3.12	3.58	3.35	4.19	5.82	5.01	1.49	0.39212	3.41	1.8	2.6	6.61	6.41	6.51	2.5	0.00436766	XP_002530672	calmodulin binding protein, putative [Ricinus communis]	3e-211
GSVIVG01034719001	3.63	3.99	3.81	1.55	2.26	1.9	0.5	0.0909284	2.14	1.39	1.77	4.64	4.19	4.42	2.5	0.00783468	ABG34547	cellulose synthase-like A1 [Pinus taeda]	5e-225
GSVIVG01002886001	21.14	20.34	20.74	8.8	11.91	10.36	0.5	0.00508564	11.93	9.16	10.54	24.64	28.34	26.49	2.51	4.55e-05	CAM84248	hypothetical protein [Populus tremula]	1e-77
GSVIVG01003640001	9.03	7.79	8.41	3.84	5.66	4.75	0.56	0.0166979	3.66	2.76	3.21	8.57	7.54	8.05	2.51	0.000115931	ACN85203	unknown [Oryza glaberrima]	6e-62
GSVIVG01016578001	55.36	55.67	55.52	30.91	51.09	41	0.74	0.458946	32.32	40.15	36.23	88.88	92.76	90.82	2.51	1.45e-05	1101277A	histone H4	2e-24
GSVIVG01027484001	9.37	8.83	9.1	5.93	7.35	6.64	0.73	0.513451	5.06	3.28	4.17	10.51	10.4	10.46	2.51	0.00199305	CAZ68121	oxidoreductase [Arabidopsis halleri subsp. halleri]	1e-127
GSVIVG01000128001	30.65	34.44	32.55	15.29	17.96	16.62	0.51	3.39e-05	20.64	11.71	16.18	47.99	33.64	40.81	2.52	0.0127876	XP_002525263	Glucan endo-1,3-beta-glucosidase precursor, putative [Ricinus communis]	9e-50
GSVIVG01026542001	12.86	12.38	12.62	15.02	13.04	14.03	1.11	0.956504	7.8	6.65	7.22	15.99	15.68	15.84	2.19	0.00916179	XP_002517222	E3 ubiquitin ligase PUB14, putative [Ricinus communis]	4e-45
GSVIVG01001126001	23.91	24.79	24.35	15.55	14.89	15.22	0.63	0.0112399	10.97	9.62	10.29	27.85	24.06	25.95	2.52	1.5e-07	XP_002274721	PREDICTED: hypothetical protein [Vitis vinifera]	5e-80
GSVIVG01007626001	21.42	19.17	20.3	13.77	19.12	16.45	0.81	0.602973	10.09	7.41	8.75	24.8	19.54	22.17	2.53	2.84e-05	CBI31582	unnamed protein product [Vitis vinifera]	3e-19
GSVIVG01009482001	24.29	22.97	23.63	23.51	27.35	25.43	1.08	0.910766	14.59	13.83	14.21	35.04	36.82	35.93	2.53	2.02e-09	XP_002510204	DNA binding protein, putative [Ricinus communis]	5e-180
GSVIVG01017806001	56.21	51.75	53.98	56.77	63.11	59.94	1.11	0.80518	18.04	14.31	16.18	46.41	35.46	40.94	2.53	5.49e-05	CBI26115	unnamed protein product [Vitis vinifera]	2e-12
GSVIVG01030165001	32.79	34.99	33.89	19.8	21.17	20.48	0.6	0.00429941	10.49	11.99	11.24	29.35	27.52	28.44	2.53	6.23e-07	XP_002528703	hydrolase, hydrolyzing O-glycosyl compounds, putative [Ricinus communis]	2e-191
GSVIVG01032652001	3.76	4.49	4.12	3.22	2.88	3.05	0.74	0.829117	3.78	5.64	4.71	12.08	11.76	11.92	2.53	0.0018839	NP_187698	methyl esterase 17 [Arabidopsis thaliana]	3e-71
GSVIVG01034208001	129.7	123.69	126.69	89.92	112.16	101.04	0.8	0.24142	64.99	60.18	62.58	175.64	141.09	158.37	2.53	5.66e-08	1101277A	histone H4	2e-24
GSVIVG01010330001	32.37	29.9	31.13	16	14.97	15.48	0.5	5.47e-07	21.11	22.02	21.56	60.69	48.87	54.78	2.54	3.77e-08	XP_002509569	ankyrin repeat-containing protein, putative [Ricinus communis]	3e-149
GSVIVG01014074001	437.69	401.07	419.38	238.08	322.36	280.22	0.67	0.00942789	138.18	126.38	132.28	350.36	322.51	336.44	2.54	6.46e-16	BAA25391	light harvesting chlorophyll a/b-binding protein [Nicotiana sylvestris]	6e-25
GSVIVG01018809001	5.9	6.53	6.21	4.78	3.33	4.05	0.65	0.560382	3.95	4.45	4.2	11.92	9.44	10.68	2.54	0.00703034	XP_002531517	NAC domain-containing protein, putative [Ricinus communis]	1e-120
GSVIVG01027921001	5.05	3.53	4.29	2.78	3.02	2.9	0.68	0.447889	5.04	2.81	3.92	10.64	9.27	9.96	2.54	0.000192702	XP_002528346	Auxin-responsive protein IAA13, putative [Ricinus communis]	8e-84
GSVIVG01028204001	164.07	135.11	149.59	77.44	115.81	96.62	0.65	0.112233	67.19	56.21	61.7	149.79	163.24	156.51	2.54	5.61e-12	XP_002515206	chlorophyll A/B binding protein, putative [Ricinus communis]	4e-49
GSVIVG01026525001	10.74	7.99	9.37	6.85	5.71	6.28	0.67	0.188226	4.64	3.73	4.18	12.61	8.73	10.67	2.55	0.00425998	AAX33317	secondary cell wall-related glycosyltransferase family 8 [Populus tremula x Populus tremuloides]	1e-185
GSVIVG01028757001	2.83	3.84	3.33	1.54	2.08	1.81	0.54	0.063753	1.55	1.49	1.52	4.12	3.62	3.87	2.55	0.000542626	NP_200103	timeless family protein [Arabidopsis thaliana]	3e-99
GSVIVG01003605001	9.57	10.37	9.97	4.95	7.38	6.17	0.62	0.234961	4.28	2.87	3.58	8.35	9.95	9.15	2.56	0.00764599	XP_002272554	PREDICTED: similar to heat shock protein binding [Vitis vinifera]	3e-122
GSVIVG01019044001	13.54	12.7	13.12	9.22	9.84	9.53	0.73	0.184075	13.54	12.5	13.02	34.84	31.94	33.39	2.56	1.54e-10	XP_002522395	protein binding protein, putative [Ricinus communis]	3e-217
GSVIVG01034131001	16.7	16.02	16.36	14.4	17.28	15.84	0.97	1	7.7	7.39	7.54	19.86	18.75	19.3	2.56	2.32e-09	XP_002531555	Zeamatin precursor, putative [Ricinus communis]	6e-112
GSVIVG01038461001	40.61	33.48	37.05	22.01	35.78	28.9	0.78	0.671331	15.58	13.16	14.37	41.95	31.63	36.79	2.56	0.000247798	CBI31582	unnamed protein product [Vitis vinifera]	3e-20
GSVIVG01008201001	69.74	68.42	69.08	61	64.55	62.77	0.91	0.735801	45.23	42.08	43.66	115.19	108.93	112.06	2.57	2.4e-16	ABY57763	extracellular Ca2+ sensing receptor [Glycine max]	1e-137
GSVIVG01020011001	24.01	23.58	23.8	18.05	16.04	17.05	0.72	0.225193	26.82	20.27	23.55	54.84	66.4	60.62	2.57	6.98e-07	ABL86669	BHLH [Gossypium barbadense]	9e-37
GSVIVG01021406001	1703.11	1571.42	1637.26	1189.96	1353.66	1271.81	0.78	0.021952	303.98	273.09	288.53	723.96	760.11	742.04	2.57	2.07e-18	BAA25391	light harvesting chlorophyll a/b-binding protein [Nicotiana sylvestris]	5e-25
GSVIVG01036543001	9.53	8.7	9.11	5.54	6.8	6.17	0.68	0.418576	5.76	6.07	5.92	16.01	14.4	15.21	2.57	0.000447762	ABD33344	Pollen Ole e 1 allergen and extensin [Medicago truncatula]	3e-51
GSVIVG01019782001	25.12	21.62	23.37	16.32	16.11	16.21	0.69	0.0109615	15.61	12.45	14.03	37.56	35.07	36.31	2.59	4.57e-13	XP_002509773	ATP binding protein, putative [Ricinus communis]	8e-210
GSVIVG01020335001	9.08	8.11	8.59	4.77	11.72	8.25	0.96	1	3.6	3.12	3.36	6.87	10.51	8.69	2.59	0.0341127	XP_002528951	phenylalanyl-tRNA synthetase, putative [Ricinus communis]	4e-109
GSVIVG01003600001	4.03	4.33	4.18	2.23	4.97	3.6	0.86	1	2.52	3.9	3.21	9.26	7.45	8.36	2.6	0.00242765	EEC74040	hypothetical protein OsI_09018 [Oryza sativa Indica Group]	4e-135
GSVIVG01016843001	11.23	13.93	12.58	5.85	6.91	6.38	0.51	0.00339948	1.34	2.22	1.78	4.61	4.63	4.62	2.6	0.0134559	CBI38957	unnamed protein product [Vitis vinifera]	5e-69
GSVIVG01025763001	95.02	92.54	93.78	146.74	144.98	145.86	1.56	5.21e-05	145.62	143.8	144.71	380.85	372.56	376.71	2.6	4.21e-18	XP_002517289	serine carboxypeptidase, putative [Ricinus communis]	6e-155
GSVIVG01028041001	81.06	90.1	85.58	62.69	65.28	63.98	0.75	0.0425466	30.85	28.24	29.55	79.31	74.42	76.87	2.6	2.93e-13	XP_002872845	pectinesterase family protein [Arabidopsis lyrata subsp. lyrata]	7e-99
GSVIVG01000850001	4.58	4.34	4.46	2.13	3.56	2.84	0.64	0.135993	2.28	2.44	2.36	6.41	5.91	6.16	2.61	1.98e-05	XP_002513110	endonuclease, putative [Ricinus communis]	1e-232
GSVIVG01001091001	8.33	8.9	8.62	7.36	8.54	7.95	0.92	0.974536	7.08	5.93	6.5	18.56	15.45	17	2.61	1.27e-08	XP_002512671	zinc finger protein, putative [Ricinus communis]	4e-273
GSVIVG01003602001	10.79	11.57	11.18	6.06	7.65	6.86	0.61	0.209815	4.55	3.72	4.13	10.01	11.56	10.79	2.61	0.00437248	XP_002272554	PREDICTED: similar to heat shock protein binding [Vitis vinifera]	7e-127
GSVIVG01009394001	2.04	1.97	2	1.6	2.68	2.14	1.07	1	1.32	1.17	1.25	2.86	3.65	3.25	2.61	0.0123981	XP_002527461	serine-threonine protein kinase, plant-type, putative [Ricinus communis]	2e-141
GSVIVG01020632001	43.47	44.18	43.83	25.29	34.25	29.77	0.68	0.0238442	20.9	19.68	20.29	46.94	59.12	53.03	2.61	3.3e-06	XP_002281481	PREDICTED: O-methyltransferase [Vitis vinifera]	1e-16
GSVIVG01010540001	8.43	8.66	8.54	4.34	4.92	4.63	0.54	0.0343533	2.58	2.35	2.46	6.63	6.27	6.45	2.62	0.00261008	NP_001118795	Flap endonuclease GEN-like 2 [Arabidopsis thaliana]	3e-170
GSVIVG01020095001	8.13	9.72	8.93	8.9	9.64	9.27	1.04	1	5.07	5.1	5.08	15.69	10.94	13.31	2.62	0.0020612	XP_002520164	kinase, putative [Ricinus communis]	6e-38
GSVIVG01021019001	7.3	5.12	6.21	3.83	4.34	4.08	0.66	0.356723	2.41	1.72	2.06	5.51	5.33	5.42	2.62	0.0166301	XP_002514050	Anthranilate N-benzoyltransferase protein, putative [Ricinus communis]	1e-100
GSVIVG01030441001	36.52	35.7	36.11	29.33	33.13	31.23	0.86	0.577897	11.52	10.31	10.91	29.54	27.64	28.59	2.62	5.26e-10	XP_002524823	multicopper oxidase, putative [Ricinus communis]	2e-290
GSVIVG01031698001	40.41	36.93	38.67	24.18	25.3	24.74	0.64	0.00154307	20.52	18.81	19.66	55.91	47.15	51.53	2.62	1.28e-12	XP_002884642	glycosyl hydrolase family 17 protein [Arabidopsis lyrata subsp. lyrata]	6e-178
GSVIVG01001298001	733.51	740.32	736.91	359.68	486.44	423.06	0.57	5.93e-07	434.1	334.19	384.14	1161.06	860.36	1010.71	2.63	0.000202693	NP_176439	bifunctional inhibitor/lipid-transfer protein/seed storage 2S albumin-like protein [Arabidopsis thaliana]	3e-39
GSVIVG01022278001	15.89	15.06	15.48	9.77	11.04	10.4	0.67	0.00993943	8.88	6.64	7.76	19.9	20.86	20.38	2.63	1.35e-11	AAN87547	ribonucleotide reductase large subunit A [Glycine max]	0
GSVIVG01038135001	7.47	6.33	6.9	3.2	5.59	4.39	0.64	0.223438	3.57	3.03	3.3	8.71	8.64	8.68	2.63	1.32e-05	EEE55801	hypothetical protein OsJ_04389 [Oryza sativa Japonica Group]	6e-36
GSVIVG01010803001	0.55	0.63	0.59	1.61	1.7	1.65	2.81	0.0982529	1.21	1.33	1.27	3.26	3.44	3.35	2.64	0.012397	CAN59756	hypothetical protein VITISV_034568 [Vitis vinifera]	3e-132
GSVIVG01013777001	5.64	6.74	6.19	6.14	8.25	7.2	1.16	0.946053	3.33	2.75	3.04	7.89	8.17	8.03	2.64	0.0439942	NP_001117262	uncharacterized protein [Arabidopsis thaliana]	3e-20
GSVIVG01014287001	5.74	5.15	5.45	2.75	2.46	2.6	0.48	0.113342	2.68	1.64	2.16	4.71	6.71	5.71	2.64	0.029016	XP_002531329	transcription factor, putative [Ricinus communis]	8e-109
GSVIVG01030149001	5.36	5.63	5.5	4.79	4.7	4.75	0.86	0.995057	5.01	5.04	5.03	14.49	12.15	13.32	2.65	0.00372884	CAN68366	hypothetical protein VITISV_018177 [Vitis vinifera]	2e-34
GSVIVG01032851001	14	12.26	13.13	9.97	12.08	11.03	0.84	0.680871	11.94	9.41	10.68	27.23	29.39	28.31	2.65	5.61e-09	XP_002526888	anthranilate synthase component I, putative [Ricinus communis]	4e-224
GSVIVG01035295001	5.93	4.68	5.3	6.62	6.41	6.52	1.23	0.813351	5.99	5.04	5.52	13.58	15.64	14.61	2.65	2.03e-05	ADL36580	ARF domain class transcription factor [Malus x domestica]	2e-56
GSVIVG01002073001	17.96	20.01	18.98	11.42	16.11	13.77	0.73	0.559593	7.9	7.43	7.67	24.47	16.38	20.42	2.66	0.00644242	XP_002314143	predicted protein [Populus trichocarpa]	2e-16
GSVIVG01032127001	77.1	66.03	71.56	55	68.16	61.58	0.86	0.565631	23.45	21.53	22.49	55.09	64.66	59.88	2.66	8.41e-11	CBI24912	unnamed protein product [Vitis vinifera]	1e-32
GSVIVG01032970001	9.59	11.56	10.57	5.69	5.76	5.72	0.54	0.0355488	8	6.47	7.23	19.16	19.26	19.21	2.66	2.82e-06	XP_002512819	serine/threonine protein kinase, putative [Ricinus communis]	1e-145
GSVIVG01033338001	21.58	17.49	19.53	9.94	12.03	10.98	0.56	0.00145192	13.37	11.18	12.27	33.56	31.85	32.7	2.66	3.92e-10	XP_002526747	ATP binding protein, putative [Ricinus communis]	4e-151
GSVIVG01034539001	10.93	10.35	10.64	7.2	9.86	8.53	0.8	0.698326	5.22	4.38	4.8	15.21	10.31	12.76	2.66	0.00498339	NP_564135	cupredoxin-like protein [Arabidopsis thaliana]	2e-44
GSVIVG01020503001	8.23	8.91	8.57	6.58	7.09	6.83	0.8	0.460067	5.45	4.35	4.9	13.32	12.89	13.11	2.67	4.89e-09	XP_002270779	PREDICTED: similar to kinesin motor protein-related [Vitis vinifera]	2e-287
GSVIVG01037046001	612.47	651.61	632.04	369.18	396.41	382.8	0.61	3.13e-07	322.07	309.14	315.61	848.98	838.66	843.82	2.67	5.3e-20	AAV92352	alpha tubulin 1 [Pseudotsuga menziesii var. menziesii]	7e-135
GSVIVG01000547001	7.55	9.03	8.29	5.4	7.77	6.58	0.79	0.764385	6.04	3.71	4.88	13.17	12.93	13.05	2.68	9.8e-05	XP_002530043	Alpha-L-fucosidase 2 precursor, putative [Ricinus communis]	5e-152
GSVIVG01002735001	139.12	129.48	134.3	80.04	95.16	87.6	0.65	0.000820985	72.34	59.96	66.15	191.87	162.66	177.26	2.68	3.04e-13	NP_194453	histone H2A 2 [Arabidopsis thaliana]	2e-34
GSVIVG01029920001	23.27	21.44	22.36	12.29	11.87	12.08	0.54	0.000227963	10.3	9.83	10.07	27.32	26.58	26.95	2.68	2.89e-09	XP_002530956	multidrug resistance pump, putative [Ricinus communis]	3e-133
GSVIVG01009069001	29.71	26.34	28.02	21.17	29.66	25.41	0.91	0.909291	20.62	19.69	20.16	53.66	54.75	54.2	2.69	1.42e-10	XP_002513950	ubiquitin-protein ligase, putative [Ricinus communis]	4e-99
GSVIVG01013722001	3.85	4.53	4.19	2.98	3.63	3.3	0.79	0.930993	5.48	2.83	4.16	10.33	12	11.16	2.69	0.00440785	XP_002525383	Polygalacturonase-1 non-catalytic subunit beta precursor, putative [Ricinus communis]	5e-77
GSVIVG01019518001	5.88	4.21	5.04	2.25	3.4	2.83	0.56	0.170073	3.06	2.37	2.71	8.01	6.6	7.3	2.69	0.00131496	XP_002515859	DNA primase, putative [Ricinus communis]	6e-203
GSVIVG01022568001	3.15	4.92	4.04	2.44	2.29	2.37	0.59	0.328794	3.42	3.2	3.31	8.46	9.37	8.91	2.69	0.000222785	XP_002514463	electron transporter, putative [Ricinus communis]	1e-55
GSVIVG01011960001	13.98	12.35	13.16	11.46	11.52	11.49	0.87	0.816294	7.89	5.14	6.51	18.45	16.79	17.62	2.7	1.52e-06	XP_002524402	DNA binding protein, putative [Ricinus communis]	1e-97
GSVIVG01016967001	13.13	14.28	13.71	10.3	12.95	11.62	0.85	0.615125	7.58	7.89	7.73	22.35	19.39	20.87	2.7	1.53e-11	NP_188270	protein IQ-domain 26 [Arabidopsis thaliana]	2e-40
GSVIVG01017868001	84.8	76.77	80.78	50.54	59.32	54.93	0.68	0.00154307	18.76	20.1	19.43	47.23	57.58	52.41	2.7	2.55e-08	AAD49734	glutamine synthetase precursor [Juglans nigra]	2e-229
GSVIVG01019279001	3.86	4.12	3.99	4.16	2.71	3.44	0.86	0.883913	2.08	1.9	1.99	5.61	5.13	5.37	2.7	8.48e-06	XP_002267865	PREDICTED: similar to GLT1 (NADH-dependent glutamate synthase 1 gene) [Vitis vinifera]	3e-63
GSVIVG01019668001	12.78	9.78	11.28	6.87	9.33	8.1	0.72	0.32593	7.59	7.92	7.75	23.94	17.99	20.96	2.7	2.92e-05	XP_002529980	calmodulin binding protein, putative [Ricinus communis]	3e-93
GSVIVG01008925001	15.12	17.87	16.5	18.31	21.7	20	1.21	0.487201	19.41	16.78	18.09	50.1	48.09	49.09	2.71	1.38e-11	XP_002513814	nucleic acid binding protein, putative [Ricinus communis]	3e-110
GSVIVG01027166001	28.62	30.2	29.41	13.78	18.34	16.06	0.55	2.51e-05	26.31	21.08	23.7	68.62	59.89	64.25	2.71	3.22e-15	NP_001031548	auxin response factor 11 [Arabidopsis thaliana]	7e-195
GSVIVG01007878001	402.07	350.42	376.25	307.49	324.01	315.75	0.84	0.184332	130.25	121.4	125.83	344.81	339.96	342.38	2.72	9.7e-20	CAI54278	flavonoid-3'-hydroxylase [Vitis vinifera]	2e-220
GSVIVG01011857001	31.3	27.53	29.41	22.97	26.97	24.97	0.85	0.493724	20.36	15.53	17.95	52.34	45.29	48.81	2.72	1.31e-13	ABA82079	putative receptor kinase [Malus x domestica]	1e-135
GSVIVG01011932001	260.11	246.96	253.54	195.93	211.16	203.55	0.8	0.127326	166.49	127.92	147.21	434.85	364.67	399.76	2.72	8.82e-11	XP_002529147	Aspartic proteinase nepenthesin-1 precursor, putative [Ricinus communis]	1e-84
GSVIVG01020565001	24.96	25.52	25.24	14.39	14.77	14.58	0.58	0.00158077	10.37	10.6	10.48	27.91	29.13	28.52	2.72	4.93e-09	XP_002323911	predicted protein [Populus trichocarpa]	4e-135
GSVIVG01021658001	5.33	6.24	5.79	3.94	6	4.97	0.86	0.924943	2.73	2.04	2.38	5.49	7.48	6.49	2.72	0.00198469	NP_174340	acyl-activating enzyme 14 [Arabidopsis thaliana]	2e-174
GSVIVG01020319001	14.66	13.61	14.13	8.82	16	12.41	0.88	0.966017	4.03	4.6	4.31	10.36	13.21	11.79	2.73	0.00665949	XP_002528951	phenylalanyl-tRNA synthetase, putative [Ricinus communis]	9e-77
GSVIVG01031290001	53.67	47.4	50.53	36.02	30.97	33.5	0.66	0.00363883	20.57	17.2	18.88	53.62	49.68	51.65	2.73	4.65e-12	XP_002515225	zinc finger protein, putative [Ricinus communis]	2e-121
GSVIVG01015582001	6.52	5.12	5.82	1.83	4.15	2.99	0.51	0.159543	3.5	3.66	3.58	10.33	9.31	9.82	2.74	4.31e-05	XP_002527168	Protein kinase APK1B, chloroplast precursor, putative [Ricinus communis]	5e-218
GSVIVG01007877001	215.06	195.5	205.28	172.53	189.12	180.82	0.88	0.480444	74.35	68.23	71.29	192.09	199.39	195.74	2.75	1.72e-18	BAE47003	flavonoid 3'-hydroxylase [Vitis vinifera]	2e-100
GSVIVG01032573001	4.82	4.76	4.79	3.87	3.64	3.75	0.78	0.786519	4.96	3.65	4.3	11.99	11.68	11.84	2.75	4.2e-05	ABV90878	inositol-1,4,5-triphosphate-5-phosphatase [Solanum lycopersicum]	1e-171
GSVIVG01003599001	3.91	4.63	4.27	3.88	5.67	4.78	1.12	0.892503	3.11	3.23	3.17	9.28	8.19	8.73	2.76	2.65e-06	NP_194192	uncharacterized protein [Arabidopsis thaliana]	9e-302
GSVIVG01014692001	2.91	2.87	2.89	1.9	2.38	2.14	0.74	0.423726	2.23	1.53	1.88	5.24	5.12	5.18	2.76	5.41e-07	AEG79732	hypothetical protein At5g55820 [Arabidopsis thaliana]	7e-14
GSVIVG01029723001	5.17	4.44	4.8	4.62	3.59	4.11	0.85	0.978096	2.51	2.52	2.51	7.22	6.67	6.95	2.76	0.0386256	XP_002267865	PREDICTED: similar to GLT1 (NADH-dependent glutamate synthase 1 gene) [Vitis vinifera]	9e-69
GSVIVG01007165001	19.42	21.41	20.41	11.4	15.85	13.62	0.67	0.0568138	8.26	7.15	7.71	24.45	18.17	21.31	2.77	5.16e-05	ADL36701	GRF domain class transcription factor [Malus x domestica]	9e-128
GSVIVG01025533001	48.98	48.61	48.8	44.7	62.38	53.54	1.1	0.893314	53.42	49.91	51.66	148.72	137.36	143.04	2.77	1.33e-13	Q2HU65	RecName: Full=Probable histone H2A.2	2e-21
GSVIVG01025771001	62.23	66.58	64.41	97.82	95.12	96.47	1.5	0.000200609	102.8	102.53	102.66	291.52	277.97	284.75	2.77	8.65e-21	XP_002517286	serine carboxypeptidase, putative [Ricinus communis]	6e-142
GSVIVG01007649001	6.56	6.31	6.44	3.5	5.65	4.58	0.71	0.539106	7.6	5.58	6.59	16.04	20.55	18.3	2.78	4.2e-05	XP_002511323	TRANSPARENT TESTA 12 protein, putative [Ricinus communis]	9e-186
GSVIVG01000882001	3.18	2.76	2.97	2.99	3.52	3.25	1.1	1	3.03	3.72	3.38	8.74	10.06	9.4	2.79	1.17e-05	ACJ37419	NBS-LRR disease resistance protein [Glycine max]	2e-120
GSVIVG01007389001	6.84	7.33	7.08	3.55	3.55	3.55	0.5	0.0148593	3.7	2.98	3.34	10.74	7.9	9.32	2.79	0.000140785	XP_002510047	DNA binding protein, putative [Ricinus communis]	4e-81
GSVIVG01021316001	4.58	4.41	4.5	1.98	2.93	2.46	0.55	0.191365	2.44	0.93	1.69	4.55	4.84	4.7	2.79	0.00988335	NP_001077624	exonuclease 1 [Arabidopsis thaliana]	8e-172
GSVIVG01027719001	5.26	6.48	5.87	7.28	4.72	6	1.02	1	5.15	4.5	4.83	13.05	13.89	13.47	2.79	0.00670651	XP_002529318	Transcriptional regulator SUPERMAN, putative [Ricinus communis]	2e-28
GSVIVG01033855001	4.28	5.92	5.1	1.83	3.28	2.56	0.5	0.299782	2.82	2.39	2.6	6.87	7.69	7.28	2.79	0.0167601	XP_002276568	PREDICTED: similar to glutaredoxin family protein [Vitis vinifera]	6e-71
GSVIVG01038688001	190.87	166.44	178.66	131.5	173.06	152.28	0.85	0.610908	42.67	39.18	40.92	112.46	116.03	114.25	2.79	1.65e-12	XP_002533540	SP1L, putative [Ricinus communis]	1e-22
GSVIVG01014323001	2.56	1.81	2.19	5.03	3.51	4.27	1.95	0.154195	1.16	1.48	1.32	3.45	3.93	3.69	2.8	0.0190308	ADR74194	(E)-beta-caryophyllene synthase [Vitis vinifera]	9e-182
GSVIVG01034626001	9.38	10.04	9.71	4.46	6.46	5.46	0.56	0.201102	7.62	3	5.31	14.78	14.95	14.86	2.8	0.000667364	XP_002518614	Charged multivesicular body protein, putative [Ricinus communis]	4e-103
GSVIVG01018205001	4.99	5.33	5.16	1.53	4.08	2.81	0.54	0.286827	2.28	0.92	1.6	4.49	4.49	4.49	2.81	0.0343629	XP_002511638	Squamosa promoter-binding protein, putative [Ricinus communis]	9e-62
GSVIVG01024071001	43.16	48.83	45.99	26.62	32.98	29.8	0.65	0.0104479	19.25	14.25	16.75	48.83	45.3	47.06	2.81	1.33e-10	NP_179254	pollen Ole e 1 allergen and extensin family protein [Arabidopsis thaliana]	1e-38
GSVIVG01032848001	0.54	0.85	0.7	0.78	0.77	0.78	1.12	1	1.62	1.86	1.74	4.13	5.7	4.92	2.82	0.00100323	XP_002533428	serine-threonine protein kinase, plant-type, putative [Ricinus communis]	5e-76
GSVIVG01009639001	69.45	58.58	64.02	32.36	32.88	32.62	0.51	9.03e-07	19.5	19.09	19.3	64.34	45.02	54.68	2.83	0.000735864	XP_002510336	transferase, transferring glycosyl groups, putative [Ricinus communis]	6e-86
GSVIVG01024067001	21.84	23.98	22.91	26.05	25	25.52	1.11	0.77913	9.85	7.1	8.47	24.5	23.52	24.01	2.83	5.5e-09	XP_002528273	amidase, putative [Ricinus communis]	3e-153
GSVIVG01024853001	4.19	3.54	3.87	3.38	3.98	3.68	0.95	1	1.28	1.59	1.44	4.21	3.92	4.06	2.83	0.00935007	XP_002520484	glycosyltransferase, putative [Ricinus communis]	2e-203
GSVIVG01000140001	32.13	30.74	31.44	19.39	25.31	22.35	0.71	0.0265382	13.61	11.47	12.54	39.31	31.88	35.59	2.84	1.39e-09	ACM68705	formamidase [Lupinus albus]	4e-246
GSVIVG01008246001	3.26	2.74	3	2.23	2.16	2.2	0.73	0.688073	1.06	1	1.03	3.01	2.84	2.92	2.84	0.0207477	XP_002516741	ubiquitin-protein ligase, putative [Ricinus communis]	7e-57
GSVIVG01014752001	5.44	4.34	4.89	2.73	3.52	3.12	0.64	0.098644	2.24	2.14	2.19	7.39	5.06	6.22	2.84	0.0018723	NP_190059	kinesin-like protein 1 [Arabidopsis thaliana]	0
GSVIVG01008882001	82.07	79.01	80.54	49.06	51.35	50.2	0.62	0.000137428	35.51	32.7	34.11	103.49	91.24	97.36	2.85	1.3e-16	ACD56618	peptidoglycan-binding LysM domain-containing related protein [Gossypioides kirkii]	1e-173
GSVIVG01017948001	32.12	33.17	32.64	14.32	20.5	17.41	0.53	0.000133817	12.97	10.57	11.77	37.24	29.81	33.52	2.85	2.48e-08	XP_002516774	spermine synthase, putative [Ricinus communis]	9e-163
GSVIVG01028042001	111.42	107.4	109.41	72.87	86.83	79.85	0.73	0.011341	49.04	41.51	45.27	127.99	130.43	129.21	2.85	1.4e-18	XP_002301487	glycosyl hydrolase family 9 [Populus trichocarpa]	3e-230
GSVIVG01030138001	6.15	5.55	5.85	8.45	8.55	8.5	1.45	0.180278	8.23	6.25	7.24	22.01	19.34	20.68	2.86	2.29e-10	XP_002524587	Xylem serine proteinase 1 precursor, putative [Ricinus communis]	0
GSVIVG01035108001	2.51	2.01	2.26	1.17	1.4	1.28	0.57	0.129589	1.4	1.82	1.61	4.84	4.36	4.6	2.86	8.26e-06	XP_002516960	Pectinesterase precursor, putative [Ricinus communis]	3e-130
GSVIVG01036262001	74.33	71.1	72.72	39.08	47.34	43.21	0.59	0.00021798	30.63	24.64	27.63	88.28	69.87	79.08	2.86	1.1e-07	XP_002521950	synovial sarcoma associated ss18 protein, putative [Ricinus communis]	1e-56
GSVIVG01024202001	9.88	11.58	10.73	7.73	12.93	10.33	0.96	1	7.73	7.35	7.54	20.4	22.94	21.67	2.87	2.37e-08	XP_002512973	xylulose kinase, putative [Ricinus communis]	2e-195
GSVIVG01028236001	3.07	3.21	3.14	6.09	5.8	5.95	1.89	0.0623939	5.12	6.16	5.64	15.1	17.33	16.21	2.87	2.71e-07	XP_002308827	cytochrome P450 [Populus trichocarpa]	9e-167
GSVIVG01028662001	8	8.5	8.25	4.38	4.86	4.62	0.56	0.00923813	3.77	3.03	3.4	8.92	10.62	9.77	2.87	3.19e-07	XP_002521090	kinase, putative [Ricinus communis]	0
GSVIVG01030716001	42.32	48.32	45.32	20.8	26.56	23.68	0.52	2.04e-06	21.61	18.58	20.09	62.37	52.8	57.58	2.87	1.04e-14	XP_002531922	Glucan endo-1,3-beta-glucosidase precursor, putative [Ricinus communis]	2e-236
GSVIVG01002746001	149.99	137.42	143.7	81.73	95.38	88.56	0.62	7.64e-05	70.04	58.93	64.48	204.18	167.49	185.84	2.88	6.84e-11	NP_194453	histone H2A 2 [Arabidopsis thaliana]	2e-34
GSVIVG01007953001	40.74	41.35	41.05	25.41	30.47	27.94	0.68	0.0596836	11.88	12.73	12.3	32.44	38.43	35.44	2.88	1.11e-07	ABF94591	cp protein, putative [Oryza sativa Japonica Group]	7e-56
GSVIVG01032388001	8.59	10.46	9.53	4.38	6.12	5.25	0.55	0.0866919	3.8	4.15	3.98	11.68	11.21	11.45	2.88	0.000162326	XP_002298550	NAC domain protein, IPR003441 [Populus trichocarpa]	9e-118
GSVIVG01000836001	3.54	4.27	3.9	1.86	1.63	1.74	0.45	0.167183	1.66	1.33	1.5	4.27	4.37	4.32	2.89	0.0310998	XP_002523135	kinesin heavy chain, putative [Ricinus communis]	9e-133
GSVIVG01008062001	13.33	17.19	15.26	2.93	9.77	6.35	0.42	0.119985	3.45	1.55	2.5	6.52	7.91	7.21	2.89	0.00536045	BAB10216	polygalacturonase-like protein [Arabidopsis thaliana]	3e-91
GSVIVG01014115001	9.81	9	9.41	4.8	6.02	5.41	0.58	0.30116	1.63	3.49	2.56	8.57	6.21	7.39	2.89	0.0336638	XP_002524514	ATP binding protein, putative [Ricinus communis]	7e-50
GSVIVG01013401001	84.28	78.87	81.58	37.83	43.83	40.83	0.5	2.64e-09	32.72	25.93	29.32	91.37	78.78	85.08	2.9	1.31e-16	XP_002510704	Glucan endo-1,3-beta-glucosidase precursor, putative [Ricinus communis]	2e-218
GSVIVG01025768001	91.48	83.99	87.73	139.21	132.65	135.93	1.55	0.000155638	146.79	142.08	144.44	437.92	399.2	418.56	2.9	4.52e-22	XP_002517289	serine carboxypeptidase, putative [Ricinus communis]	6e-106
GSVIVG01029167001	7.96	7.8	7.88	11.02	7.64	9.33	1.18	0.851602	5.66	5.69	5.67	14.65	18.26	16.46	2.9	3.07e-06	CBI17799	unnamed protein product [Vitis vinifera]	3e-76
GSVIVG01000124001	4	4.79	4.39	5.11	3.49	4.3	0.98	1	4.24	2.95	3.6	11.83	9.07	10.45	2.91	1.61e-05	NP_176676	condensin-2 complex subunit G2 [Arabidopsis thaliana]	6e-139
GSVIVG01013097001	30.22	35.41	32.81	29.01	27.81	28.41	0.87	0.808059	23.11	24.46	23.79	68.19	70.23	69.21	2.91	3.91e-11	AEC11032	hypothetical protein [Camellia sinensis]	1e-07
GSVIVG01033939001	5.27	2.74	4	4.07	3.83	3.95	0.99	1	1.99	2.26	2.12	5.27	7.12	6.2	2.92	0.00216396	XP_002280866	PREDICTED: hypothetical protein [Vitis vinifera]	8e-06
GSVIVG01000263001	11.5	11.92	11.71	7.51	7.22	7.37	0.63	0.00432972	6.64	4.27	5.46	17.73	14.28	16	2.93	6.14e-07	AAC16389	putative cytosine-5 DNA methyltransferase [Zea mays]	0
GSVIVG01008707001	132.4	133.62	133.01	116.44	116.82	116.63	0.88	0.504339	66.71	65.1	65.91	188.86	197.71	193.29	2.93	2.3e-21	XP_002510630	multicopper oxidase, putative [Ricinus communis]	9e-263
GSVIVG01028246001	10.06	6.85	8.46	5.23	6.82	6.03	0.71	0.480321	6.17	5.3	5.73	18.41	15.29	16.85	2.94	3.58e-08	XP_002535132	Polygalacturonase precursor, putative [Ricinus communis]	4e-215
GSVIVG01013446001	11.68	12.29	11.98	6.45	9	7.72	0.64	0.140651	5.47	5.02	5.24	14.89	16.01	15.45	2.95	2.22e-06	XP_002510742	bubr1, putative [Ricinus communis]	2e-150
GSVIVG01033355001	9.19	7.8	8.49	4.12	5.13	4.62	0.54	0.0088013	4.58	4.32	4.45	13.73	12.51	13.12	2.95	2.55e-08	XP_002534272	ATP binding protein, putative [Ricinus communis]	4e-215
GSVIVG01009498001	11.7	8.81	10.25	5.1	10.34	7.72	0.75	0.793893	4.26	3.57	3.92	10.85	12.35	11.6	2.96	0.000709942	XP_002327136	light-harvesting complex I protein Lhca5 [Populus trichocarpa]	2e-96
GSVIVG01013389001	3.35	3.65	3.5	1.74	2.71	2.23	0.64	0.214516	2.08	0.99	1.54	5.16	3.93	4.54	2.96	0.000963827	XP_002510693	brca1 interacting protein helicase 1 brip1, putative [Ricinus communis]	2e-116
GSVIVG01015290001	13.02	10.52	11.77	8.08	10.39	9.23	0.78	0.568807	9.01	6.93	7.97	26.91	20.21	23.56	2.96	1.96e-05	XP_002514210	Pectinesterase PPE8B precursor, putative [Ricinus communis]	8e-164
GSVIVG01009793001	68.37	64.94	66.66	32.22	38.76	35.49	0.53	7.43e-05	22.8	20.23	21.52	65.23	63.1	64.17	2.98	1.54e-10	AAK81874	putative beta-galactosidase BG1 [Vitis vinifera]	1e-22
GSVIVG01023137001	49.6	50.61	50.11	22.66	34.53	28.59	0.57	0.00123654	27.86	22.11	24.98	80.11	69	74.56	2.98	8.77e-14	ABY61024	zinc finger-homeodomain protein 2 [Saruma henryi]	6e-38
GSVIVG01025063001	82.69	86.64	84.66	52.62	56.55	54.58	0.64	0.00415993	40.74	43.99	42.37	136.11	116.67	126.39	2.98	1.67e-15	1101277A	histone H4	2e-24
GSVIVG01038622001	17.68	15.75	16.71	11.49	12.87	12.18	0.73	0.709595	5.12	7.53	6.33	15.89	21.78	18.84	2.98	0.0136935	XP_002301429	SAUR family protein [Populus trichocarpa]	2e-38
GSVIVG01008851001	99.94	92.03	95.98	57.9	68.06	62.98	0.66	0.000430987	20.4	18.05	19.23	56.71	58.72	57.72	3	5.05e-15	XP_002513746	porphobilinogen synthase, putative [Ricinus communis]	7e-191
GSVIVG01007817001	54.57	50.51	52.54	21.1	38.37	29.73	0.57	0.0497194	14.17	17.45	15.81	49.89	45.48	47.69	3.02	1.11e-07	ACF74342	gonadotropin beta chain [Arachis hypogaea]	4e-38
GSVIVG01028242001	9.25	8.48	8.87	8.2	7.7	7.95	0.9	0.991606	1.92	2.9	2.41	8.25	6.29	7.27	3.02	0.0235175	XP_002515174	Auxin-responsive protein IAA20, putative [Ricinus communis]	4e-53
GSVIVG01030477001	7.41	5.17	6.29	4.08	4.48	4.28	0.68	0.281086	1.9	2.53	2.21	7.49	5.87	6.68	3.02	1.73e-05	AEL95439	early-responsive to dehydration-related protein [Populus euphratica]	4e-304
GSVIVG01035466001	1.71	1.43	1.57	0.36	0.34	0.35	0.22	0.0582759	0.16	0.16	0.16	1.71	1.71	1.71	10.69	0.00250967	XP_002516130	cytochrome P450, putative [Ricinus communis]	7e-188
GSVIVG01032038001	2.15	1.97	2.06	1.02	2.05	1.53	0.75	0.831245	0.71	0.65	0.68	2.28	1.83	2.06	3.02	0.0456524	NP_191514	Sister chromatid cohesion 1 protein 3 [Arabidopsis thaliana]	2e-90
GSVIVG01032850001	1.51	0.97	1.24	1.64	1.49	1.56	1.26	0.918835	0.57	0.76	0.67	1.58	2.44	2.01	3.02	0.0232024	XP_002526877	serine-threonine protein kinase, plant-type, putative [Ricinus communis]	5e-69
GSVIVG01034011001	0.97	1.31	1.14	0.86	0.62	0.74	0.65	0.733308	0.5	0.41	0.45	1.63	1.12	1.38	3.02	0.0472632	XP_002884711	transducin family protein [Arabidopsis lyrata subsp. lyrata]	4e-164
GSVIVG01011899001	6.81	7.98	7.4	6.22	4.85	5.54	0.75	0.676769	1.3	1.66	1.48	4.96	4	4.48	3.03	0.0233965	XP_002315941	homocysteine s-methyltransferase [Populus trichocarpa]	5e-155
GSVIVG01018764001	15.91	16.19	16.05	14.62	12.79	13.7	0.85	0.645272	10.62	10.85	10.73	34.18	30.81	32.49	3.03	2.15e-14	XP_002303411	oligopeptide transporter OPT family [Populus trichocarpa]	0
GSVIVG01030085001	113.81	105.01	109.41	80.23	77.11	78.67	0.72	0.00557037	54.57	51.76	53.16	160.72	161.27	161	3.03	1.11e-21	ABV27490	fasciclin-like arabinogalactan protein 19 [Gossypium hirsutum]	1e-57
GSVIVG01038628001	1.63	2.34	1.98	0.97	0.73	0.85	0.43	0.0817242	0.83	1.01	0.92	3.17	2.4	2.79	3.03	0.0016869	AAL75740	Putative receptor-like protein kinase [Oryza sativa Japonica Group]	3e-189
GSVIVG01000047001	4.26	5.66	4.96	3.32	3.5	3.41	0.69	0.423071	1.99	1.4	1.69	5.54	4.77	5.15	3.04	0.000279334	AAS19278	mitogen-activated protein kinase kinase kinase [Vitis vinifera]	9e-234
GSVIVG01000534001	11.57	9.88	10.73	7.16	6.49	6.83	0.64	0.0813085	4.75	4.78	4.77	13.5	15.47	14.48	3.04	2.6e-07	XP_002530034	signal transducer, putative [Ricinus communis]	8e-90
GSVIVG01022824001	3.83	3.19	3.51	1.69	2.32	2	0.57	0.45378	2.43	1.86	2.15	5.36	7.7	6.53	3.04	0.00557136	AEK98588	domain rearranged methyltransferase 1 [Vitis amurensis]	1e-27
GSVIVG01010230001	21.21	17.33	19.27	17.31	16.16	16.73	0.87	0.757278	23.72	16.2	19.96	63.01	58.73	60.87	3.05	3.46e-14	BAD94850	receptor-kinase isolog [Arabidopsis thaliana]	2e-67
GSVIVG01035476001	84.23	82.07	83.15	43.49	53.27	48.38	0.58	2.64e-07	32.1	22.83	27.46	91.34	76.02	83.68	3.05	7.98e-11	XP_002516144	erecta, putative [Ricinus communis]	0
GSVIVG01003947001	4.48	4.38	4.43	4.27	3.35	3.81	0.86	0.971744	3.3	1.79	2.54	8.39	7.16	7.78	3.06	0.00237062	XP_002532379	zinc finger protein, putative [Ricinus communis]	4e-39
GSVIVG01008879001	15.51	13.88	14.7	7.47	9.36	8.41	0.57	0.0671675	6.66	6.26	6.46	21.34	18.21	19.77	3.06	4.96e-06	NP_175097	adenine nucleotide alpha hydrolase-like protein [Arabidopsis thaliana]	2e-43
GSVIVG01010354001	7.4	7.74	7.57	3.19	4.76	3.97	0.53	0.0281253	1.9	2.27	2.08	6.19	6.58	6.38	3.06	0.000260902	XP_002514998	alpha DNA polymerase, putative [Ricinus communis]	6e-267
GSVIVG01016801001	2.34	1.84	2.09	1.23	1.21	1.22	0.58	0.314977	1.29	0.96	1.12	3.72	3.17	3.44	3.06	0.000805012	XP_002514129	calmodulin binding protein, putative [Ricinus communis]	6e-141
GSVIVG01003948001	6.38	6.14	6.26	4.14	4.83	4.48	0.72	0.282001	3.65	3.63	3.64	11.5	10.85	11.18	3.07	3e-09	XP_002532381	ATP binding protein, putative [Ricinus communis]	0
GSVIVG01033445001	6.87	6.82	6.85	4.72	2.35	3.54	0.52	0.370867	3.96	1.99	2.98	9.13	9.21	9.17	3.08	0.0260309	AAZ20288	disease resistance-responsive family protein [Arachis hypogaea]	5e-12
GSVIVG01033526001	29.23	22.59	25.91	16.54	20.99	18.77	0.72	0.256288	6.05	5.07	5.56	15.79	18.49	17.14	3.08	6.02e-06	ABN08644	Rhodanese-like [Medicago truncatula]	9e-88
GSVIVG01008195001	5.91	4.3	5.11	3.34	3.44	3.39	0.66	0.583355	1.84	3.14	2.49	9.61	5.76	7.68	3.09	0.0382287	BAI48083	MIS12 homologue [Nicotiana tabacum]	6e-60
GSVIVG01009092001	4.8	3.77	4.29	3.4	4.02	3.71	0.87	0.946053	2.35	3.05	2.7	9.31	7.39	8.35	3.09	0.000202954	ACA64833	SKIP interacting protein 16 [Oryza sativa]	2e-14
GSVIVG01028856001	16.59	15.33	15.96	18.94	15.18	17.06	1.07	0.977572	0.88	1.13	1	3.23	2.98	3.1	3.09	0.020503	XP_002513649	heat shock protein, putative [Ricinus communis]	7e-111
GSVIVG01030497001	6.9	6.51	6.71	3.97	8.2	6.08	0.91	1	6.18	4.54	5.36	18.11	14.97	16.54	3.09	3.95e-09	XP_002320481	nucleobase ascorbate transporter [Populus trichocarpa]	2e-269
GSVIVG01034033001	3.69	3.8	3.75	2.22	2.73	2.48	0.66	0.554511	2.59	0.87	1.73	5.33	5.35	5.34	3.09	0.00229653	NP_190974	uncharacterized protein [Arabidopsis thaliana]	2e-45
GSVIVG01011853001	19.91	22.1	21.01	12.17	16.57	14.37	0.68	0.0701991	14.71	13.36	14.04	36.35	50.56	43.45	3.1	0.000385891	XP_002527010	protein phosphatase, putative [Ricinus communis]	2e-217
GSVIVG01019587001	1.21	1.04	1.12	1.2	0.57	0.89	0.79	0.928802	1.02	0.65	0.83	3.18	2	2.59	3.1	0.0167004	XP_002264189	PREDICTED: hypothetical protein [Vitis vinifera]	2e-152
GSVIVG01007718001	10.15	11.85	11	7.96	8.47	8.21	0.75	0.187577	6.65	5.01	5.83	17.47	18.77	18.12	3.11	5.49e-14	XP_002511374	nucleotide binding protein, putative [Ricinus communis]	1e-118
GSVIVG01014778001	12.15	13.89	13.02	9.69	10.41	10.05	0.77	0.332626	9.31	11.43	10.37	30.57	34.12	32.34	3.12	2.73e-15	XP_002530623	Stachyose synthase precursor, putative [Ricinus communis]	0
GSVIVG01016513001	6.07	5.22	5.64	2.92	3.33	3.12	0.55	0.106438	1.66	0.79	1.23	4	3.65	3.83	3.12	0.00735341	CBI16224	unnamed protein product [Vitis vinifera]	8e-265
GSVIVG01017722001	3.61	3.83	3.72	2.65	2.97	2.81	0.76	0.524304	2.04	1.81	1.93	6.59	5.48	6.04	3.14	1.79e-07	NP_193324	condensin-2 complex subunit D3 [Arabidopsis thaliana]	0
GSVIVG01031593001	1.91	2.14	2.03	1.47	2.51	1.99	0.98	1	1.67	1.8	1.73	5.11	5.78	5.45	3.14	0.0103457	P35694	RecName: Full=Brassinosteroid-regulated protein BRU1; Flags: Precursor	4e-99
GSVIVG01009791001	89.41	82.04	85.72	47.14	48.33	47.73	0.56	1.63e-08	28.01	26.38	27.2	86.83	84.75	85.79	3.15	1.29e-22	AAK81874	putative beta-galactosidase BG1 [Vitis vinifera]	0
GSVIVG01024519001	1.12	1.96	1.54	1.07	1.2	1.14	0.74	0.858729	0.81	0.48	0.65	2.24	1.82	2.03	3.15	0.0111968	YP_341062	ATP-dependent DNA helicase [Pseudoalteromonas haloplanktis TAC125]	2e-97
GSVIVG01033090001	44.29	46.54	45.41	27.66	42.4	35.03	0.77	0.480052	23.26	16.27	19.77	67.82	56.8	62.31	3.15	4.77e-11	XP_002509510	ribonucleoside-diphosphate reductase small chain, putative [Ricinus communis]	5e-56
GSVIVG01032673001	7.2	5.97	6.58	3.74	6.13	4.94	0.75	0.569916	5.46	3.5	4.48	15.22	13.05	14.14	3.16	2.52e-08	CAN61688	hypothetical protein VITISV_024205 [Vitis vinifera]	3e-83
GSVIVG01013850001	20.8	18.67	19.73	9.77	9.97	9.87	0.5	0.000749578	3.55	4.65	4.1	15.13	10.92	13.03	3.18	0.000135554	XP_002511050	superoxide dismutase [fe], putative [Ricinus communis]	4e-112
GSVIVG01015102001	50.99	46.23	48.61	33.79	43.48	38.63	0.79	0.367581	10.94	11.55	11.25	37.24	34.2	35.72	3.18	2.37e-08	XP_002279745	PREDICTED: similar to MybPA2 [Vitis vinifera]	2e-134
GSVIVG01009399001	8.53	7.38	7.96	4.26	6.36	5.31	0.67	0.311642	4.09	2.64	3.37	12.44	9	10.72	3.19	0.00022311	XP_002510134	cyclin A, putative [Ricinus communis]	8e-131
GSVIVG01036585001	5.45	3.62	4.54	2.35	3.48	2.92	0.64	0.40806	3.97	2.79	3.38	11.7	9.89	10.79	3.19	9.6e-07	XP_002525548	Protein regulator of cytokinesis, putative [Ricinus communis]	7e-200
GSVIVG01022645001	4.48	3.15	3.82	2.46	5.42	3.94	1.03	1	2.29	2.3	2.29	8.5	6.23	7.37	3.21	0.00025887	BAD07516	phosphate starvation response regulator-like [Oryza sativa Japonica Group]	2e-56
GSVIVG01008070001	17.31	19.07	18.19	9.23	9.32	9.28	0.51	0.000149092	11	9.57	10.29	37.87	28.4	33.13	3.22	2.25e-06	XP_002511511	BRASSINOSTEROID INSENSITIVE 1-associated receptor kinase 1 precursor, putative [Ricinus communis]	6e-287
GSVIVG01008135001	11.4	12.37	11.88	7.88	9.82	8.85	0.74	0.401872	6.78	6.22	6.5	21.5	20.54	21.02	3.23	7.2e-10	CBI15336	unnamed protein product [Vitis vinifera]	1e-32
GSVIVG01021582001	9.56	9.83	9.7	6.92	10.1	8.51	0.88	0.926242	9.58	9.32	9.45	31.42	29.67	30.55	3.23	8.17e-11	AAS57526	serine/threonine protein kinase [Pisum sativum]	2e-57
GSVIVG01022118001	157.57	184.59	171.08	127.45	140.93	134.19	0.78	0.161554	47.13	43	45.06	144.27	147.41	145.84	3.24	9.52e-17	XP_002523599	RALFL33, putative [Ricinus communis]	6e-32
GSVIVG01031123001	90.07	77.27	83.67	44.01	58.89	51.45	0.61	0.00513699	43.18	30.08	36.63	125.69	111.54	118.62	3.24	1.25e-16	XP_002318994	histone 2 [Populus trichocarpa]	7e-32
GSVIVG01032181001	21.47	19.22	20.34	10.6	10.46	10.53	0.52	0.0370812	4.02	3.09	3.55	9.73	13.34	11.54	3.24	0.00685045	CBI24957	unnamed protein product [Vitis vinifera]	5e-28
GSVIVG01015027001	94.88	96.39	95.63	59.55	57.63	58.59	0.61	0.000243313	23.46	27.21	25.34	79.63	85.07	82.35	3.25	1.18e-15	XP_002326305	peroxiredoxin [Populus trichocarpa]	9e-96
GSVIVG01015407001	2.34	2.37	2.35	1.36	1.23	1.29	0.55	0.158158	0.94	0.71	0.82	3.35	2.03	2.69	3.26	0.0176402	XP_002514332	DNA mismatch repair protein MSH6-2, putative [Ricinus communis]	0
GSVIVG01020848001	6.71	6.89	6.8	4.89	6.05	5.47	0.8	0.811656	2.77	3.1	2.94	11.32	7.8	9.56	3.26	0.000560755	XP_002526649	triacylglycerol lipase, putative [Ricinus communis]	8e-119
GSVIVG01005676001	4.25	3.74	4	2.07	2.45	2.26	0.57	0.318476	1.65	1.17	1.41	4.83	4.38	4.61	3.27	0.00580717	XP_002511063	Glutamyl-tRNA(Gln) amidotransferase subunit A, putative [Ricinus communis]	6e-66
GSVIVG01031486001	347.4	370.13	358.76	185.81	372.47	279.14	0.78	0.808856	62.01	85.86	73.94	180.39	311.59	245.99	3.33	0.0495162	BAB78506	Xyloglucan endo-transglycosylase [Vitis labrusca x Vitis vinifera]	9e-153
GSVIVG01017107001	3.52	4.35	3.93	2.46	2.6	2.53	0.64	0.677612	1.65	1.24	1.44	4.83	4.64	4.73	3.28	0.0238974	XP_002528200	regulator of telomere elongation helicase 1 rtel1, putative [Ricinus communis]	3e-27
GSVIVG01033733001	6.75	7.7	7.22	2.32	4.48	3.4	0.47	0.0665404	3.16	1.59	2.38	7.92	7.68	7.8	3.28	0.000999903	XP_002528628	zinc finger protein, putative [Ricinus communis]	8e-152
GSVIVG01007686001	1.93	2.48	2.21	2.02	3.02	2.52	1.14	0.993222	1.17	1.71	1.44	5.64	3.83	4.73	3.29	0.00612139	XP_002511352	short-chain dehydrogenase, putative [Ricinus communis]	8e-145
GSVIVG01008955001	7.64	6.21	6.92	4.06	3.3	3.68	0.53	0.0755595	3.33	3.15	3.24	11.85	9.5	10.68	3.29	1.01e-05	XP_002304062	predicted protein [Populus trichocarpa]	2e-90
GSVIVG01016856001	52.73	49.18	50.95	25.07	29.78	27.43	0.54	5.42e-07	12.21	11.14	11.68	40.85	36.07	38.46	3.29	2.18e-16	XP_002527404	glucose-methanol-choline (gmc) oxidoreductase, putative [Ricinus communis]	7e-245
GSVIVG01018010001	2.18	2.16	2.17	3.69	2.81	3.25	1.5	0.793809	1.25	2.36	1.8	5.51	6.36	5.94	3.29	0.0178766	XP_002517105	lipid binding protein, putative [Ricinus communis]	8e-32
GSVIVG01019775001	128.5	116.19	122.34	53.1	70.14	61.62	0.5	1.24e-08	50.68	45.74	48.21	165.7	151.63	158.66	3.29	6.78e-21	P37392	RecName: Full=Tubulin beta-1 chain; AltName: Full=Beta-1-tubulin	6e-105
GSVIVG01030002001	10.11	7.86	8.98	3.81	8.57	6.19	0.69	0.678067	5.22	3.54	4.38	16.76	12.04	14.4	3.29	0.000155542	XP_002524692	structural molecule, putative [Ricinus communis]	2e-83
GSVIVG01033709001	2.22	2.11	2.17	2.42	2.45	2.44	1.12	0.876299	2.21	2.48	2.34	6.44	9	7.72	3.29	0.000296004	XP_002519423	ATSMC2, putative [Ricinus communis]	1e-84
GSVIVG01035501001	3.29	3.94	3.62	2.39	3.19	2.79	0.77	0.751397	2.58	0.96	1.77	5.76	5.87	5.81	3.29	2.27e-05	XP_002516164	DNA cross-link repair protein pso2/snm1, putative [Ricinus communis]	5e-219
GSVIVG01010473001	28.67	16.86	22.77	7	9.4	8.2	0.36	0.064603	6.25	4.04	5.14	19.03	14.96	17	3.3	3.36e-07	XP_002514924	PLE, putative [Ricinus communis]	4e-237
GSVIVG01031474001	13.69	11.08	12.38	11.41	12.31	11.86	0.96	1	6.78	7.71	7.25	16.16	23.1	19.63	2.71	0.00487685	ACN87274	short chain dehydrogenase/reductase [Chelidonium majus]	3e-90
GSVIVG01032631001	195.02	189.66	192.34	99.9	130.39	115.14	0.6	4.08e-05	82.72	82.27	82.5	307.44	237.25	272.35	3.3	4.02e-08	1101277A	histone H4	2e-24
GSVIVG01018021001	26.21	25.19	25.7	16.5	21.67	19.09	0.74	0.0963384	12.33	10.63	11.48	41.48	34.53	38	3.31	4.24e-15	BAG50072	transcription factor CPP [Lotus japonicus]	8e-169
GSVIVG01024239001	4.27	4.77	4.52	2.54	3.09	2.81	0.62	0.55961	4	3.48	3.74	9.6	15.18	12.39	3.31	0.0144575	XP_002267384	PREDICTED: similar to putative Cup s 1 pollen allergen [Vitis vinifera]	2e-190
GSVIVG01028057001	1.81	2.44	2.12	2.15	2.88	2.51	1.18	0.924943	4.94	5.27	5.1	19.68	14.15	16.91	3.31	4.23e-05	XP_002516982	Polygalacturonase, putative [Ricinus communis]	8e-180
GSVIVG01031921001	5.61	5.29	5.45	2.87	4.04	3.46	0.63	0.485183	2.56	3.09	2.83	9.88	8.8	9.34	3.31	0.000343519	NP_564513	PPPDE putative thiol peptidase family protein [Arabidopsis thaliana]	2e-96
GSVIVG01037882001	80.84	66.99	73.91	42.25	39.4	40.83	0.55	8.13e-05	53.94	48.75	51.34	176.18	163.69	169.94	3.31	2.44e-21	CBI36879	unnamed protein product [Vitis vinifera]	1e-06
GSVIVG01017998001	8.68	9.76	9.22	5.14	6.15	5.64	0.61	0.428888	1.87	3.14	2.5	9.11	7.52	8.31	3.32	0.0112853	ABF98063	hypothetical protein LOC_Os03g46300 [Oryza sativa Japonica Group]	1e-36
GSVIVG01028212001	2.97	3.13	3.05	1.56	2.66	2.11	0.69	0.808059	1.52	0.89	1.21	4.44	3.56	4	3.32	0.0283195	AAB61054	contains similarity to myosin heavy chain [Arabidopsis thaliana]	3e-90
GSVIVG01009938001	3.56	3.13	3.34	1.78	1.44	1.61	0.48	0.129496	1.06	1.3	1.18	4.1	3.76	3.93	3.33	0.0030665	AAF79908	Contains similarity to kinesin from Xenopus laevis gb|AJ249840 and contains a kinesin motor PF|00225 domain [Arabidopsis thaliana]	2e-89
GSVIVG01031472001	15.71	13.71	14.71	12.97	14.36	13.66	0.93	0.972795	12.44	12.29	12.36	25.6	36.6	31.1	2.52	0.00747167	ACN87275	short chain dehydrogenase/reductase [Nandina domestica]	3e-92
GSVIVG01015432001	67.44	70.09	68.77	56.21	75.96	66.08	0.96	1	27.81	21.9	24.85	85.37	80.28	82.83	3.33	1.23e-14	XP_002461247	hypothetical protein SORBIDRAFT_02g043510 [Sorghum bicolor]	2e-31
GSVIVG01034614001	6.4	7.15	6.78	4.39	6.07	5.23	0.77	0.768769	2.65	3.48	3.06	11.07	9.36	10.21	3.33	6.21e-05	XP_002514463	electron transporter, putative [Ricinus communis]	1e-68
GSVIVG01031601001	1.4	1.97	1.69	1.07	2.01	1.54	0.91	1	1.19	1.68	1.44	5.52	5.92	5.72	3.99	0.001385	P35694	RecName: Full=Brassinosteroid-regulated protein BRU1; Flags: Precursor	1e-98
GSVIVG01017169001	4.73	4.06	4.39	1.26	2.74	2	0.46	0.0729006	2.34	1.22	1.78	6.62	5.28	5.95	3.34	0.00044992	CAB46642	cyclin A2 [Solanum lycopersicum]	1e-131
GSVIVG01022642001	3.21	2.62	2.92	1.8	2.11	1.96	0.67	0.685397	1.3	1.51	1.41	4.56	4.86	4.71	3.35	0.0056058	gi|76559886|tpe|CAI56330.1|	TPA: isoflavone reductase-like protein 1 [Vitis vinifera]	1e-130
GSVIVG01008477001	1.45	1.69	1.57	1.07	0.65	0.86	0.55	0.531659	0.88	0.41	0.65	2.04	2.3	2.17	3.36	0.0307563	ACG26797	origin recognition complex subunit 5 [Zea mays]	2e-132
GSVIVG01024326001	21.7	21.92	21.81	9.57	15.25	12.41	0.57	0.00441897	7.1	6.24	6.67	23.13	21.7	22.41	3.36	1.97e-10	ADO21120	growth-regulating factor 1 [Hordeum vulgare]	2e-61
GSVIVG01009294001	16.12	16.57	16.34	8.91	13	10.96	0.67	0.132821	12.13	12.3	12.21	46.69	35.64	41.16	3.37	1.38e-07	XP_002302387	AP2 domain-containing transcription factor [Populus trichocarpa]	3e-35
GSVIVG01020205001	84.82	74.81	79.81	39.92	51.96	45.94	0.58	6.32e-05	49.09	48.04	48.56	156.19	170.99	163.59	3.37	3.99e-23	NP_564753	serine/threonine-protein kinase WNK (With No lysine)-related protein [Arabidopsis thaliana]	2e-108
GSVIVG01031809001	3.74	4.02	3.88	2.94	3.06	3	0.77	0.355309	3.24	2.5	2.87	9.86	9.48	9.67	3.37	1.61e-16	BAB01702	kinesin (centromeric protein)-like protein [Arabidopsis thaliana]	0
GSVIVG01009293001	12.99	18.05	15.52	11.69	12.53	12.11	0.78	0.640929	10.16	8.87	9.52	37.71	26.68	32.2	3.38	8.55e-05	XP_002307311	AP2 domain-containing transcription factor [Populus trichocarpa]	1e-82
GSVIVG01003253001	11.06	10.48	10.77	5.13	6.27	5.7	0.53	0.00178236	4.35	3.49	3.92	14.84	11.93	13.38	3.41	1.39e-10	AAN73052	mini-chromosome maintenance protein MCM6 [Pisum sativum]	0
GSVIVG01007933001	1.26	2.58	1.92	0.55	0.93	0.74	0.39	0.388324	1.08	1.09	1.08	3.63	3.77	3.7	3.41	0.0141481	XP_002514706	dimethylaniline monooxygenase, putative [Ricinus communis]	1e-194
GSVIVG01035818001	6.79	8.53	7.66	4.15	4.35	4.25	0.55	0.00824059	4.51	3.13	3.82	14.16	11.87	13.02	3.41	2.68e-12	CAA09028	cysteine-rich polycomb-like protein [Glycine max]	8e-113
GSVIVG01015263001	3.49	3.64	3.57	1.41	2.25	1.83	0.51	0.381155	2.01	1.77	1.89	6.25	6.66	6.46	3.42	0.00297014	XP_002283092	PREDICTED: similar to ATMND1 [Vitis vinifera]	4e-97
GSVIVG01031478001	5.88	4.34	5.11	6.18	6.3	6.24	1.22	0.921058	3.62	1.9	2.76	9.85	9.05	9.45	3.42	0.000997097	XP_002523714	Shugoshin-1, putative [Ricinus communis]	2e-72
GSVIVG01020269001	5.14	5.53	5.33	4.86	5.41	5.13	0.96	1	2.73	3.55	3.14	10.32	11.22	10.77	3.43	0.000519458	XP_002513387	acetylornithine aminotransferase, putative [Ricinus communis]	2e-51
GSVIVG01036009001	14.21	17.68	15.95	8.76	11.8	10.28	0.64	0.135188	9.8	8.09	8.95	31.71	29.6	30.66	3.43	4.49e-11	ACJ11760	class III peroxidase [Gossypium hirsutum]	5e-86
GSVIVG01028231001	3.91	3.73	3.82	1.78	2.52	2.15	0.56	0.263773	1.67	0.88	1.27	4.64	4.13	4.38	3.44	0.00164948	XP_002515160	pectin acetylesterase, putative [Ricinus communis]	1e-166
GSVIVG01032821001	57.76	64.65	61.2	32.95	36.78	34.87	0.57	0.000436846	9.09	8	8.54	26.18	32.6	29.39	3.44	2.19e-08	ADQ20089	ELF4 protein [Manihot esculenta]	4e-26
GSVIVG01007694001	15.08	14.69	14.88	7.15	10.91	9.03	0.61	0.053167	5.96	8.2	7.08	25.56	23.23	24.39	3.45	2.34e-10	XP_002511359	UBX domain-containing protein 8-B, putative [Ricinus communis]	8e-114
GSVIVG01015593001	3.47	3.19	3.33	2.78	2.9	2.84	0.85	0.907383	1.38	1.16	1.27	5.29	3.48	4.38	3.45	0.00187487	XP_002533451	Potassium channel SKOR, putative [Ricinus communis]	0
GSVIVG01017915001	5.64	5.83	5.73	3.65	3.55	3.6	0.63	0.177465	3.31	2.9	3.1	10.57	10.86	10.71	3.45	2.2e-08	AAS19278	mitogen-activated protein kinase kinase kinase [Vitis vinifera]	0
GSVIVG01007586001	0.95	1.05	1	0.33	0.36	0.34	0.34	0.148009	0.34	0.42	0.38	1.2	1.43	1.31	3.46	0.0305803	XP_002309006	multidrug/pheromone exporter, MDR family, ABC transporter family [Populus trichocarpa]	3e-233
GSVIVG01007670001	6.36	7.41	6.88	3.23	5.67	4.45	0.65	0.608739	5.57	3.67	4.62	14.17	17.77	15.97	3.46	0.000107406	XP_002511336	r2r3-myb transcription factor, putative [Ricinus communis]	1e-73
GSVIVG01011015001	11.2	11.3	11.25	5.22	7.86	6.54	0.58	0.0261641	8.05	5.42	6.74	24.77	21.83	23.3	3.46	1.26e-12	XP_002520703	gtpase activating protein, putative [Ricinus communis]	3e-136
GSVIVG01014028001	7.55	7.38	7.46	3.91	5.09	4.5	0.6	0.023018	3.17	3.72	3.44	11.67	12.27	11.97	3.47	5.36e-12	XP_002868528	EMB2656 [Arabidopsis lyrata subsp. lyrata]	7e-298
GSVIVG01027182001	308.94	301.98	305.46	252.17	277.37	264.77	0.87	0.412667	56.37	38.66	47.52	170.08	159.84	164.96	3.47	1.78e-24	CAJ90831	MYBPA1 protein [Vitis vinifera]	1e-62
GSVIVG01025834001	158.59	162.57	160.58	116.12	146.24	131.18	0.82	0.208306	51.49	43.02	47.26	167.29	161.92	164.6	3.48	2.53e-24	BAJ98930	predicted protein [Hordeum vulgare subsp. vulgare]	1e-96
GSVIVG01038363001	3.24	2.65	2.95	1.81	2.56	2.19	0.74	0.824969	1.21	1.63	1.42	4.51	5.36	4.94	3.48	0.00372364	NP_198579	condensin complex subunit 3 [Arabidopsis thaliana]	1e-140
GSVIVG01025159001	54.61	49.25	51.93	21.14	31.21	26.18	0.5	2.28e-05	19.84	19.86	19.85	74.99	63.5	69.25	3.49	1.59e-20	XP_002526369	Auxin response factor, putative [Ricinus communis]	0
GSVIVG01025792001	15.43	15.02	15.22	7.64	9.19	8.41	0.55	0.0350472	2.86	2.6	2.73	9.7	9.38	9.54	3.49	0.000287654	XP_002526199	Thylakoid lumenal 29.8 kDa protein, chloroplast precursor, putative [Ricinus communis]	1e-106
GSVIVG01027854001	6.43	5.58	6	3.86	3.84	3.85	0.64	0.122445	5.06	2.14	3.6	14.28	10.85	12.56	3.49	0.000162636	NP_193167	transducin/WD40 domain-containing protein-like protein [Arabidopsis thaliana]	1e-244
GSVIVG01009906001	4.43	5.29	4.86	3.6	3.82	3.71	0.76	0.800675	3.42	2.71	3.06	11.03	10.41	10.72	3.5	8.53e-06	NP_173427	cytomatrix protein-like protein [Arabidopsis thaliana]	2e-27
GSVIVG01013023001	2.79	2.16	2.48	2.26	2.91	2.58	1.04	1	2.46	1.27	1.86	5.75	7.31	6.53	3.5	5.98e-05	XP_002893694	pentatricopeptide repeat-containing protein [Arabidopsis lyrata subsp. lyrata]	1e-212
GSVIVG01019918001	8.23	8.76	8.5	5.61	7.79	6.7	0.79	0.65216	3.5	2.88	3.19	12.2	10.22	11.21	3.51	1.71e-07	NP_194017	Cell cycle regulated microtubule associated protein [Arabidopsis thaliana]	3e-113
GSVIVG01028104001	9.09	7.96	8.53	3.53	5.04	4.29	0.5	0.00174916	4.26	2.75	3.5	11.08	13.51	12.29	3.51	9.79e-09	XP_002515300	Beta-glucosidase, putative [Ricinus communis]	0
GSVIVG01006634001	363.13	336.77	349.95	297.5	316.32	306.91	0.88	0.427803	117.99	101.68	109.84	439.33	394.38	416.86	3.8	3.19e-35	ACM45080	3-deoxy-D-arabino-heptulosonate-7-phosphate synthase 01 [Vitis vinifera]	2e-216
GSVIVG01008134001	3.59	4.63	4.11	4.71	4.43	4.57	1.11	1	2.1	5.5	3.8	12.62	14.23	13.43	3.53	0.0235221	CBI15335	unnamed protein product [Vitis vinifera]	3e-13
GSVIVG01009453001	8.51	7.38	7.95	4.06	4.12	4.09	0.51	0.118558	2.17	2.04	2.1	7.08	7.84	7.46	3.54	0.0022536	XP_002510184	transcription factor, putative [Ricinus communis]	2e-67
GSVIVG01030512001	10.96	11.76	11.36	5.43	7.07	6.25	0.55	0.00184691	3.88	2.8	3.34	12.42	11.25	11.84	3.54	4.07e-11	XP_002320489	argonaute protein group [Populus trichocarpa]	6e-306
GSVIVG01021576001	3.03	3.62	3.33	1.57	2.32	1.94	0.58	0.0818677	1.19	0.89	1.04	4	3.41	3.71	3.56	8.77e-07	XP_002869909	binding protein [Arabidopsis lyrata subsp. lyrata]	7e-179
GSVIVG01025317001	3.88	4.23	4.05	2.72	3.15	2.93	0.72	0.675046	2.58	0.89	1.74	6.3	6.1	6.2	3.57	0.000109832	NP_196796	transducin/WD40 domain-containing protein [Arabidopsis thaliana]	2e-139
GSVIVG01032320001	8.3	7.14	7.72	4.36	3.18	3.77	0.49	0.20875	1.94	1.95	1.94	6.11	7.79	6.95	3.57	0.023269	XP_002514651	replication factor A 1, rfa1, putative [Ricinus communis]	2e-79
GSVIVG01018979001	10.45	9.76	10.11	5.42	6.07	5.75	0.57	0.00984004	3.8	3.13	3.46	14.27	10.52	12.39	3.58	3.34e-06	XP_002310223	chromatin remodeling complex subunit [Populus trichocarpa]	2e-153
GSVIVG01037921001	323.14	298.37	310.75	317.42	312.4	314.91	1.01	1	89.7	71.69	80.69	303.01	274.42	288.72	3.58	4.14e-27	ABH03018	resveratrol/hydroxycinnamic acid O-glucosyltransferase [Vitis labrusca]	1e-138
GSVIVG01021237001	14.64	11.57	13.11	8.41	11.03	9.72	0.74	0.300232	7.85	8.1	7.97	30	27.26	28.63	3.59	1.66e-15	AAT64019	putative permease [Gossypium hirsutum]	2e-282
GSVIVG01035042001	8.92	8.92	8.92	4.26	4.91	4.58	0.51	0.0025148	4.39	3.71	4.05	15.33	13.76	14.54	3.59	4.74e-12	XP_002519186	conserved hypothetical protein [Ricinus communis]	2e-104
GSVIVG01004087001	3.23	1.59	2.41	2.9	2.88	2.89	1.2	1	1.15	1.45	1.3	4.32	5.03	4.68	3.6	0.0206557	NP_001159022	poor homologous synapsis 1 protein [Zea mays]	9e-11
GSVIVG01032006001	7.97	5.47	6.72	4.99	4.52	4.75	0.71	0.618104	2.38	2.24	2.31	8.58	8.06	8.32	3.6	0.00157596	XP_002513439	beta-glucosidase, putative [Ricinus communis]	6e-60
GSVIVG01014246001	32.18	33.05	32.61	29.54	27.76	28.65	0.88	0.735041	17.85	15.86	16.86	65.6	56.23	60.91	3.61	1.4e-19	XP_002525146	Transcription factor RF2a, putative [Ricinus communis]	5e-72
GSVIVG01025113001	4.99	3.89	4.44	2.56	2.81	2.69	0.6	0.0686899	2.82	2.37	2.59	10.04	8.72	9.38	3.61	2.59e-11	NP_200823	uncharacterized protein [Arabidopsis thaliana]	3e-21
GSVIVG01003762001	12.89	12.33	12.61	5.45	7.99	6.72	0.53	0.112122	3.89	3.13	3.51	12.01	13.39	12.7	3.62	0.000385891	XP_002522391	STS14 protein precursor, putative [Ricinus communis]	6e-60
GSVIVG01026454001	13.18	19.42	16.3	3.62	12.38	8	0.49	0.453422	5.58	3.54	4.56	14.36	25.51	19.94	4.37	0.0307563	ABF98860	acetyltransferase, GNAT family protein, expressed [Oryza sativa Japonica Group]	2e-11
GSVIVG01014847001	1.27	0.72	0.99	1.67	0.79	1.23	1.24	1	1.12	1.2	1.16	4.35	4.04	4.2	3.62	0.000950429	XP_002299081	tir-nbs resistance protein [Populus trichocarpa]	1e-86
GSVIVG01025185001	8.15	8.13	8.14	4.23	5.97	5.1	0.63	0.149489	3.07	3.32	3.19	13.08	10.02	11.55	3.62	5.57e-08	XP_002530283	serine-threonine protein kinase, plant-type, putative [Ricinus communis]	4e-144
GSVIVG01032439001	11.86	10.28	11.07	4.72	8.16	6.44	0.58	0.0696479	3.35	4.43	3.89	13.54	14.67	14.11	3.63	7.76e-08	XP_002511378	anthranilate phosphoribosyltransferase, putative [Ricinus communis]	6e-123
GSVIVG01007569001	3.99	5.14	4.56	2.23	2.36	2.29	0.5	0.557461	2.99	1.75	2.37	10.24	7.02	8.63	3.64	0.011535	XP_002516924	clasp, putative [Ricinus communis]	5e-53
GSVIVG01005082001	4.71	1.94	3.33	1.47	2.77	2.12	0.64	0.808592	1.78	1.41	1.59	6.03	5.61	5.82	3.65	0.000450699	NP_179934	Zinc-finger domain of monoamine-oxidase A repressor R1 [Arabidopsis thaliana]	7e-80
GSVIVG01018293001	2.69	2.84	2.76	2.48	1.69	2.08	0.75	0.808856	1.38	1.38	1.38	6.03	4.05	5.04	3.65	0.000620068	ABB47989	Protein kinase domain containing protein, expressed [Oryza sativa Japonica Group]	2e-168
GSVIVG01034506001	5.38	5.3	5.34	4.15	2.96	3.56	0.67	0.208991	1.63	2.83	2.23	7.36	8.96	8.16	3.66	1.07e-07	AED89983	PSL1 [Solanum chacoense x Solanum tuberosum]	3e-64
GSVIVG01007873001	272.91	263.13	268.02	131.32	170.59	150.95	0.56	2.14e-08	113.57	87.58	100.57	406.69	332.69	369.69	3.68	1.82e-13	XP_002514663	hydrolase, hydrolyzing O-glycosyl compounds, putative [Ricinus communis]	5e-42
GSVIVG01011713001	4.1	16.78	10.44	4.63	6.07	5.35	0.51	0.877268	2.88	2.3	2.59	11.33	7.74	9.54	3.68	0.000277989	XP_002532097	phosphoethanolamine n-methyltransferase, putative [Ricinus communis]	4e-205
GSVIVG01027536001	5.38	4.76	5.07	4.51	5.15	4.83	0.95	1	2.73	1.3	2.02	9	5.84	7.42	3.68	0.00607342	NP_182073	serine/threonine-protein kinase aurora-3 [Arabidopsis thaliana]	3e-132
GSVIVG01029967001	15.24	15.29	15.27	6.3	9.49	7.89	0.52	0.000860078	5.76	3.26	4.51	17.24	15.93	16.59	3.68	4.56e-11	NP_187018	C2 and plant phosphoribosyltransferase domain-containing protein [Arabidopsis thaliana]	3e-54
GSVIVG01001413001	23.44	22.34	22.89	14.18	16.93	15.55	0.68	0.037903	4.54	4.11	4.33	14.03	17.87	15.95	3.69	2.73e-08	XP_002524351	Alliin lyase precursor, putative [Ricinus communis]	2e-171
GSVIVG01021031001	11.16	10.33	10.75	7.89	6.89	7.39	0.69	0.0430076	6.54	5.47	6	23.72	20.57	22.14	3.69	9.44e-20	XP_002516381	Carboxy-terminal kinesin, putative [Ricinus communis]	5e-217
GSVIVG01025625001	8.73	7.22	7.97	4.87	4.98	4.93	0.62	0.267098	3.7	3.21	3.46	12.82	12.68	12.75	3.69	5.8e-06	XP_002274976	PREDICTED: hypothetical protein [Vitis vinifera]	2e-121
GSVIVG01009493001	8.81	9.27	9.04	8.29	10.38	9.34	1.03	1	10.14	8.48	9.31	39.98	33.88	36.93	3.97	5.4e-17	XP_002327141	cytochrome P450 [Populus trichocarpa]	4e-206
GSVIVG01015359001	38.71	40.34	39.53	20.38	29.69	25.04	0.63	0.0103552	18.91	19.14	19.02	76.37	64.39	70.38	3.7	3.26e-19	ABH04325	ROP-like protein [Medicago truncatula]	3e-102
GSVIVG01007740001	20.44	20.53	20.48	8.04	12.79	10.41	0.51	0.0145597	4.97	5.55	5.26	18.14	20.96	19.55	3.72	3.11e-06	BAH80548	transcription factor Myb [Eucalyptus grandis]	3e-58
GSVIVG01011969001	11.07	8.57	9.82	3.68	9.46	6.57	0.67	0.702916	4.49	3.13	3.81	15.85	12.47	14.16	3.72	2.93e-05	NP_173935	cytochrome B561 domain-containing protein [Arabidopsis thaliana]	1e-64
GSVIVG01013986001	1.56	1.44	1.5	1.01	0.73	0.87	0.58	0.613384	0.49	0.49	0.49	1.85	1.81	1.83	3.73	0.0360177	XP_002521165	myosin XI, putative [Ricinus communis]	2e-40
GSVIVG01014681001	55.8	54.3	55.05	36.95	39.4	38.17	0.69	0.00263199	28.48	22.37	25.43	102.25	87.35	94.8	3.73	1.98e-21	NP_568829	inactive beta-amylase 4 [Arabidopsis thaliana]	9e-218
GSVIVG01022113001	9.97	9.47	9.72	5.14	6.19	5.67	0.58	0.000975117	3.98	2.51	3.25	14	10.21	12.11	3.73	1.6e-05	XP_002523609	DNA polymerase alpha catalytic subunit, putative [Ricinus communis]	1e-300
GSVIVG01024221001	19.18	18.45	18.81	7.88	12.96	10.42	0.55	0.00517303	6.7	5.44	6.07	24.88	20.41	22.64	3.73	3.25e-14	BAD91085	beta-D-galactosidase [Pyrus pyrifolia]	0
GSVIVG01037808001	15.05	14.79	14.92	8.9	10.6	9.75	0.65	0.133401	4.25	6.41	5.33	17.65	22.07	19.86	3.73	9.94e-08	XP_002510079	conserved hypothetical protein [Ricinus communis]	3e-14
GSVIVG01001315001	9.9	9.67	9.79	5.79	7.11	6.45	0.66	0.33778	0.53	1.33	0.93	3.07	3.88	3.47	3.74	0.039987	CAM12499	small heat-shock protein [Chenopodium rubrum]	2e-55
GSVIVG01025630001	65.91	68.53	67.22	28.95	40.95	34.95	0.52	2.27e-07	25.27	19.22	22.24	90.12	76.33	83.22	3.74	1.22e-18	CAC84774	P70 protein [Nicotiana tabacum]	1e-117
GSVIVG01032528001	29.57	32.03	30.8	24.61	21.99	23.3	0.76	0.0993978	20.11	19.73	19.92	69.59	79.45	74.52	3.74	3.04e-26	XP_002517395	extensin, proline-rich protein, putative [Ricinus communis]	2e-30
GSVIVG01015086001	12.84	12.75	12.79	5.94	8.42	7.18	0.56	0.0124664	5.69	4.69	5.19	20.49	18.56	19.52	3.76	6.08e-12	NP_671784	acyl-CoA N-acyltransferases-like protein [Arabidopsis thaliana]	5e-91
GSVIVG01006513001	9.65	7.73	8.69	4.37	6.57	5.47	0.63	0.344704	2.96	2.66	2.81	11.89	9.31	10.6	3.77	0.000130235	NP_195318	F-box protein [Arabidopsis thaliana]	2e-65
GSVIVG01005850001	8.58	8.51	8.54	4.32	6.73	5.53	0.65	0.0860747	2.48	2.87	2.67	10.92	9.35	10.13	3.79	3.38e-10	XP_002528416	amino acid transporter, putative [Ricinus communis]	4e-215
GSVIVG01014086001	2.72	3.88	3.3	1.65	2.12	1.89	0.57	0.593492	1.88	0.27	1.07	3.45	4.69	4.07	3.79	0.0231007	ACA64822	SKIP interacting protein 30 [Oryza sativa]	6e-51
GSVIVG01017349001	3.48	3.35	3.42	2.16	2.46	2.31	0.68	0.381191	1.19	0.97	1.08	4.72	3.57	4.14	3.84	6.76e-06	XP_002515495	Adenine phosphoribosyltransferase, putative [Ricinus communis]	1e-90
GSVIVG01027849001	19.28	14.17	16.73	11.75	14.11	12.93	0.77	0.589235	9.89	4.68	7.29	28.12	27.79	27.95	3.84	2.95e-08	XP_002528826	Kinesin heavy chain, putative [Ricinus communis]	3e-38
GSVIVG01005054001	8.05	8.55	8.3	8.03	7.31	7.67	0.92	0.991874	3.91	3.64	3.78	15.58	13.49	14.54	3.85	1.48e-10	XP_002310162	multicopper oxidase [Populus trichocarpa]	4e-267
GSVIVG01014104001	0.78	1.33	1.06	0.48	0.66	0.57	0.54	0.449794	0.46	0.27	0.36	1.25	1.57	1.41	3.86	0.0040208	ABF94883	transposon protein, putative, unclassified [Oryza sativa Japonica Group]	1e-175
GSVIVG01019863001	2.34	2.09	2.21	1.13	0.35	0.74	0.33	0.355413	1.35	0.68	1.02	4.04	3.8	3.92	3.86	0.0476373	XP_002872624	hypothetical protein ARALYDRAFT_489994 [Arabidopsis lyrata subsp. lyrata]	4e-07
GSVIVG01038189001	8.74	7.2	7.97	5.86	7.18	6.52	0.82	0.909291	1.59	1.83	1.71	6.04	7.17	6.61	3.86	0.0231624	NP_001142904	hypothetical protein LOC100275335 [Zea mays]	8e-09
GSVIVG01015283001	4.1	3.58	3.84	2.15	2.14	2.15	0.56	0.378193	1.24	1.82	1.53	6.87	4.96	5.92	3.87	0.000714458	AAU04435	MAPKK [Solanum lycopersicum]	3e-158
GSVIVG01025019001	181.11	172.36	176.74	90.44	125.5	107.97	0.61	0.000425968	92.01	72.24	82.12	344.16	291.08	317.62	3.87	4.73e-20	AEI72269	histone H2A [Citrus trifoliata]	6e-43
GSVIVG01032005001	13.79	10.79	12.29	9.39	7.77	8.58	0.7	0.165983	4.22	3.86	4.04	14.36	16.89	15.62	3.87	1.54e-10	XP_002520637	beta-glucosidase, putative [Ricinus communis]	1e-170
GSVIVG01033598001	2.4	3.02	2.71	1.6	1.96	1.78	0.66	0.259798	1.78	1.35	1.56	5.73	6.37	6.05	3.87	3.3e-11	XP_002529162	condensin, putative [Ricinus communis]	2e-292
GSVIVG01034185001	3.36	4.33	3.84	2.9	2.72	2.81	0.73	0.804565	2.02	1.13	1.57	6.74	5.45	6.1	3.87	0.000623266	BAC84069	hypothetical protein [Oryza sativa Japonica Group]	5e-49
GSVIVG01024246001	27.88	30.62	29.25	19.12	23.23	21.18	0.72	0.106203	9.73	7.19	8.46	33.61	31.96	32.78	3.88	3.96e-16	NP_568453	alcohol dehydrogenase-like 6 [Arabidopsis thaliana]	1e-175
GSVIVG01029106001	1.82	2.14	1.98	0.81	1.31	1.06	0.54	0.313733	0.57	0.68	0.62	2.4	2.45	2.42	3.88	0.00186908	NP_001147093	ATP binding protein [Zea mays]	1e-145
GSVIVG01016577001	55.3	61.89	58.59	28.35	38.87	33.61	0.57	0.00972436	31.83	29.32	30.57	128.59	109.05	118.82	3.89	8.04e-17	1101277A	histone H4	2e-24
GSVIVG01033633001	16.47	12.83	14.65	10.52	11.42	10.97	0.75	0.251633	5.11	2.23	3.67	15.38	13.17	14.28	3.89	4.42e-09	XP_002314004	flavonoid 3',5'-hydroxylase [Populus trichocarpa]	7e-205
GSVIVG01009519001	3.16	7.58	5.37	3.56	2.67	3.12	0.58	0.799288	3.81	1.06	2.44	9.25	9.78	9.52	3.91	0.00242419	XP_002865495	transcriptional factor B3 family protein [Arabidopsis lyrata subsp. lyrata]	3e-48
GSVIVG01009045001	0.88	0.8	0.84	0.95	0.9	0.93	1.1	1	1.14	1.2	1.17	5.51	4.88	5.2	4.44	3.49e-12	XP_002513935	RNA-binding region-containing protein, putative [Ricinus communis]	5e-48
GSVIVG01037651001	15.82	12.2	14.01	14.38	18.66	16.52	1.18	0.826799	7.02	5.22	6.12	27.11	20.84	23.98	3.92	2.59e-08	XP_002532558	RING-H2 finger protein ATL2B, putative [Ricinus communis]	5e-50
GSVIVG01038385001	10.73	14.35	12.54	2.92	5.88	4.4	0.35	0.0703236	3.35	1.5	2.42	10.21	8.81	9.51	3.92	0.0314651	XP_002527385	pirin, putative [Ricinus communis]	1e-12
GSVIVG01007914001	10.5	10.85	10.68	5.42	7.64	6.53	0.61	0.0674065	7.02	7.45	7.23	24.08	32.98	28.53	3.94	1.22e-05	XP_002514702	DNA binding protein, putative [Ricinus communis]	5e-79
GSVIVG01011570001	1.07	0.15	0.61	0.5	0.82	0.66	1.08	1	0.56	0.67	0.61	2.87	2.01	2.44	3.97	0.0484651	ABN08554	Beta-Ig-H3/fasciclin [Medicago truncatula]	1e-20
GSVIVG01014083001	4.6	6.52	5.56	1.93	1.59	1.76	0.32	0.0944359	2.58	1.08	1.83	7.75	6.79	7.27	3.97	0.00929518	NP_974313	RING/FYVE/PHD zinc finger-containing protein [Arabidopsis thaliana]	1e-70
GSVIVG01033800001	13.79	13.41	13.6	6.89	8.21	7.55	0.56	0.0206807	4.1	4.22	4.16	17.93	15.14	16.54	3.97	1.75e-09	ADL36702	GRF domain class transcription factor [Malus x domestica]	2e-100
GSVIVG01034116001	1.03	0.57	0.8	2.62	1.59	2.1	2.63	0.413742	1.65	1.24	1.44	6.13	5.43	5.78	4	0.00276302	XP_002532998	tropinone reductase, putative [Ricinus communis]	2e-95
GSVIVG01004308001	17.59	16.64	17.12	9.29	14.48	11.88	0.69	0.21195	5.33	5.48	5.41	22.96	20.44	21.7	4.01	1.77e-10	NP_195298	Regulator of Vps4 activity in the MVB pathway protein [Arabidopsis thaliana]	9e-95
GSVIVG01035663001	17.7	19.23	18.46	10.32	14.04	12.18	0.66	0.015697	10.66	8.67	9.66	44.21	33.39	38.8	4.01	3.6e-08	XP_002516567	myb, putative [Ricinus communis]	8e-108
GSVIVG01032653001	8.87	9.03	8.95	3.19	4.14	3.67	0.41	0.073779	4.15	3.52	3.83	18.55	12.32	15.44	4.02	0.000492009	CBI25337	unnamed protein product [Vitis vinifera]	3e-26
GSVIVG01002113001	4.71	2.86	3.79	1.65	2.1	1.88	0.5	0.186884	1.12	1.22	1.17	4.75	4.68	4.71	4.03	0.000494306	XP_002868093	kinase [Arabidopsis lyrata subsp. lyrata]	1e-85
GSVIVG01011949001	8.19	9.13	8.66	9.9	9.17	9.54	1.1	0.965434	4.55	5.22	4.88	20.16	19.19	19.68	4.03	4.43e-09	NP_563925	putative galacturonosyltransferase-like 3 [Arabidopsis thaliana]	1e-21
GSVIVG01015278001	4.71	4.1	4.4	2	2.51	2.25	0.51	0.249437	5.72	3.71	4.71	19.52	18.55	19.04	4.04	1.87e-09	XP_002285544	PREDICTED: hypothetical protein isoform 2 [Vitis vinifera]	3e-110
GSVIVG01010932001	4.15	2.68	3.42	2.18	2.21	2.2	0.64	0.683229	2.54	0.9	1.72	8.08	5.9	6.99	4.06	0.00112219	XP_002325229	sodium transporter hkt1-like protein [Populus trichocarpa]	2e-60
GSVIVG01013459001	1.6	1.86	1.73	0.67	0.47	0.57	0.33	0.136271	1.95	1.05	1.5	6.1	6.08	6.09	4.06	1.36e-05	XP_002510753	electron transporter, putative [Ricinus communis]	3e-105
GSVIVG01009779001	10.19	9.86	10.02	5.45	8.1	6.78	0.68	0.236327	4.06	3.02	3.54	17.27	11.66	14.46	4.09	0.00021103	XP_002510447	bel1 homeotic protein, putative [Ricinus communis]	9e-182
GSVIVG01017210001	7.37	8.06	7.71	4.08	6.57	5.33	0.69	0.422241	6.42	4.34	5.38	21.71	22.27	21.99	4.09	2.44e-12	XP_002517554	signal transducer, putative [Ricinus communis]	1e-148
GSVIVG01028991001	0.96	0.78	0.87	0.25	0.95	0.6	0.69	0.980211	1.13	0.23	0.68	2.9	2.67	2.79	4.1	0.0307563	XP_002314526	flavine-containing monoxygenase [Populus trichocarpa]	1e-104
GSVIVG01012313001	3.92	3.19	3.55	1.08	0.81	0.95	0.27	0.115417	1.55	0.58	1.06	3.98	4.79	4.38	4.12	0.0456524	XP_002280088	PREDICTED: hypothetical protein [Vitis vinifera]	6e-06
GSVIVG01027850001	12.86	13.07	12.96	9.16	9.69	9.43	0.73	0.245966	6.13	4.18	5.15	21.78	20.74	21.26	4.12	1.07e-14	CAB10212	kinesin like protein [Arabidopsis thaliana]	1e-195
GSVIVG01003969001	27.01	23.8	25.41	12.36	18.5	15.43	0.61	0.0186735	11.94	10.03	10.98	53.48	37.62	45.55	4.15	1.26e-05	NP_198886	uncharacterized protein [Arabidopsis thaliana]	9e-22
GSVIVG01008401001	26.02	32.14	29.08	15.37	21.35	18.36	0.63	0.100865	8.59	4.53	6.56	25.62	29.08	27.35	4.17	2.08e-08	AEI83426	transcription factor R2R3-MYB2 [Camellia sinensis]	2e-66
GSVIVG01017779001	14.76	13.15	13.96	5.69	8.56	7.12	0.51	0.00549868	7.62	6.33	6.97	30.75	27.49	29.12	4.17	7.72e-15	XP_002516888	serine/threonine protein kinase, putative [Ricinus communis]	4e-130
GSVIVG01011126001	2.04	3.85	2.95	1.81	2.01	1.91	0.65	0.822053	1.18	0.89	1.03	5.17	3.48	4.33	4.18	0.0120832	ACU22705	unknown [Glycine max]	2e-59
GSVIVG01009829001	3.73	3.96	3.84	2.13	1.84	1.98	0.52	0.0607668	2	1.7	1.85	8.05	7.46	7.76	4.19	1.83e-09	XP_002531514	Leucine-rich repeat receptor protein kinase EXS precursor, putative [Ricinus communis]	1e-241
GSVIVG01017752001	17.85	17.93	17.89	9.52	13.42	11.47	0.64	0.119767	10.13	6.34	8.23	36.3	32.75	34.52	4.19	1.13e-13	NP_001132194	hypothetical protein LOC100193622 [Zea mays]	2e-30
GSVIVG01009911001	10.32	10.3	10.31	3.49	4.6	4.04	0.39	0.105822	1.56	2.19	1.88	8.02	7.73	7.88	4.2	0.0261401	CBI19851	unnamed protein product [Vitis vinifera]	3e-58
GSVIVG01031312001	7.67	9.68	8.68	4.3	6.41	5.36	0.62	0.119985	1.5	1.45	1.48	7.14	5.29	6.21	4.21	2.54e-07	XP_002530462	Cationic peroxidase 1 precursor, putative [Ricinus communis]	2e-131
GSVIVG01033671001	49.51	47.08	48.3	25.24	31.66	28.45	0.59	0.000141856	14.54	14.1	14.32	67.1	53.66	60.38	4.22	1.66e-13	ADU02588	pectate lyase-like protein 3 [Vitis vinifera]	2e-129
GSVIVG01021426001	14.41	13.67	14.04	6.44	8.22	7.33	0.52	0.00033184	5.41	4.6	5	23.85	18.86	21.36	4.27	5.43e-12	XP_002519706	DNA replication licensing factor MCM3, putative [Ricinus communis]	0
GSVIVG01008850001	19.23	19.01	19.12	9.43	13.01	11.22	0.59	0.0331135	5.12	2.51	3.81	19.94	12.74	16.34	4.28	0.00221021	XP_002513745	Two-component response regulator ARR9, putative [Ricinus communis]	8e-41
GSVIVG01033197001	19.16	17.34	18.25	10.7	10.97	10.84	0.59	0.00485196	7.3	5.45	6.38	30.95	23.57	27.26	4.28	9.02e-09	EEE61378	hypothetical protein OsJ_15545 [Oryza sativa Japonica Group]	6e-13
GSVIVG01000543001	6.62	8.98	7.8	3.35	7.54	5.45	0.7	0.780074	2.46	3.12	2.79	12	11.93	11.96	4.29	1.17e-07	XP_002530041	protein phosphatase 2c, putative [Ricinus communis]	1e-111
GSVIVG01003959001	7.02	8.21	7.62	4.97	4.99	4.98	0.65	0.493251	1.68	2.77	2.23	9.44	9.65	9.54	4.29	9.3e-05	XP_002533518	UDP-glucosyltransferase, putative [Ricinus communis]	2e-70
GSVIVG01037865001	5.23	5.86	5.54	2.79	3.13	2.96	0.53	0.103004	3.05	1.21	2.13	9.3	8.96	9.13	4.29	9.89e-08	AAT78760	putative transport protein [Oryza sativa Japonica Group]	5e-56
GSVIVG01003958001	5.58	6	5.79	3.32	3.49	3.41	0.59	0.477135	1.05	2.1	1.58	6.87	6.68	6.78	4.3	0.00283	XP_002532392	UDP-glucosyltransferase, putative [Ricinus communis]	8e-56
GSVIVG01029951001	0.98	0.98	0.98	0.23	0.96	0.59	0.61	0.899585	0.51	0.61	0.56	4.7	2.63	3.67	6.54	0.00502552	ABD28522	Cupin, RmlC-type [Medicago truncatula]	2e-78
GSVIVG01025314001	7.61	8.11	7.86	6.8	7.04	6.92	0.88	0.927591	3.25	3.8	3.52	16.43	13.98	15.21	4.31	7.23e-11	XP_002460453	hypothetical protein SORBIDRAFT_02g028340 [Sorghum bicolor]	4e-47
GSVIVG01009205001	5.52	5.06	5.29	3.15	3.11	3.13	0.59	0.0591356	2.27	1.96	2.12	10.23	8.03	9.13	4.32	3.26e-11	XP_002527363	ATP binding protein, putative [Ricinus communis]	2e-312
GSVIVG01022023001	1.14	1.05	1.1	0.6	0.89	0.74	0.68	0.884508	0.61	0.23	0.42	1.57	2.07	1.82	4.33	0.0332291	ADP37167	putative ERD6-like transporter [Vitis vinifera]	5e-260
GSVIVG01000592001	94.15	102	98.08	47.74	63.23	55.48	0.57	1.24e-06	39.16	37.79	38.47	159.14	175.1	167.12	4.34	1.1e-34	XP_002515037	Pectate lyase precursor, putative [Ricinus communis]	1e-200
GSVIVG01013218001	21.27	21.89	21.58	12.32	16.94	14.63	0.68	0.0326914	8.23	8.15	8.19	38.02	33	35.51	4.34	6.73e-23	XP_002526508	dynamin, putative [Ricinus communis]	2e-293
GSVIVG01014067001	2.85	5.24	4.04	2.13	2	2.06	0.51	0.542916	1.33	1.34	1.33	4.73	6.87	5.8	4.34	0.012292	NP_197105	3-oxo-5-alpha-steroid 4-dehydrogenase family protein [Arabidopsis thaliana]	4e-34
GSVIVG01032014001	20.38	11.67	16.02	9.14	4.25	6.7	0.42	0.218625	2.77	3.18	2.98	12.08	13.75	12.91	4.34	3.35e-10	XP_002512138	beta-glucosidase, putative [Ricinus communis]	2e-167
GSVIVG01003614001	27.64	32.46	30.05	14.98	19.07	17.02	0.57	0.00318072	10.57	10.38	10.48	53.43	37.67	45.55	4.35	6.26e-06	ABY61023	zinc finger homeodomain protein 1 [Saruma henryi]	8e-29
GSVIVG01008645001	6.05	5.29	5.67	1.84	3.27	2.55	0.45	0.209892	1.1	1.65	1.38	5.8	6.18	5.99	4.36	0.0072422	NP_199906	Histone 2A domain-containing protein [Arabidopsis thaliana]	4e-28
GSVIVG01014319001	2.71	3.98	3.34	1.18	2.6	1.89	0.57	0.47129	1.97	1.56	1.77	8.33	7.07	7.7	4.36	9.99e-08	XP_002533903	ATP binding protein, putative [Ricinus communis]	5e-240
GSVIVG01030475001	6.78	8.83	7.8	4.19	4.64	4.42	0.57	0.050185	2.8	2.15	2.47	11.34	10.24	10.79	4.36	2.25e-10	NP_180818	condensin complex subunit 2 [Arabidopsis thaliana]	3e-213
GSVIVG01018835001	5.36	4.72	5.04	3.04	2.35	2.7	0.53	0.10672	2.63	1.76	2.19	9.29	9.88	9.59	4.37	3.6e-08	XP_002533301	serine-threonine protein kinase, plant-type, putative [Ricinus communis]	2e-139
GSVIVG01022576001	3.95	4.83	4.39	2.18	1.84	2.01	0.46	0.369208	1.36	0.98	1.17	4.84	5.49	5.17	4.41	0.0190697	XP_002532328	Osmotic avoidance abnormal protein, putative [Ricinus communis]	2e-38
GSVIVG01030086001	5.96	6.13	6.04	6.97	8.41	7.69	1.27	0.574525	1.69	2.27	1.98	9.63	7.88	8.76	4.42	1.17e-08	XP_002530221	glucose-6-phosphate 1-dehydrogenase, putative [Ricinus communis]	5e-238
GSVIVG01034190001	4.94	5.7	5.32	2.05	2.82	2.43	0.46	0.119849	0.73	1.22	0.97	4.49	4.12	4.3	4.42	0.00419221	BAK64061	DP transcription factor;1 [Physcomitrella patens subsp. patens]	3e-46
GSVIVG01008544001	5.93	3.42	4.67	2.62	4.62	3.62	0.77	0.87826	1.9	1.62	1.76	7.39	8.24	7.81	4.44	0.000272102	XP_002511183	deoxycytidylate deaminase, putative [Ricinus communis]	9e-101
GSVIVG01023663001	6.79	6.73	6.76	3.29	3.09	3.19	0.47	0.142873	1.47	1.47	1.47	5.87	7.17	6.52	4.44	0.00231072	XP_002514651	replication factor A 1, rfa1, putative [Ricinus communis]	3e-80
GSVIVG01018512001	20.04	22.27	21.16	12.43	14.3	13.37	0.63	0.00725424	10.2	7.18	8.69	44.47	32.93	38.7	4.45	1.4e-07	XP_002513279	Protein regulator of cytokinesis, putative [Ricinus communis]	1e-243
GSVIVG01028911001	4.59	3.65	4.12	2.89	2.64	2.77	0.67	0.429816	2.86	1.58	2.22	10.07	9.77	9.92	4.47	2.25e-09	NP_197779	ATP binding microtubule motor family protein [Arabidopsis thaliana]	2e-80
GSVIVG01020580001	19.07	15.87	17.47	9.37	13.39	11.38	0.65	0.0767914	7.73	6.42	7.08	35.2	28.21	31.71	4.48	4.91e-14	NP_973754	targeting protein for XKLP2 [Arabidopsis thaliana]	3e-131
GSVIVG01032784001	1.79	1.44	1.61	2.11	1.65	1.88	1.16	1	1.05	0.74	0.9	4.48	3.54	4.01	4.48	0.00210265	XP_002528319	Taxadien-5-alpha-ol O-acetyltransferase, putative [Ricinus communis]	6e-166
GSVIVG01017819001	9.09	9.58	9.34	4.95	5.09	5.02	0.54	0.00123573	4.99	3.83	4.41	22.38	17.21	19.8	4.49	6.48e-10	XP_002516858	ATP binding protein, putative [Ricinus communis]	2e-149
GSVIVG01028029001	1.64	1.33	1.49	0.54	1.28	0.91	0.61	0.732835	0.56	0.49	0.53	2.63	2.09	2.36	4.5	0.00965072	O50017	RecName: Full=Poly [ADP-ribose] polymerase 2; Short=PARP-2; AltName: Full=NAD(+) ADP-ribosyltransferase 2; Short=ADPRT-2; AltName: Full=Poly[ADP-ribose] synthase 2	5e-210
GSVIVG01028071001	19.86	21.1	20.48	12.59	12.63	12.61	0.62	0.00295753	7.79	7.13	7.46	38.33	29.45	33.89	4.54	2.1e-10	ADQ28096	celullose synthase-like D protein [Gossypium hirsutum]	9e-125
GSVIVG01029947001	12.44	14.51	13.47	8.08	6.72	7.4	0.55	0.238562	5.54	3.9	4.72	26.15	16.88	21.52	4.56	0.000678912	XP_002516924	clasp, putative [Ricinus communis]	8e-30
GSVIVG01034267001	16.56	16.64	16.6	12.57	10.77	11.67	0.7	0.0428139	10.48	8.84	9.66	46.97	41.12	44.05	4.56	4.12e-31	XP_002514492	LRX2, putative [Ricinus communis]	2e-120
GSVIVG01036167001	1.34	1.98	1.66	0.54	0.69	0.61	0.37	0.146077	1.08	0.72	0.9	3.75	4.46	4.11	4.56	2.46e-05	BAF95887	subtilase [Lotus japonicus]	2e-289
GSVIVG01032682001	32.31	33.6	32.95	16.03	19.76	17.9	0.54	0.0136095	11.25	15.8	13.53	63.14	60.56	61.85	4.57	2.29e-15	ACE07187	Art v 3 allergen precursor [Artemisia vulgaris]	4e-13
GSVIVG01029086001	6.48	3.24	4.86	1.32	3.92	2.62	0.54	0.675046	1.57	1.18	1.38	8.22	4.41	6.32	4.59	0.0278963	AAL31031	putative disease resistant protein [Oryza sativa Japonica Group]	3e-08
GSVIVG01004104001	1.47	2.62	2.04	0.24	0.67	0.46	0.22	0.0804059	1.27	1.27	1.27	5.43	6.31	5.87	4.62	0.000145158	XP_002327997	GRAS family transcription factor [Populus trichocarpa]	3e-185
GSVIVG01032774001	2.99	2.13	2.56	0.87	1.22	1.04	0.41	0.18099	1.16	0.78	0.97	4.3	4.68	4.49	4.63	0.000562044	NP_196170	Mad3/BUB1 homology region 1 [Arabidopsis thaliana]	4e-131
GSVIVG01015262001	11.46	14.41	12.94	8.72	14.97	11.85	0.92	1	7.51	5.39	6.45	29.66	30.24	29.95	4.64	3.43e-08	No hits found
GSVIVG01021583001	6.43	6.12	6.28	2.18	5.45	3.82	0.61	0.43555	2.13	2.08	2.1	11.43	8.16	9.79	4.65	1.5e-06	XP_002521729	pentatricopeptide repeat-containing protein, putative [Ricinus communis]	2e-238
GSVIVG01037037001	17.27	12.05	14.66	10.4	8.1	9.25	0.63	0.319921	5.03	4.26	4.64	24.09	19.13	21.61	4.65	1.74e-06	CAN75064	hypothetical protein VITISV_025472 [Vitis vinifera]	1e-68
GSVIVG01013700001	4.24	3.73	3.99	1.42	2.85	2.13	0.54	0.525836	1.8	0.73	1.27	5.88	5.9	5.89	4.66	0.00515535	BAD87382	hypothetical protein [Oryza sativa Japonica Group]	3e-13
GSVIVG01006396001	232	213.03	222.51	158.8	225.6	192.2	0.86	0.759653	71.22	51.05	61.13	302.39	269.12	285.75	4.67	1.14e-41	2RH8	Chain A, Structure Of Apo Anthocyanidin Reductase From Vitis Vinifera	9e-182
GSVIVG01008023001	10.54	10.1	10.32	6.13	8.57	7.35	0.71	0.479519	9.33	10.85	10.09	47.09	47.05	47.07	4.67	7.8e-19	CAE45599	TCP-domain protein [Antirrhinum majus subsp. majus]	4e-41
GSVIVG01000818001	9.57	10.4	9.98	5.1	7.24	6.17	0.62	0.0272654	4.45	3.6	4.03	19.39	18.34	18.87	4.69	3.89e-20	NP_671779	Aminotransferase-like, plant mobile domain family protein [Arabidopsis thaliana]	2e-142
GSVIVG01028245001	3.62	5.12	4.37	2.5	2.87	2.69	0.61	0.39096	1.49	1.66	1.58	8.43	6.34	7.38	4.69	4.38e-07	XP_002535131	zinc finger protein, putative [Ricinus communis]	6e-190
GSVIVG01017669001	4.54	4.55	4.54	3.52	5.15	4.33	0.95	1	3.51	1.71	2.61	12.9	11.66	12.28	4.7	5.3e-22	BAB02740	kinesin-related centromere protein-like [Arabidopsis thaliana]	4e-299
GSVIVG01009178001	9.05	7.31	8.18	3.99	4.93	4.46	0.55	0.00120767	4.68	3.11	3.89	20.57	16.09	18.33	4.71	5.38e-11	XP_002514043	Chromosome-associated kinesin KIF4A, putative [Ricinus communis]	0
GSVIVG01004417001	4.97	3.63	4.3	2.09	1.14	1.61	0.38	0.115535	1.24	1.4	1.32	6.52	5.95	6.23	4.72	0.00126634	XP_002532381	ATP binding protein, putative [Ricinus communis]	5e-23
GSVIVG01011129001	4.69	2.67	3.68	1.38	2.31	1.84	0.5	0.3318	1.03	0.26	0.65	3.49	2.62	3.06	4.74	0.000334245	XP_002517207	protein binding protein, putative [Ricinus communis]	6e-295
GSVIVG01033957001	3.27	4.22	3.75	2.73	3.64	3.19	0.85	0.961434	1.57	1.34	1.46	6.53	7.27	6.9	4.74	8.11e-07	ABJ99758	phospholipase C [Nicotiana tabacum]	9e-240
GSVIVG01034561001	11.38	8.19	9.79	5.51	7.77	6.64	0.68	0.524362	3.89	3.3	3.59	19.51	14.56	17.04	4.74	9.85e-07	CAN66027	hypothetical protein VITISV_028775 [Vitis vinifera]	2e-33
GSVIVG01024581001	2.28	3.67	2.98	0.84	1.12	0.98	0.33	0.0963109	0.64	0.32	0.48	2.28	2.28	2.28	4.75	0.0321488	XP_002450101	hypothetical protein SORBIDRAFT_05g000500 [Sorghum bicolor]	2e-30
GSVIVG01028395001	11.24	8.39	9.82	6.01	6.09	6.05	0.62	0.122456	4.33	2.39	3.36	16.9	15.01	15.95	4.75	6.71e-11	ABD93474	At1g04030 [Nicotiana tomentosiformis]	6e-31
GSVIVG01003201001	253.34	242	247.67	144.6	171.5	158.05	0.64	3.22e-05	29	28.81	28.91	136.59	138.75	137.67	4.76	6.19e-34	XP_002525758	chlorophyll A/B binding protein, putative [Ricinus communis]	3e-87
GSVIVG01016765001	4.56	3.58	4.07	1.46	3.71	2.58	0.64	0.718806	1.48	1.86	1.67	7.95	7.95	7.95	4.76	0.000815693	AAK58020	myb-like transcription factor Myb 3 [Gossypium hirsutum]	4e-68
GSVIVG01028348001	4.09	4.8	4.45	2.21	2.08	2.15	0.48	0.19932	1.51	1.17	1.34	6.87	5.9	6.38	4.76	9.55e-05	XP_002306857	predicted protein [Populus trichocarpa]	2e-21
GSVIVG01038126001	11.72	11.85	11.79	23.6	16.4	20	1.7	0.183736	8.45	8.65	8.55	44.76	28.76	36.76	4.3	0.00066974	AAM95447	class IV chitinase [Vitis vinifera]	6e-118
GSVIVG01003204001	233.99	226.18	230.09	134.67	165.31	149.99	0.65	0.000103099	27.78	27.36	27.57	131.89	132.62	132.25	4.8	6.2e-34	XP_002525758	chlorophyll A/B binding protein, putative [Ricinus communis]	1e-90
GSVIVG01023383001	8.54	6.78	7.66	4.83	4.53	4.68	0.61	0.821187	3.07	1.85	2.46	10.55	13.18	11.87	4.82	0.048649	AEK98586	domain rearranged methyltransferase 1 [Vitis amurensis]	4e-30
GSVIVG01006712001	10.37	10.37	10.37	7.22	10.23	8.72	0.84	0.831362	3.49	4.5	4	20.12	18.58	19.35	4.84	2.73e-12	AAY85179	fiber expressed protein [Gossypium hirsutum]	3e-52
GSVIVG01032907001	4.51	4.96	4.73	1.93	3.71	2.82	0.6	0.271348	0.7	0.24	0.47	1.81	2.74	2.28	4.84	0.00964892	NP_568563	chlororespiratory reduction 7 [Arabidopsis thaliana]	3e-31
GSVIVG01030042001	6.88	6.09	6.48	4.11	3.46	3.79	0.58	0.264896	2.02	1.27	1.65	7.69	8.26	7.97	4.85	2.68e-05	XP_002533863	thymidine kinase, putative [Ricinus communis]	1e-90
GSVIVG01028230001	22.23	19.38	20.8	9.16	12.69	10.93	0.53	0.00038134	5.73	4.41	5.07	25.94	23.57	24.76	4.88	1.16e-17	XP_002515160	pectin acetylesterase, putative [Ricinus communis]	3e-166
GSVIVG01014068001	56.24	50.09	53.17	32.02	44.02	38.02	0.72	0.140806	14.4	13.77	14.09	76.53	61.5	69.02	4.9	1.96e-15	XP_002528491	hydrolase, hydrolyzing O-glycosyl compounds, putative [Ricinus communis]	7e-43
GSVIVG01030006001	6.65	6.78	6.71	3.65	5.38	4.51	0.67	0.394122	2.51	1.59	2.05	10.76	9.33	10.04	4.9	1.78e-08	XP_002271315	PREDICTED: hypothetical protein [Vitis vinifera]	2e-61
GSVIVG01000981001	8.35	9.27	8.81	3.06	5.55	4.3	0.49	0.13679	3.64	2.92	3.28	16.21	15.99	16.1	4.91	3.78e-07	NP_190831	Nucleic acid-binding, OB-fold-like protein [Arabidopsis thaliana]	2e-33
GSVIVG01005928001	3.75	3.91	3.83	3.01	3.05	3.03	0.79	0.739226	1.7	1.92	1.81	8.33	9.43	8.88	4.91	6.3e-12	AAK84477	putative centromere protein [Solanum lycopersicum]	6e-113
GSVIVG01009272001	37	40.74	38.87	21.11	21.23	21.17	0.54	9.55e-07	14.05	10.56	12.3	54.57	66.17	60.37	4.91	9.72e-16	AAX33301	putative endo-1,4-beta-xylanase [Populus tremula x Populus tremuloides]	0
GSVIVG01012889001	12.55	14.05	13.3	8.02	11.26	9.64	0.72	0.249437	6.8	4.84	5.82	31.63	25.63	28.63	4.92	2.08e-15	NP_001063901	Os09g0556800 [Oryza sativa Japonica Group]	6e-38
GSVIVG01003763001	5.56	5.54	5.55	3.18	7.47	5.33	0.96	1	2.84	2.14	2.49	14.4	10.13	12.27	4.93	0.000103104	XP_002878695	hypothetical protein ARALYDRAFT_900854 [Arabidopsis lyrata subsp. lyrata]	5e-46
GSVIVG01025316001	85.11	95.1	90.1	38.69	56.97	47.83	0.53	0.00020247	36.24	24.58	30.41	154.9	145.32	150.11	4.94	5.47e-25	XP_320335	AGAP012197-PA [Anopheles gambiae str. PEST]	7e-18
GSVIVG01037347001	13.32	13.47	13.39	7.12	6.7	6.91	0.52	0.128991	5.87	3.69	4.78	26.83	20.4	23.61	4.94	7.01e-08	XP_002516924	clasp, putative [Ricinus communis]	2e-29
GSVIVG01008475001	4	3.72	3.86	2.55	2.85	2.7	0.7	0.502463	1.17	0.8	0.98	5.9	3.88	4.89	4.96	0.000205483	XP_002533451	Potassium channel SKOR, putative [Ricinus communis]	0
GSVIVG01020595001	28.64	24.63	26.63	12.62	21.94	17.28	0.65	0.238383	10.81	7.19	9	49.13	40.11	44.62	4.96	5.64e-16	NP_179649	reticulon-like protein B17 [Arabidopsis thaliana]	3e-73
GSVIVG01019810001	5.14	7.39	6.26	4.35	5.26	4.8	0.77	0.888391	2.77	1.49	2.13	11.58	9.6	10.59	4.97	4.45e-05	XP_002509714	DELLA protein RGL1, putative [Ricinus communis]	3e-60
GSVIVG01020983001	1.64	1.54	1.59	1.62	1.35	1.49	0.93	1	0.29	0.33	0.31	1.35	1.73	1.54	4.97	0.00196326	XP_002274578	PREDICTED: hypothetical protein [Vitis vinifera]	2e-94
GSVIVG01016576001	13.52	7.89	10.71	6.76	8.57	7.67	0.72	0.687376	6.63	3.94	5.29	23.78	28.89	26.34	4.98	4.91e-07	ACG32476	histone H4 [Zea mays]	2e-29
GSVIVG01037038001	5.41	9.77	7.59	3.98	5.34	4.66	0.61	0.648612	3.29	1.02	2.16	12.6	8.86	10.73	4.98	0.000524014	XP_002271393	PREDICTED: hypothetical protein [Vitis vinifera]	2e-29
GSVIVG01027073001	3.46	5.45	4.46	2.62	3.22	2.92	0.66	0.771998	1.26	1.45	1.35	7.71	5.88	6.79	5.01	0.0011604	BAH03514	centromere specific histone H3 variant [Nicotiana tabacum]	2e-39
GSVIVG01029357001	2.63	2.32	2.47	1.45	1.37	1.41	0.57	0.635094	0.52	0.65	0.58	3.67	2.19	2.93	5.01	0.0182436	gi|76559886|tpe|CAI56330.1|	TPA: isoflavone reductase-like protein 1 [Vitis vinifera]	3e-156
GSVIVG01034049001	0.49	0.32	0.41	0.64	0.97	0.8	1.99	0.863548	0.92	0.92	0.92	5.02	4.27	4.64	5.05	0.000745227	XP_002513903	heat shock protein binding protein, putative [Ricinus communis]	1e-74
GSVIVG01009895001	14.81	15.9	15.36	8.77	12.08	10.43	0.68	0.107944	7.05	4.91	5.98	31.75	28.74	30.24	5.06	8.33e-22	XP_002510675	cyclin B, putative [Ricinus communis]	6e-171
GSVIVG01021320001	7.13	7.01	7.07	4.21	5.36	4.79	0.68	0.242588	2.16	2.62	2.39	11.89	12.41	12.15	5.08	2.07e-13	XP_002522297	Xylem serine proteinase 1 precursor, putative [Ricinus communis]	8e-151
GSVIVG01037540001	5.27	5.32	5.29	3.5	2.9	3.2	0.6	0.0612492	2.88	2.31	2.59	14.77	11.73	13.25	5.11	4.99e-14	XP_002528807	kinesin, putative [Ricinus communis]	7e-293
GSVIVG01033712001	2.48	3.13	2.8	1.36	2.24	1.8	0.64	0.42282	0.68	0.63	0.66	3.4	3.33	3.37	5.14	4.46e-06	XP_002519425	Pectinesterase PPE8B precursor, putative [Ricinus communis]	7e-128
GSVIVG01037766001	10.16	10.77	10.46	6.34	6.81	6.58	0.63	0.0121362	5.06	3.21	4.13	24.11	18.75	21.43	5.18	2.55e-11	XP_002529040	Chromosome-associated kinesin KIF4A, putative [Ricinus communis]	0
GSVIVG01008397001	1.83	1.41	1.62	0.57	0.36	0.46	0.29	0.129548	0.68	0.43	0.56	3.3	2.51	2.9	5.23	0.00193673	XP_002529553	exonuclease, putative [Ricinus communis]	1e-124
GSVIVG01009497001	19.38	17.63	18.5	8.35	11.18	9.77	0.53	0.000710818	7.21	5.86	6.54	37.09	31.33	34.21	5.23	1.04e-23	XP_002510220	Protein CYPRO4, putative [Ricinus communis]	1e-170
GSVIVG01024133001	6.29	7.21	6.75	1.83	2.76	2.29	0.34	0.194562	1.96	1.64	1.8	9.26	9.59	9.43	5.24	0.00590996	XP_002306157	SAUR family protein [Populus trichocarpa]	2e-30
GSVIVG01030243001	2.35	1.62	1.99	0.99	2.62	1.81	0.91	1	2.2	2.06	2.13	10.31	12.07	11.19	5.25	1.37e-06	XP_002533790	Wound-induced protein, putative [Ricinus communis]	3e-23
GSVIVG01025703001	242.89	210.87	226.88	158.78	159.26	159.02	0.7	0.000749219	93.57	86.98	90.28	267.31	243.87	255.59	2.83	6.9e-21	ADF59061	phenylalanine ammonia-lyase 1 precursor [Pyrus x bretschneideri]	1e-132
GSVIVG01034896001	2.57	1.66	2.12	0.34	0.63	0.48	0.23	0.156335	0.9	0.76	0.83	3.99	4.74	4.37	5.26	0.00574684	XP_002530510	Nodulin, putative [Ricinus communis]	1e-64
GSVIVG01009305001	5.13	4.52	4.82	2.8	2.63	2.71	0.56	0.0545482	2.4	1.97	2.19	13.1	9.94	11.52	5.27	3.17e-10	XP_002510057	ATP binding protein, putative [Ricinus communis]	0
GSVIVG01034553001	6.15	5.94	6.04	2.93	4	3.46	0.57	0.0275305	3.44	1.97	2.71	16.22	12.58	14.4	5.32	1.04e-10	CBI18222	unnamed protein product [Vitis vinifera]	0
GSVIVG01020663001	0.65	0.7	0.68	0.96	0.96	0.96	1.42	0.848669	0.2	0.41	0.3	1.6	1.65	1.62	5.33	0.00273188	XP_002525142	calcium ion binding protein, putative [Ricinus communis]	3e-83
GSVIVG01030274001	23.68	25.41	24.55	12.01	14.11	13.06	0.53	0.00525948	8.92	7.78	8.35	48.48	40.6	44.54	5.33	1.68e-19	XP_002526683	Systemin receptor SR160 precursor, putative [Ricinus communis]	1e-74
GSVIVG01012615001	3.71	3.91	3.81	0.92	2.22	1.57	0.41	0.0779949	1.1	1.29	1.2	6.83	5.99	6.41	5.36	2.22e-06	XP_002312257	SET domain protein [Populus trichocarpa]	7e-166
GSVIVG01027179001	2.22	1.33	1.78	0.66	0.94	0.8	0.45	0.285801	0.52	0.45	0.48	2.61	2.59	2.6	5.36	0.00152438	XP_002523314	laccase, putative [Ricinus communis]	1e-278
GSVIVG01022967001	2.79	5.06	3.92	1.33	2	1.67	0.42	0.283128	2.25	0.48	1.36	8.54	6.15	7.34	5.38	9.72e-05	ABN08294	Cyclin-like F-box [Medicago truncatula]	3e-93
GSVIVG01026608001	1.38	0.96	1.17	1	1.15	1.07	0.92	1	0.7	0.1	0.4	2.73	1.57	2.15	5.38	0.0230437	CBI37617	unnamed protein product [Vitis vinifera]	7e-128
GSVIVG01021314001	11.7	11.79	11.74	6.38	8.45	7.41	0.63	0.0386761	4.13	3.43	3.78	23.77	17.08	20.42	5.4	1.29e-07	XP_002522297	Xylem serine proteinase 1 precursor, putative [Ricinus communis]	7e-168
GSVIVG01018781001	874.2	760.95	817.58	626.52	737.32	681.92	0.83	0.258065	223.94	166.56	195.25	1115.94	1007.38	1061.66	5.44	2.58e-56	P41090	RecName: Full=Naringenin,2-oxoglutarate 3-dioxygenase; AltName: Full=FHT; AltName: Full=Flavanone-3-hydroxylase; Short=F3H	3e-66
GSVIVG01031643001	3.3	6.38	4.84	0.49	1.39	0.94	0.19	0.0798954	1.1	1.77	1.44	8.89	6.72	7.8	5.44	0.0011604	AAX84672	aldo/keto reductase AKR [Manihot esculenta]	2e-93
GSVIVG01023442001	8.24	5.92	7.08	1.83	4.22	3.02	0.43	0.0755857	2.52	1.49	2	11.32	10.54	10.93	5.45	1.07e-06	XP_002863616	hypothetical protein ARALYDRAFT_494592 [Arabidopsis lyrata subsp. lyrata]	1e-21
GSVIVG01034624001	2.09	5.76	3.92	1.56	2.35	1.96	0.5	0.795865	1.12	0.84	0.98	5.02	5.66	5.34	5.45	0.0333586	XP_002518614	Charged multivesicular body protein, putative [Ricinus communis]	7e-43
GSVIVG01006044001	5.39	4.63	5.01	4.04	3.46	3.75	0.75	0.62769	1.2	1.61	1.4	8.31	7.04	7.68	5.46	1.99e-08	XP_002513938	UDP-glucuronosyltransferase, putative [Ricinus communis]	2e-119
GSVIVG01009180001	1.88	2.91	2.4	2.37	3.15	2.76	1.15	1	1.58	0.88	1.23	7.09	6.35	6.72	5.46	0.000736377	CBI19270	unnamed protein product [Vitis vinifera]	5e-111
GSVIVG01018317001	3.16	1.8	2.48	0.8	0.5	0.65	0.26	0.067639	0.71	0.24	0.47	2.54	2.67	2.6	5.48	0.018506	XP_002526480	pentatricopeptide repeat-containing protein, putative [Ricinus communis]	7e-108
GSVIVG01015370001	7.58	7.41	7.5	4.16	5.23	4.7	0.63	0.0550924	2.09	2.66	2.38	14.12	11.98	13.05	5.49	3.24e-19	BAB70511	Myb [Nicotiana tabacum]	9e-100
GSVIVG01027446001	6.43	7.62	7.03	4.13	6.75	5.44	0.77	0.73642	4.66	1.85	3.25	19.05	16.85	17.95	5.51	3.33e-14	XP_002515085	DNA binding protein, putative [Ricinus communis]	8e-46
GSVIVG01032268001	6.16	7.48	6.82	3.11	3.91	3.51	0.51	0.0130778	3.44	1.56	2.5	15.45	12.19	13.82	5.53	8.14e-11	XP_002527814	Microtubule-associated protein TORTIFOLIA1, putative [Ricinus communis]	0
GSVIVG01008439001	13	9.74	11.37	5.39	7.15	6.27	0.55	0.284641	1.7	0.85	1.27	5.82	8.3	7.06	5.54	0.0113099	CBI15577	unnamed protein product [Vitis vinifera]	3e-26
GSVIVG01020830001	4.03	5.1	4.56	2.12	3.44	2.78	0.61	0.301353	1.67	1.46	1.56	9.22	8.19	8.71	5.56	3.28e-10	NP_001051439	Os03g0777100 [Oryza sativa Japonica Group]	8e-30
GSVIVG01035559001	25.81	25.29	25.55	14.62	16.97	15.79	0.62	0.0484639	9.02	6.48	7.75	46.68	40.5	43.59	5.62	4.94e-19	XP_002525472	syntaxin, putative [Ricinus communis]	1e-59
GSVIVG01021167001	4.24	4.48	4.36	3.78	4.57	4.18	0.96	1	2.89	2.3	2.59	14.56	14.67	14.62	5.63	2.57e-10	CAD19990	TCP1 protein [Lupinus albus]	2e-33
GSVIVG01025161001	3.43	4.09	3.76	2.27	3.26	2.76	0.74	0.829328	2.14	1.31	1.73	9.38	10.05	9.71	5.63	2.07e-07	NP_001057961	Os06g0589500 [Oryza sativa Japonica Group]	2e-10
GSVIVG01003139001	76.21	70.79	73.5	25.1	48.1	36.6	0.5	0.00945264	22.56	13.79	18.17	110.9	94.16	102.53	5.64	2.37e-24	NP_191019	histone H2A [Arabidopsis thaliana]	1e-54
GSVIVG01024772001	3.48	2.37	2.92	0.71	1.33	1.02	0.35	0.0595764	1.18	0.36	0.77	3.8	4.89	4.34	5.64	0.000113303	XP_002525621	cdc6, putative [Ricinus communis]	1e-178
GSVIVG01024439001	6.52	6.33	6.42	3.69	4.23	3.96	0.62	0.0288232	2.33	1.69	2.01	12.85	9.86	11.36	5.65	1.89e-11	AAZ66047	fused [Arabidopsis thaliana]	2e-258
GSVIVG01011950001	10.27	10.78	10.52	5.26	4	4.63	0.44	0.0722949	4.02	2.47	3.24	22.23	14.62	18.43	5.68	9.45e-05	XP_002516924	clasp, putative [Ricinus communis]	4e-29
GSVIVG01031761001	7.69	5.9	6.79	3.71	4.92	4.31	0.64	0.539534	2.72	1.76	2.24	12.35	13.17	12.76	5.7	3.34e-06	XP_002883165	DNA binding protein [Arabidopsis lyrata subsp. lyrata]	8e-64
GSVIVG01036871001	13.1	10.14	11.62	4.4	9.3	6.85	0.59	0.34179	2.94	2.22	2.58	15.57	14.11	14.84	5.75	6.65e-06	XP_002523973	brg-1 associated factor, putative [Ricinus communis]	8e-31
GSVIVG01010301001	9.21	10.47	9.84	5.85	8.55	7.2	0.73	0.339965	3.86	2.72	3.29	20.59	17.28	18.94	5.76	1.52e-20	XP_002267994	PREDICTED: hypothetical protein [Vitis vinifera]	1e-16
GSVIVG01021727001	27.42	28.03	27.73	15.23	22.1	18.66	0.67	0.0357746	9.85	8.87	9.36	56.35	51.98	54.16	5.79	2.89e-33	XP_002523147	Patellin-4, putative [Ricinus communis]	3e-154
GSVIVG01030170001	3.55	3.81	3.68	1.65	2.92	2.29	0.62	0.744264	0.92	1.3	1.11	6.01	6.87	6.44	5.8	0.00112219	NP_001119153	uncharacterized protein [Arabidopsis thaliana]	1e-17
GSVIVG01014585001	13.28	10.76	12.02	6.19	7.33	6.76	0.56	0.00230043	4.04	3.42	3.73	22.6	20.85	21.73	5.82	2.07e-25	XP_002518570	kinesin, putative [Ricinus communis]	1e-291
GSVIVG01019809001	15.65	15.67	15.66	8.7	8.99	8.84	0.56	0.0199583	5.14	2.75	3.94	24.2	21.83	23.02	5.83	2.4e-16	XP_002299559	GRAS family transcription factor [Populus trichocarpa]	1e-91
GSVIVG01029251001	3.54	2.03	2.79	4.95	4.26	4.61	1.65	0.851602	1.84	0.74	1.29	8.83	6.22	7.53	5.83	0.0181144	XP_002529296	Auxin-induced protein 5NG4, putative [Ricinus communis]	3e-12
GSVIVG01023978001	15.63	14.29	14.96	6.04	9.91	7.97	0.53	0.00339873	3.78	2.67	3.23	19.72	17.95	18.84	5.84	1.09e-17	XP_002521704	cyclin B, putative [Ricinus communis]	6e-129
GSVIVG01007336001	5.82	7.04	6.43	2.8	4.68	3.74	0.58	0.0912706	3.11	1.84	2.47	15.72	13.22	14.47	5.85	3.69e-19	XP_002518570	kinesin, putative [Ricinus communis]	0
GSVIVG01033497001	7.93	5.97	6.95	3.7	5.65	4.68	0.67	0.641191	2.89	0.62	1.76	10.08	10.46	10.27	5.85	5.22e-05	ACU13858	unknown [Glycine max]	4e-24
GSVIVG01013440001	39.6	40.44	40.02	16.52	27.23	21.88	0.55	0.00353505	14.73	9.17	11.95	73.51	67.4	70.46	5.9	8.33e-32	XP_002510736	CDK, putative [Ricinus communis]	7e-141
GSVIVG01025318001	60.46	53.43	56.95	21.15	39.75	30.45	0.53	0.0405023	30.39	13.7	22.05	137.51	124.11	130.81	5.93	9.92e-19	XP_320335	AGAP012197-PA [Anopheles gambiae str. PEST]	1e-16
GSVIVG01007183001	120.69	123.25	121.97	62.94	81.38	72.16	0.59	1.07e-05	41.5	34.08	37.79	240.34	212.32	226.33	5.99	5.32e-50	AAZ32895	putative adenosylhomocysteinase [Medicago sativa]	8e-62
GSVIVG01033894001	0.25	0.11	0.18	0.78	0.65	0.72	3.97	0.419242	0.46	0.46	0.46	1.98	3.56	2.77	6.02	0.0147068	B9HQ42	RecName: Full=Casparian strip membrane protein POPTRDRAFT_767048	4e-39
GSVIVG01031547001	39.74	34.94	37.34	13.44	23.97	18.7	0.5	0.0069513	11.37	7.26	9.31	55.63	56.86	56.25	6.04	2.9e-24	XP_002513536	ubiquitin-conjugating enzyme E2 C, putative [Ricinus communis]	1e-79
GSVIVG01037791001	52.97	52.78	52.88	50.41	63.06	56.73	1.07	0.852901	16.76	11.42	14.09	93.78	76.69	85.23	6.05	3.81e-20	XP_002522133	serine carboxypeptidase, putative [Ricinus communis]	9e-189
GSVIVG01007643001	4.99	3.16	4.08	1.48	3.06	2.27	0.56	0.426179	1.41	1.06	1.23	7.41	7.55	7.48	6.06	4.22e-08	XP_002511315	thyroid hormone receptor interactor, putative [Ricinus communis]	4e-200
GSVIVG01019504001	17.87	17.39	17.63	7.7	9.84	8.77	0.5	0.000167208	6.05	5.63	5.84	37.92	33.53	35.73	6.12	4.37e-29	XP_002509934	transcription factor, putative [Ricinus communis]	1e-97
GSVIVG01016711001	1.68	1.74	1.71	1.06	1	1.03	0.6	0.757666	0.74	0.32	0.53	3.78	2.72	3.25	6.13	0.00144435	CAD36023	transcription factor R18 [Craterostigma plantagineum]	5e-98
GSVIVG01011083001	12.8	13.6	13.2	6.47	9	7.73	0.59	0.0608752	4.55	2.68	3.62	22.64	21.77	22.2	6.14	2.45e-16	NP_001052288	Os04g0228100 [Oryza sativa Japonica Group]	2e-45
GSVIVG01030144001	3.32	3.3	3.31	2.34	2.15	2.25	0.68	0.434169	1.12	1.18	1.15	7.66	6.56	7.11	6.18	1.63e-12	CBI19243	unnamed protein product [Vitis vinifera]	1e-249
GSVIVG01000050001	9.36	9.82	9.59	4.42	5.74	5.08	0.53	0.00027367	3.31	2.46	2.88	19.62	16.41	18.02	6.24	4.92e-26	XP_002512378	Kinesin-3, putative [Ricinus communis]	4e-257
GSVIVG01015392001	3.86	1.25	2.55	2.28	1.91	2.1	0.82	0.990568	2.03	0.45	1.24	9.89	5.61	7.75	6.25	0.00956667	XP_002514313	ubiquitin-conjugating enzyme E2t, putative [Ricinus communis]	7e-69
GSVIVG01032138001	17.21	16.86	17.04	10.38	11.23	10.8	0.63	0.00145168	7.28	5.01	6.14	42.34	34.55	38.45	6.26	1.76e-20	AAN85207	DNA topoisomerase II [Nicotiana tabacum]	0
GSVIVG01002032001	3.46	4.23	3.85	0.96	1.08	1.02	0.27	0.0731674	0.51	0.51	0.51	3.36	3.07	3.21	6.3	0.0222528	XP_002514651	replication factor A 1, rfa1, putative [Ricinus communis]	1e-57
GSVIVG01008470001	5.59	6.67	6.13	2.64	6.06	4.35	0.71	0.770139	1.44	1.71	1.57	11.44	8.41	9.93	6.3	9.14e-08	XP_002466579	hypothetical protein SORBIDRAFT_01g010320 [Sorghum bicolor]	4e-70
GSVIVG01018742001	13.33	15.62	14.47	8.22	9.77	9	0.62	0.101886	5.5	4.15	4.83	28.58	32.29	30.43	6.31	3.24e-20	NP_190696	tetratricopeptide repeat domain-containing protein [Arabidopsis thaliana]	3e-130
GSVIVG01000797001	2.67	3.06	2.87	0.93	1.95	1.44	0.5	0.335395	0.74	0.65	0.7	4.68	4.17	4.42	6.37	3.54e-05	NP_189146	cell division control protein 45 [Arabidopsis thaliana]	3e-196
GSVIVG01006254001	24.45	14.38	19.41	6.42	9.58	8	0.41	0.130079	9.09	7.45	8.27	44.16	61.5	52.83	6.39	3.91e-07	NP_001148449	RS21-C6 protein [Zea mays]	2e-33
GSVIVG01015015001	5.41	3.78	4.6	3.07	3.67	3.37	0.73	0.455253	1.58	1.21	1.4	9.04	8.85	8.95	6.41	2.33e-16	XP_002516209	microtubule motor, putative [Ricinus communis]	0
GSVIVG01027898001	2.97	2.22	2.59	1.8	2.48	2.14	0.82	0.889704	0.99	1.12	1.06	7.69	5.86	6.78	6.42	1.12e-10	XP_002271181	PREDICTED: hypothetical protein [Vitis vinifera]	2e-12
GSVIVG01011382001	278.88	268.86	273.87	120.07	161.52	140.8	0.51	9.01e-11	79.02	64.13	71.57	490.5	432.84	461.67	6.45	1.68e-59	AAV92352	alpha tubulin 1 [Pseudotsuga menziesii var. menziesii]	8e-161
GSVIVG01027975001	0.84	3.8	2.32	3.53	1.25	2.39	1.03	1	1.58	0.79	1.19	9.13	6.22	7.68	6.48	0.0163277	NP_849392	heat shock factor binding protein [Arabidopsis thaliana]	2e-08
GSVIVG01035678001	2.56	1.9	2.23	0.89	1.15	1.02	0.46	0.210527	1.74	0.8	1.27	10.02	6.55	8.29	6.52	5.92e-05	XP_002516580	monooxygenase, putative [Ricinus communis]	7e-126
GSVIVG01033871001	9.87	10.18	10.02	4.65	5.32	4.99	0.5	0.000259501	3.51	3.13	3.32	23.1	20.27	21.69	6.53	8.09e-31	XP_002530335	Bipolar kinesin KRP-130, putative [Ricinus communis]	0
GSVIVG01032083001	6.92	8.23	7.58	3.57	6.4	4.99	0.66	0.370705	2.49	1.2	1.85	12.81	11.46	12.14	6.58	1.08e-11	BAK04922	predicted protein [Hordeum vulgare subsp. vulgare]	3e-18
GSVIVG01028074001	14.81	17.49	16.15	9.74	13.55	11.64	0.72	0.464616	6.01	5.71	5.86	40.26	36.93	38.59	6.59	3.45e-19	XP_002515330	histone h1/h5, putative [Ricinus communis]	8e-28
GSVIVG01038151001	14.37	13.24	13.8	5.39	9.11	7.25	0.53	0.675445	5.76	5.8	5.78	36.25	40.09	38.17	6.6	0.000186004	CBI24686	unnamed protein product [Vitis vinifera]	8e-12
GSVIVG01000223001	13.63	10.14	11.89	4.62	7.44	6.03	0.51	0.0470628	4.51	2.27	3.39	24.06	21.02	22.54	6.65	2.68e-19	XP_002865013	ATEB1C [Arabidopsis lyrata subsp. lyrata]	3e-96
GSVIVG01025781001	25.03	24.79	24.91	15.19	16.7	15.95	0.64	0.0107666	7.2	5.54	6.37	44.32	40.84	42.58	6.68	7.08e-34	XP_002517277	cyclin B, putative [Ricinus communis]	3e-150
GSVIVG01034224001	1.77	0.85	1.31	1.74	1.96	1.85	1.41	0.909291	0.41	0.1	0.26	2.13	1.28	1.71	6.69	0.0303133	XP_002304723	aquaporin, MIP family, NIP subfamily [Populus trichocarpa]	8e-109
GSVIVG01008333001	12.84	14.8	13.82	6.74	8.43	7.58	0.55	0.000675598	4.07	3.95	4.01	30.08	23.65	26.86	6.7	2.68e-16	BAB86283	kinesin-like protein NACK1 [Nicotiana tabacum]	1e-258
GSVIVG01010325001	28.63	29.05	28.84	12.66	18.06	15.36	0.53	0.00155671	6.66	3.28	4.97	36.16	30.53	33.34	6.71	2.21e-20	XP_002514967	plant mitotic spindle assembly checkpoint protein mad2, putative [Ricinus communis]	4e-106
GSVIVG01036969001	12.22	10.27	11.25	6.12	6.48	6.3	0.56	0.0214435	2.95	2.53	2.74	20.44	16.42	18.43	6.73	2.47e-18	NP_001051405	Os03g0770900 [Oryza sativa Japonica Group]	8e-27
GSVIVG01033252001	2.27	1.69	1.98	0.96	1.63	1.29	0.65	0.466092	1.02	0.62	0.82	6.23	4.84	5.54	6.75	1.33e-12	AAF02812	kinesin-like protein [Arabidopsis thaliana]	2e-103
GSVIVG01019892001	1911.71	1844.01	1877.86	1249.17	1560.69	1404.93	0.75	0.00737015	344.74	248.76	296.75	2040.69	1973.34	2007.01	6.76	4.61e-71	XP_002282039	PREDICTED: leucoanthocyanidin dioxygenase [Vitis vinifera]	3e-92
GSVIVG01018744001	18.61	17.94	18.27	12.71	13.62	13.16	0.72	0.192154	6.74	4.8	5.77	41.13	36.97	39.05	6.77	4.94e-29	NP_190696	tetratricopeptide repeat domain-containing protein [Arabidopsis thaliana]	3e-132
GSVIVG01024444001	5.64	7.87	6.75	2.4	3.46	2.93	0.43	0.0803164	3.14	1.58	2.36	16.28	15.94	16.11	6.83	3.4e-11	AAU44469	hypothetical protein AT3G03130 [Arabidopsis thaliana]	1e-18
GSVIVG01011508001	10.04	9.04	9.54	4.87	6.45	5.66	0.59	0.0771591	2.13	1.96	2.04	15.67	12.5	14.09	6.89	4.68e-15	NP_197055	TPX2 (targeting protein for Xklp2) family protein [Arabidopsis thaliana]	2e-78
GSVIVG01022376001	3.42	2.94	3.18	1.4	1.5	1.45	0.46	0.442677	0.53	0.54	0.54	4.57	2.81	3.69	6.9	0.00951023	NP_192573	uncharacterized protein [Arabidopsis thaliana]	7e-26
GSVIVG01001270001	74.08	69.95	72.02	35.48	42.19	38.83	0.54	3.87e-08	22.06	17	19.53	141.15	128.65	134.9	6.91	1.17e-58	XP_002532575	multicopper oxidase, putative [Ricinus communis]	5e-286
GSVIVG01022502001	2.85	3.51	3.18	2.45	3.2	2.83	0.89	1	0.73	1.46	1.09	7.08	8.07	7.58	6.92	9.04e-07	ACG33221	hypothetical protein [Zea mays]	4e-37
GSVIVG01032782001	5.54	5.39	5.46	2.76	4.39	3.57	0.65	0.383484	2.21	1.37	1.79	11.59	13.23	12.41	6.93	8.33e-14	XP_002517277	cyclin B, putative [Ricinus communis]	2e-142
GSVIVG01033464001	6.65	6.73	6.69	3.06	4.33	3.7	0.55	0.0225058	1.9	1.4	1.65	12.26	10.61	11.43	6.93	1.93e-19	ABW96889	CMT-type DNA-methyltransferase [Elaeis guineensis]	1e-284
GSVIVG01035718001	7.36	7.26	7.31	4.69	4.27	4.48	0.61	0.105765	3.51	2.31	2.91	22.12	18.66	20.39	7.01	2.48e-24	CAB46642	cyclin A2 [Solanum lycopersicum]	2e-133
GSVIVG01021978001	12.78	11.78	12.28	7.59	6.84	7.21	0.59	0.014247	2.26	1.86	2.06	15.95	12.96	14.46	7.02	5.49e-19	XP_002512299	shikimate dehydrogenase, putative [Ricinus communis]	1e-262
GSVIVG01026618001	2	1.29	1.65	0.21	1.18	0.69	0.42	0.68666	0.56	0.57	0.56	2.73	5.29	4.01	7.1	0.0294332	NP_564135	cupredoxin-like protein [Arabidopsis thaliana]	1e-08
GSVIVG01014318001	6.23	4.71	5.47	1.35	3.39	2.37	0.43	0.223438	2.01	1.01	1.51	10.86	10.66	10.76	7.13	4.43e-06	XP_002533903	ATP binding protein, putative [Ricinus communis]	1e-58
GSVIVG01000048001	18.61	18.17	18.39	8.18	13.4	10.79	0.59	0.0271178	5.18	4.62	4.9	40.59	29.74	35.16	7.18	3.48e-10	ABR67412	microtubule binding protein [Cucumis melo subsp. melo]	1e-93
GSVIVG01015979001	38.93	29.98	34.45	16.67	25.41	21.04	0.61	0.133402	19.58	16.23	17.91	128.9	128.21	128.56	7.18	2.79e-40	ACL12053	blue copper-like protein [Gossypium hirsutum]	8e-46
GSVIVG01024825001	135.93	128.73	132.33	64.53	88.24	76.38	0.58	1.3e-05	52.13	41	46.56	357.91	310.45	334.18	7.18	1.81e-48	BAA82639	Beta-tubulin [Zinnia elegans]	1e-100
GSVIVG01020241001	17.38	17.46	17.42	8.66	9.56	9.11	0.52	0.000581787	3.07	2.71	2.89	22.63	19.11	20.87	7.22	1.74e-23	XP_002314630	predicted protein [Populus trichocarpa]	2e-74
GSVIVG01035041001	0.78	1.51	1.15	0.41	0.51	0.46	0.4	0.679526	0.12	0.49	0.3	1.67	2.75	2.21	7.25	0.0216084	AAC04718	MYB-like DNA-binding domain protein [Gossypium hirsutum]	7e-61
GSVIVG01015897001	5.42	7.75	6.58	4.33	5.58	4.96	0.75	0.744457	4.08	3.44	3.76	22.23	32.47	27.35	7.27	2.94e-06	XP_002264443	PREDICTED: similar to leucine-rich repeat family protein [Vitis vinifera]	9e-209
GSVIVG01008823001	14.09	16.59	15.34	7.92	8.35	8.13	0.53	0.00160776	5.05	3.48	4.26	36.35	25.77	31.06	7.28	1.79e-08	XP_002520329	cyclin A, putative [Ricinus communis]	4e-192
GSVIVG01013732001	0.95	1	0.97	0.09	0.34	0.22	0.22	0.225388	0.08	0.73	0.4	3.19	2.74	2.96	7.32	0.000174011	CAC42080	polyamine oxidase [Hordeum vulgare subsp. vulgare]	7e-153
GSVIVG01017734001	24.76	22.12	23.44	10.15	13.35	11.75	0.5	0.000604005	6.04	4.13	5.08	43.79	30.77	37.28	7.33	4.86e-08	XP_002516924	clasp, putative [Ricinus communis]	4e-121
GSVIVG01011919001	1.45	2.33	1.89	0.38	0.53	0.46	0.24	0.309747	0.68	0.34	0.51	3.34	4.2	3.77	7.39	0.00683744	XP_002529128	tbp-1 interacting protein, putative [Ricinus communis]	6e-94
GSVIVG01008783001	4.08	4.63	4.36	2.57	2.41	2.49	0.57	0.509171	1.53	0.77	1.15	8.38	8.78	8.58	7.46	1.66e-06	XP_002302211	predicted protein [Populus trichocarpa]	1e-35
GSVIVG01012309001	5.54	3.83	4.69	1.66	1.17	1.42	0.3	0.0659922	1.67	0.93	1.3	11.43	8.15	9.79	7.53	2.39e-06	CBI16033	unnamed protein product [Vitis vinifera]	1e-11
GSVIVG01003984001	2.39	0.67	1.53	0.55	0.62	0.58	0.38	0.64876	0.19	0.39	0.29	2.34	2.09	2.21	7.64	0.00493938	AAF63756	pectate lyase [Vitis vinifera]	3e-185
GSVIVG01021779001	5.07	2.94	4	5.59	5.13	5.36	1.34	0.798443	2.85	2.87	2.86	17.21	26.52	21.87	7.65	4.29e-05	CAC84712	aux/IAA protein [Populus tremula x Populus tremuloides]	2e-69
GSVIVG01025610001	4.93	5.63	5.28	3.65	3.61	3.63	0.69	0.26145	1.93	1.24	1.58	13.04	11.3	12.17	7.68	2.29e-24	XP_002274736	PREDICTED: similar to kinesin motor protein-related [Vitis vinifera]	0
GSVIVG01037973001	21.2	21.34	21.27	9.44	15.21	12.32	0.58	0.0321943	3.76	4.69	4.22	32.75	32.9	32.83	7.77	1.63e-20	XP_002529881	Charged multivesicular body protein 2b-B, putative [Ricinus communis]	5e-79
GSVIVG01036739001	5.91	6.65	6.28	2.79	4.11	3.45	0.55	0.0728669	1.21	1.07	1.14	9.13	8.73	8.93	7.83	2.08e-13	Q9SA32	RecName: Full=Putative cyclin-B3-1; AltName: Full=G2/mitotic-specific cyclin-B3-1; Short=CycB3;1	3e-126
GSVIVG01037987001	2.59	2.07	2.33	0.91	0.73	0.82	0.35	0.196665	0.23	0.23	0.23	1.78	1.82	1.8	7.83	0.0294861	XP_002522762	cytochrome P450, putative [Ricinus communis]	6e-119
GSVIVG01001177001	3.78	2.44	3.11	1.26	1.02	1.14	0.37	0.226982	0.81	2.27	1.54	9.25	14.89	12.07	7.84	0.00055118	XP_002517108	Nonspecific lipid-transfer protein A precursor, putative [Ricinus communis]	8e-53
GSVIVG01019106001	2.54	5.89	4.21	2.13	2.5	2.31	0.55	0.887303	0.48	1.91	1.2	8.56	10.19	9.38	7.85	0.0105104	CAN70452	hypothetical protein VITISV_035055 [Vitis vinifera]	2e-35
GSVIVG01017777001	2.41	3.11	2.76	1.13	0.79	0.96	0.35	0.487786	0.5	0.76	0.63	4.52	5.38	4.95	7.86	0.010536	CBI26093	unnamed protein product [Vitis vinifera]	2e-29
GSVIVG01000858001	0.74	1.12	0.93	0.26	0.85	0.55	0.6	0.932659	0.35	0.12	0.23	1.79	1.96	1.88	7.98	0.0240184	XP_002513112	F-box and wd40 domain protein, putative [Ricinus communis]	9e-94
GSVIVG01004808001	0.5	0.36	0.43	0	0.06	0.03	0.07	0.130383	0.1	0.21	0.15	1.48	1	1.24	8	0.00292074	XP_002518424	subtilase, putative [Ricinus communis]	0
GSVIVG01018782001	39.47	33.69	36.58	18.64	22.56	20.6	0.56	0.000345208	12.93	7.76	10.34	90.4	75.38	82.89	8.01	2.51e-28	NP_201424	Chalcone-flavanone isomerase family protein [Arabidopsis thaliana]	8e-44
GSVIVG01035972001	58.87	54.2	56.53	26.61	35.62	31.11	0.55	0.00018807	12.03	11.12	11.57	100.79	87.64	94.22	8.14	3.82e-40	XP_002515421	Early nodulin 55-2 precursor, putative [Ricinus communis]	6e-58
GSVIVG01010801001	0	0.19	0.1	0.3	0.57	0.43	4.58	0.46722	0.07	0.27	0.17	1.04	1.74	1.39	8.18	0.00806804	CAN66005	hypothetical protein VITISV_027449 [Vitis vinifera]	2e-122
GSVIVG01008305001	2.42	1.95	2.19	0.32	0.89	0.6	0.28	0.199679	1.27	0.57	0.92	7.28	8.14	7.71	8.38	1.02e-06	XP_002528891	DNA binding protein, putative [Ricinus communis]	2e-54
GSVIVG01033658001	5.34	1.88	3.61	0.51	1.32	0.92	0.25	0.374922	0.34	0.91	0.62	5.07	5.51	5.29	8.46	7.01e-06	XP_002519471	Xyloglucan endotransglucosylase/hydrolase protein 14 precursor, putative [Ricinus communis]	5e-135
GSVIVG01017208001	7.39	7.47	7.43	4.05	4.53	4.29	0.58	0.0478797	2.49	1.82	2.16	19.19	17.72	18.45	8.56	2.89e-27	XP_002304168	predicted protein [Populus trichocarpa]	5e-88
GSVIVG01036919001	72.76	76.93	74.84	37.87	45.4	41.63	0.56	1.05e-06	11.26	7.55	9.4	88.53	75.23	81.88	8.71	5.26e-39	NP_567588	major facilitator protein [Arabidopsis thaliana]	2e-102
GSVIVG01028101001	2.18	1.88	2.03	1.91	0.72	1.31	0.65	0.973918	0.68	0.34	0.51	4.68	4.23	4.46	8.74	0.0462144	CBI36932	unnamed protein product [Vitis vinifera]	1e-55
GSVIVG01011840001	7.98	6.27	7.12	4.7	5.85	5.28	0.74	0.530938	1.46	0.73	1.09	9.45	10.07	9.76	8.91	1.53e-12	XP_002524891	ring finger containing protein, putative [Ricinus communis]	2e-35
GSVIVG01010948001	2.73	2	2.37	0.76	0.81	0.79	0.33	0.0751639	0.43	0.77	0.6	5.71	5.1	5.4	9.01	4.22e-08	AAS13373	wee1 [Glycine max]	4e-178
GSVIVG01019099001	3.55	3.93	3.74	2.66	2.5	2.58	0.69	0.979971	1.43	0.96	1.19	11.01	10.72	10.87	9.09	0.00266592	XP_002313745	SAUR family protein [Populus trichocarpa]	3e-30
GSVIVG01024030001	1.74	1.49	1.61	0.76	1.71	1.23	0.76	0.982785	0.81	0	0.41	4.07	3.37	3.72	9.19	0.000685916	NP_179694	minichromosome maintenance protein 10 [Arabidopsis thaliana]	4e-105
GSVIVG01028143001	1	0.29	0.65	0.18	0.11	0.14	0.22	0.461939	0.52	0.16	0.34	2.41	3.99	3.2	9.41	0.000599828	XP_002515254	Stachyose synthase precursor, putative [Ricinus communis]	3e-235
GSVIVG01017292001	0.84	0.68	0.76	0.33	0	0.17	0.22	0.404555	0.2	0.1	0.15	1.61	1.22	1.42	9.43	0.0255999	XP_002510130	cytochrome P450, putative [Ricinus communis]	9e-82
GSVIVG01034422001	3.99	3.18	3.58	1.6	2.66	2.13	0.59	0.47965	1.76	0.88	1.32	10.37	16.5	13.43	10.18	5e-05	CBI40189	unnamed protein product [Vitis vinifera]	5e-101
GSVIVG01006022001	2.09	2.28	2.19	1.52	1.43	1.48	0.68	0.884152	0	0.45	0.23	2.46	2.21	2.33	10.38	0.0165668	XP_002525288	cyclin d, putative [Ricinus communis]	1e-71
GSVIVG01003973001	1.05	1.01	1.03	0.41	0.64	0.53	0.51	0.822992	0.37	0.25	0.31	3.15	3.45	3.3	10.65	0.000473165	NP_198883	cystinosin [Arabidopsis thaliana]	6e-93
GSVIVG01033638001	4.56	5.51	5.04	1.79	2.25	2.02	0.4	0.341126	1.07	0.8	0.94	13.26	7.22	10.24	10.95	0.00180616	XP_002520467	UDP-glucuronosyltransferase, putative [Ricinus communis]	6e-57
GSVIVG01001327001	25.76	26.75	26.26	11.57	19.7	15.63	0.6	0.0468003	5.31	4.01	4.66	31.72	26.73	29.23	6.27	1.34e-21	ABD65006	pectinesterase family protein [Brassica oleracea]	1e-153
GSVIVG01017668001	0.12	0.16	0.14	0.51	0.12	0.32	2.25	0.988751	0.11	0.11	0.11	1.46	1.15	1.3	11.86	0.0466512	ACU20507	unknown [Glycine max]	7e-84
GSVIVG01011403001	3.92	5.29	4.61	3.52	2.21	2.87	0.62	0.657631	2.45	0.53	1.49	19.32	16.75	18.04	12.1	2.78e-14	XP_002278154	PREDICTED: similar to ATSMC3 (ARABIDOPSIS THALIANA STRUCTURAL MAINTENANCE OF CHROMOSOME 3); ATP binding [Vitis vinifera]	5e-100
GSVIVG01015888001	17.16	14.58	15.87	10.11	17.14	13.62	0.86	0.909291	2.94	3.15	3.04	42.68	31.6	37.14	12.2	1.33e-13	XP_002868223	predicted protein [Arabidopsis lyrata subsp. lyrata]	8e-07
GSVIVG01037107001	0.67	0.72	0.7	0	0.22	0.11	0.16	0.105146	0.1	0.05	0.08	0.89	1.17	1.03	13.73	0.00264786	XP_002533924	d-lactate dehydrogenase, putative [Ricinus communis]	4e-90
GSVIVG01024135001	5.75	8.35	7.05	3.02	5.67	4.34	0.62	0.747736	0.34	1.02	0.68	8.95	9.87	9.41	13.84	0.000132435	XP_002306157	SAUR family protein [Populus trichocarpa]	3e-31
GSVIVG01018051001	1.4	2.52	1.96	0.73	1.65	1.19	0.61	0.836258	0.26	0.26	0.26	3.81	3.83	3.82	14.69	6.93e-05	XP_002517062	meiotic recombination protein dmc1, putative [Ricinus communis]	5e-183
GSVIVG01016345001	6.04	6.72	6.38	3.6	4.44	4.02	0.63	0.370428	2.99	2.45	2.72	40.78	44.26	42.52	15.63	7.17e-44	XP_002523906	RNA-binding region-containing protein, putative [Ricinus communis]	1e-48
GSVIVG01038113001	2.64	1.22	1.93	2.97	1.68	2.33	1.2	1	0.35	0.18	0.27	4.39	3.99	4.19	15.81	0.000365456	ACL36992	class IV chitinase [Medicago sativa]	3e-73
GSVIVG01028046001	5.33	5.15	5.24	0.47	0.88	0.68	0.13	0.0803054	1.66	0	0.83	8.55	18.74	13.64	16.44	0.0191045	CAN65161	hypothetical protein VITISV_002451 [Vitis vinifera]	1e-41
GSVIVG01025514001	3.03	2.66	2.84	0.64	2.39	1.52	0.53	0.473281	0.57	0.57	0.57	11.2	7.94	9.57	16.79	6.25e-11	BAB11257	S-adenosyl-L-methionine:salicylic acid carboxyl methyltransferase-like protein [Arabidopsis thaliana]	1e-136
GSVIVG01017207001	2.34	0.86	1.6	0.18	1.16	0.67	0.42	0.713157	0.16	0.32	0.24	4.57	3.53	4.05	16.88	0.000117975	XP_002299617	predicted protein [Populus trichocarpa]	1e-14
GSVIVG01028085001	1.49	2.48	1.98	0.45	2.1	1.28	0.64	0.942854	0.4	0.4	0.4	7.19	7.65	7.42	18.55	1.48e-06	XP_002530045	translation initiation factor, putative [Ricinus communis]	1e-07
GSVIVG01033744001	6.18	3.99	5.08	2.29	1.08	1.69	0.33	0.0527833	0.68	0.34	0.51	12.55	7.48	10.02	19.64	1.38e-05	XP_002528635	homeobox protein, putative [Ricinus communis]	1e-79
GSVIVG01019103001	2.1	0.77	1.44	0.63	0	0.32	0.22	0.588884	0	0.57	0.28	6.27	6.66	6.46	22.68	0.000198806	XP_002313747	SAUR family protein [Populus trichocarpa]	4e-26
GSVIVG01007225001	1.95	3.77	2.86	0.82	1.54	1.18	0.41	0.48362	0	0.18	0.09	2.03	3.49	2.76	30.67	0.00402131	XP_002510587	Peroxidase 64 precursor, putative [Ricinus communis]	2e-54
GSVIVG01028599001	0	0.11	0.06	0	0	0	0.18	1	0.08	0	0.04	0.8	2.1	1.45	36.25	0.0429318	XP_002514119	gulonolactone oxidase, putative [Ricinus communis]	1e-181
GSVIVG01028586001	0	0.05	0.03	0	0	0	0.4	1	0	0	0	0.52	0.72	0.62	62	0.000130922	XP_002308300	cytokinin oxidase [Populus trichocarpa]	8e-71
GSVIVG01006081001	0.1	0.27	0.18	0	0	0	0.05	0.851602	0.1	0	0.05	2.44	5.09	3.76	75.3	0.00101572	BAK52672	cytokinin oxidase [Petunia x hybrida]	2e-160
GSVIVG01009970001	0.43	0.55	0.49	0.11	0.21	0.16	0.33	0.802171	0	0	0	0.86	0.68	0.77	77	0.0496114	ABL84199	self-pruning G-box protein [Solanum lycopersicum]	3e-27
GSVIVG01006150001	0.1	0.25	0.17	0	0	0	0.06	0.851602	0.09	0	0.04	2.33	5.42	3.88	86.11	0.00324581	XP_002308300	cytokinin oxidase [Populus trichocarpa]	4e-173
GSVIVG01008989001	0.96	0.53	0.74	0	0	0	0.01	0.165988	0	0	0	1.76	1.45	1.6	160.5	0.00334622	CBI19126	unnamed protein product [Vitis vinifera]	5e-39
GSVIVG01028610001	0.14	0.09	0.12	0	0	0	0.09	0.861448	0	0	0	1.79	5.08	3.44	343.5	0.00485513	XP_002308300	cytokinin oxidase [Populus trichocarpa]	1e-177

## Sheet: Table S3
Supplementary Table S3. Down-regulated genes 1 h after GA3 treatment and no change genes 24 h after GA3 treatment shown in Venn Diagram. Values in green indicate the fold decrease in expression in GA3-treated tissue. Values in yellow indicate P value less than 0.05.
GeneID	k11_c_1h_rep1	k11_c_1h_rep2	mean	k11_t_1h_rep1	k11_t_1h_rep2	mean	ratio	adjust p	k11_c_24h_rep1	k11_c_24h_rep2	mean	k11_t_24h_rep1	k11_t_24h_rep2	mean	ratio	adjust p	GenBank top hit accession	decsription	e value
GSVIVG01019490001	143.15	141.73	142.44	42.86	39.45	41.16	0.29	2.6e-15	50.44	38.05	44.24	31.43	52.01	41.72	0.94	0.9273	XP_002438478	hypothetical protein SORBIDRAFT_10g020180 [Sorghum bicolor]	1e-14
GSVIVG01007742001	5.62	5.25	5.44	0.15	0	0.07	0.01	3.07e-09	0.13	0.13	0.13	0.11	1.19	0.65	5	0.776972	ABI14813	chloroplast carbonic anhydrase [Pachysandra terminalis]	1e-77
GSVIVG01020198001	5.42	2.98	4.2	0	0.11	0.06	0.01	6.04e-05	0.22	0.22	0.22	0.83	1.34	1.08	4.93	0.234647	XP_002519718	Beta-glucosidase, putative [Ricinus communis]	8e-39
GSVIVG01027186001	0.7	1.16	0.93	0	0	0	0.01	0.0238363	0.09	0.28	0.18	0.16	0.11	0.14	0.73	1	ACC60273	aluminum-activated malate transporter [Glycine max]	1e-86
GSVIVG01034114001	1.81	1.7	1.75	0	0	0	0.01	0.00966058	0.46	0.16	0.31	2.25	0.87	1.56	5.03	0.233318	P50165	RecName: Full=Tropinone reductase homolog; AltName: Full=P29X	7e-96
GSVIVG01010394001	4.49	2.84	3.67	0.09	0.08	0.08	0.02	3.78e-07	0.48	0.16	0.32	0.48	0.71	0.59	1.86	0.825007	ADI79208	alpha-L-arabinofuranosidase/beta-D-xylosidase [Malus x domestica]	7e-70
GSVIVG01036439001	1.68	2.05	1.86	0	0.09	0.04	0.02	0.0002356	0	0.18	0.09	0.3	0.3	0.3	3.33	0.788279	CAG27609	monosaccharide transporter [Populus tremula x Populus tremuloides]	8e-191
GSVIVG01007777001	67	58.69	62.84	3.07	0.41	1.74	0.03	2.14e-54	8.79	13.36	11.07	49.94	22.04	35.99	3.25	0.200617	CAE47557	seven-transmembrane-domain protein 1 [Solanum lycopersicum]	7e-79
GSVIVG01009474001	38.05	26.22	32.13	1.37	0.77	1.07	0.03	3.42e-11	6.83	0.74	3.79	14.02	9.63	11.82	3.12	0.115529	ACT34764	subtilisin-like protease preproenzyme [Nicotiana tabacum]	1e-62
GSVIVG01015336001	1.55	2.15	1.85	0	0.12	0.06	0.03	0.00287685	0.22	0.11	0.17	0.67	1.26	0.97	5.85	0.264739	XP_002516536	ring finger protein, putative [Ricinus communis]	1e-71
GSVIVG01016387001	8.17	9.85	9.01	0.11	0.42	0.27	0.03	4.59e-17	0.7	0.2	0.45	2.16	1.59	1.88	4.17	0.0725166	NP_181334	O-fucosyltransferase-like protein [Arabidopsis thaliana]	2e-175
GSVIVG01002031001	43.91	46.44	45.17	5.44	7.92	6.68	0.15	1.41e-29	3.03	25.97	14.5	10.81	44.99	27.9	1.92	0.881644	XP_002519037	Stem-specific protein TSJT1, putative [Ricinus communis]	3e-102
GSVIVG01019474001	8.81	8.74	8.78	0	0.67	0.34	0.04	0.0103469	2.54	0	1.27	8.71	9.3	9.01	7.09	0.0525319	CBI34439	unnamed protein product [Vitis vinifera]	9e-22
GSVIVG01027431001	2.11	1.02	1.56	0	0.13	0.07	0.04	0.0154475	0.12	0	0.06	2.11	0.7	1.4	23.42	0.113664	AAO22745	putative NAM (no apical meristem) protein [Arabidopsis thaliana]	4e-92
GSVIVG01035036001	5.02	5.47	5.24	0.4	0	0.2	0.04	0.00751376	0.72	0	0.36	3.1	1.22	2.16	6	0.373843	CBI22913	unnamed protein product [Vitis vinifera]	4e-36
GSVIVG01037214001	1.75	0.98	1.36	0	0.11	0.06	0.04	0.0111365	0	0.1	0.05	4.64	1.15	2.89	57.9	0.0987145	CAC08208	(1-4)-beta-mannan endohydrolase [Coffea arabica]	4e-172
GSVIVG01009393001	1.47	0.95	1.21	0	0	0	0.01	0.0140052	0.11	0	0.06	2.07	0.39	1.23	22.36	0.321472	ACZ36914	MADS-box transcription factor 1 [Hevea brasiliensis]	4e-77
GSVIVG01020846001	1.3	1.06	1.18	0	0.12	0.06	0.05	0.0445826	0.22	0.44	0.33	1.8	1.74	1.77	5.36	0.0627981	XP_002272948	PREDICTED: similar to cytochrome B561-related [Vitis vinifera]	1e-76
GSVIVG01033472001	4.86	3.13	4	0.28	0.13	0.21	0.05	9.95e-06	0.51	0.89	0.7	0.87	0.57	0.72	1.03	1	XP_002534374	Serine/threonine-protein kinase PBS1, putative [Ricinus communis]	3e-172
GSVIVG01011538001	1.87	2.2	2.04	0.23	0	0.12	0.06	9.09e-07	0.1	0.16	0.13	0.18	0.12	0.15	1.15	1	XP_002299579	cytochrome P450 [Populus trichocarpa]	1e-68
GSVIVG01016532001	4.81	4.72	4.77	0.4	0.19	0.3	0.06	1.01e-08	0.99	1.09	1.04	3.09	1.83	2.46	2.37	0.161567	XP_002533152	transcription factor, putative [Ricinus communis]	3e-158
GSVIVG01007600001	220.2	324.87	272.53	3.88	5.58	4.73	0.02	3.22e-16	4.87	4.76	4.81	200.46	18.24	109.35	22.71	0.360489	AEA52292	glyoxal oxidase-related protein [Capsicum annuum]	5e-06
GSVIVG01008608001	11.37	11.12	11.24	1.23	0.39	0.81	0.07	6.1e-05	2.2	1.11	1.66	10.7	4.55	7.62	4.61	0.1567	XP_002284325	PREDICTED: hypothetical protein [Vitis vinifera]	4e-10
GSVIVG01021401001	2.7	2.25	2.48	0.33	0	0.17	0.07	0.00667011	0.15	0.75	0.45	2.17	0.84	1.5	3.34	0.406154	XP_002519731	purine transporter, putative [Ricinus communis]	4e-63
GSVIVG01031077001	1.9	3.03	2.46	0	0.33	0.17	0.07	0.000874544	0	0.21	0.1	0.36	0.71	0.53	5.1	0.546351	CAG27609	monosaccharide transporter [Populus tremula x Populus tremuloides]	1e-164
GSVIVG01021366001	0.68	0.34	0.51	0.06	0.02	0.04	0.08	0.00935077	0.04	0.08	0.06	0.56	0.13	0.35	5.75	0.402601	XP_002519757	multidrug resistance protein 1, 2, putative [Ricinus communis]	1e-253
GSVIVG01023905001	23.1	18.9	21	2.14	1.37	1.76	0.08	9.07e-25	3.82	4.1	3.96	14.3	7.84	11.07	2.8	0.086376	XP_002306215	lysine/histidine transporter [Populus trichocarpa]	4e-162
GSVIVG01014337001	2.67	1.9	2.29	0.28	0.13	0.21	0.09	0.00695542	0.25	0.25	0.25	0.32	0	0.16	0.64	1	XP_002514554	zinc/iron transporter, putative [Ricinus communis]	6e-105
GSVIVG01016994001	12.13	20.04	16.09	2.39	0.37	1.38	0.09	0.000273241	0	0	0	11.26	2.8	7.03	703	0.0756168	ACU82514	pleiotropic drug resistance protein [Cucumis sativus]	7e-46
GSVIVG01017836001	4.85	7	5.92	0.69	0.41	0.55	0.09	8.36e-08	0	0.77	0.39	2.11	9.21	5.66	14.7	0.256565	NP_568367	sugar transporter ERD6-like 16 [Arabidopsis thaliana]	2e-185
GSVIVG01005153001	70.01	66.52	68.27	9.37	4.8	7.08	0.1	2.3e-53	5.53	3.6	4.57	25.31	12.36	18.84	4.13	0.0720626	NP_001117357	Arabinanase/levansucrase/invertase [Arabidopsis thaliana]	1e-44
GSVIVG01021365001	69.87	71.16	70.52	8.03	6.77	7.4	0.1	1.28e-100	9.58	5.78	7.68	38.78	17.61	28.2	3.67	0.141033	XP_002519757	multidrug resistance protein 1, 2, putative [Ricinus communis]	1e-229
GSVIVG01024076001	4.59	4.46	4.53	0.44	0.49	0.46	0.1	4.93e-09	0.79	0.6	0.7	0.62	0.75	0.69	0.99	1	AAF28387	proline-rich protein [Nicotiana glauca]	1e-39
GSVIVG01016993001	15.61	28.5	22.05	0.75	0.49	0.62	0.03	9.97e-06	0.47	0.13	0.3	16.37	4.67	10.52	35.07	0.0520438	XP_002515968	ATP-binding cassette transporter, putative [Ricinus communis]	3e-257
GSVIVG01011901001	4.9	4.6	4.75	0.47	0.55	0.51	0.11	4.47e-06	0.31	0.63	0.47	23.6	5.64	14.62	31.11	0.1041	ACS32301	cinnamoyl-CoA reductase [Jatropha curcas]	4e-137
GSVIVG01031664001	1.81	1.1	1.46	0	0.32	0.16	0.11	0.0328681	0.3	0.2	0.25	0.43	0	0.21	0.86	1	XP_002323359	aromatic and neutral amino acid transporter [Populus trichocarpa]	5e-148
GSVIVG01032091001	7.45	4.42	5.94	0.39	0.88	0.64	0.11	0.000488	0.21	0.56	0.39	1.08	1.49	1.29	3.34	0.154172	XP_002532163	DNA-damage-inducible protein f, putative [Ricinus communis]	3e-180
GSVIVG01036440001	1.55	1.61	1.58	0.05	0.3	0.17	0.11	3.72e-05	0.2	0.08	0.14	0.59	0.36	0.47	3.39	0.282839	Q41144	RecName: Full=Sugar carrier protein C	4e-196
GSVIVG01038108001	1.53	1.97	1.75	0.07	0.33	0.2	0.11	0.00110443	0.75	0.69	0.72	3.36	1.75	2.55	3.55	0.0677715	AAM95447	class IV chitinase [Vitis vinifera]	1e-75
GSVIVG01001649001	3.3	3.81	3.55	0.36	0.51	0.43	0.12	2.38e-05	0.65	0.57	0.61	0.84	0.28	0.56	0.92	1	XP_002270600	PREDICTED: hypothetical protein [Vitis vinifera]	9e-122
GSVIVG01005028001	2.36	3.04	2.7	0.39	0.24	0.32	0.12	0.00425931	0.23	0.58	0.4	1.39	0.92	1.16	2.85	0.444984	XP_002527750	arf gtpase-activating protein, putative [Ricinus communis]	9e-46
GSVIVG01017242001	2.26	2.91	2.58	0.63	0	0.32	0.12	0.0161029	0.28	0.57	0.42	1.69	1.11	1.4	3.29	0.364586	XP_002517577	tso1, putative [Ricinus communis]	9e-40
GSVIVG01029157001	1.69	1.69	1.69	0.17	0.22	0.2	0.12	0.000233654	1.33	1.39	1.36	0.88	1.1	0.99	0.73	0.679753	CBI17796	unnamed protein product [Vitis vinifera]	5e-36
GSVIVG01032090001	4.92	4.17	4.54	0.54	0.51	0.53	0.12	6.37e-05	0.24	1.34	0.79	2.7	3.01	2.85	3.61	0.0613582	ACG35435	harpin-induced protein [Zea mays]	6e-10
GSVIVG01001742001	115.2	112.08	113.64	56.2	53.57	54.89	0.48	1.93e-07	78.03	70.15	74.09	110.32	93.35	101.83	1.37	0.097309	NP_001154734	heavy metal transport/detoxification domain-containing protein [Arabidopsis thaliana]	6e-06
GSVIVG01009183001	16.18	14.93	15.55	3.04	1.04	2.04	0.13	9.99e-25	12.99	13.56	13.28	14.52	7.43	10.97	0.83	0.839776	XP_002533960	Myosin-1, putative [Ricinus communis]	2e-47
GSVIVG01009427001	5.31	4.06	4.68	0.21	0.97	0.59	0.13	0.00255584	0.74	0.74	0.74	1.58	1.04	1.31	1.77	0.828261	NP_001051956	Os03g0857500 [Oryza sativa Japonica Group]	3e-67
GSVIVG01015266001	219.58	264.17	241.88	26.7	35.18	30.94	0.13	3.08e-29	36.32	49.76	43.04	123.02	268.75	195.88	4.55	0.121031	ACF04280	myo-inositol oxygenase [Eucalyptus grandis]	4e-153
GSVIVG01015469001	18.07	23.07	20.57	2.84	2.49	2.67	0.13	3.95e-13	6.93	4.59	5.76	3.34	5.15	4.25	0.74	0.604912	CBI28143	unnamed protein product [Vitis vinifera]	3e-66
GSVIVG01023708001	1470.38	1509.2	1489.79	211.77	173.66	192.72	0.13	2.52e-108	610.62	542.67	576.64	765.5	644.58	705.04	1.22	0.215692	AAO43185	S-adenosylmethionine decarboxylase leader [Narcissus pseudonarcissus]	2e-11
GSVIVG01001316001	28.44	26.76	27.6	2.24	5.48	3.86	0.14	4.22e-14	0.6	0.4	0.5	4.98	2.26	3.62	7.24	0.0566156	CAM12499	small heat-shock protein [Chenopodium rubrum]	1e-49
GSVIVG01003900001	2.89	2.64	2.77	0.51	0.24	0.38	0.14	0.00400402	0.34	0.45	0.4	0.77	1.02	0.9	2.27	0.693579	NP_973399	F-box protein [Arabidopsis thaliana]	6e-33
GSVIVG01006613001	47.14	49.29	48.22	6.02	7.54	6.78	0.14	8.63e-09	10.73	4.2	7.46	32.73	12.78	22.75	3.05	0.355091	Q9M0M2	RecName: Full=ABC transporter B family member 9; Short=ABC transporter ABCB.9; Short=AtABCB9; AltName: Full=Multidrug resistance protein 9; AltName: Full=P-glycoprotein 9	5e-14
GSVIVG01017070001	4.17	4.78	4.47	0.78	0.46	0.62	0.14	6.53e-06	4.42	9.59	7	1.56	1.66	1.61	0.23	0.117286	NP_189105	RHO guanyl-nucleotide exchange factor 8 [Arabidopsis thaliana]	1e-144
GSVIVG01023371001	27.63	26.34	26.98	5.04	2.37	3.71	0.14	0.00505131	5.62	5.65	5.63	8.68	12.68	10.68	1.9	0.756732	CBI29787	unnamed protein product [Vitis vinifera]	5e-18
GSVIVG01001927001	8.74	5.64	7.19	0.46	1.72	1.09	0.15	0.00086971	0.61	0.62	0.61	4.21	0.23	2.22	3.61	0.748822	CBI16528	unnamed protein product [Vitis vinifera]	1e-28
GSVIVG01010497001	12.49	16.23	14.36	1.86	2.36	2.11	0.15	2.03e-12	1.41	0.92	1.17	88.34	21.89	55.12	47.31	0.0577693	XP_002514904	AMP dependent CoA ligase, putative [Ricinus communis]	1e-231
GSVIVG01011400001	7.12	7.26	7.19	0.36	0	0.18	0.03	1.35e-13	0.32	0	0.16	1.57	0.73	1.15	7.19	0.105765	XP_002323861	amino acid transporter [Populus trichocarpa]	7e-154
GSVIVG01013171001	1.06	1.54	1.3	0.21	0.2	0.21	0.16	0.0191103	0.56	0.69	0.62	0.69	0.7	0.69	1.11	1	XP_002519847	Peptide transporter, putative [Ricinus communis]	1e-153
GSVIVG01030417001	39.98	43.78	41.88	8.45	5.04	6.74	0.16	9.23e-39	17.57	17.87	17.72	20.49	15.87	18.18	1.03	1	XP_002515869	fimbrin, putative [Ricinus communis]	1e-297
GSVIVG01022231001	9.35	7.44	8.39	1.47	1.38	1.42	0.17	7.78e-06	1.31	1.32	1.31	3.88	2.3	3.09	2.35	0.253177	NP_201288	programmed cell death 2 C-terminal domain-containing protein [Arabidopsis thaliana]	2e-31
GSVIVG01022402001	2.84	2.09	2.46	0.32	0.5	0.41	0.17	0.00616755	0.76	0.38	0.57	0.98	0.96	0.97	1.7	0.792076	XP_002522889	ammonium transporter, putative [Ricinus communis]	7e-224
GSVIVG01032719001	27.08	20.5	23.79	4.95	3.1	4.03	0.17	3.78e-09	10.14	16.11	13.12	23	20.29	21.64	1.65	0.0844698	NP_191182	BTB/POZ domain-containing protein [Arabidopsis thaliana]	3e-72
GSVIVG01038702001	2.33	2.82	2.58	0.46	0.43	0.45	0.17	0.0376092	0.82	1.78	1.3	3.28	2.62	2.95	2.27	0.287093	XP_002264027	PREDICTED: hypothetical protein [Vitis vinifera]	4e-54
GSVIVG01033020001	17.63	15.99	16.81	2.85	3.25	3.05	0.18	2e-08	1.81	2.37	2.09	4.2	9.2	6.7	3.21	0.264463	A7PHN8	RecName: Full=CASP-like protein GSVIVT01008618001	6e-28
GSVIVG01038206001	2.2	1.68	1.94	0.29	0.41	0.35	0.18	0.00348164	1.41	0.97	1.19	2.92	2.82	2.87	2.41	0.0553072	XP_002529823	UDP-glucosyltransferase, putative [Ricinus communis]	9e-118
GSVIVG01004864001	2.87	3.7	3.29	1.08	0.2	0.64	0.19	0.00267622	0.48	0.68	0.58	2.39	1.95	2.17	3.74	0.0553966	ACE97109	expressed protein [Populus tremula]	2e-37
GSVIVG01018942001	5.69	6.76	6.22	1.52	0.88	1.2	0.19	2.38e-05	2.71	1.36	2.04	4.92	4.12	4.52	2.22	0.0909099	ACN21632	putative basic helix-loop-helix protein BHLH7 [Lotus japonicus]	3e-42
GSVIVG01034146001	4.33	3.83	4.08	0.53	1.01	0.77	0.19	8.13e-05	0.24	0.08	0.16	13.7	2.78	8.24	51.5	0.111548	XP_002531565	laccase, putative [Ricinus communis]	1e-259
GSVIVG01035883001	7.98	9.54	8.76	1.59	1.82	1.7	0.19	4.08e-09	2.83	2.69	2.76	5.67	4.97	5.32	1.93	0.0777401	XP_002324308	plant synaptotagmin [Populus trichocarpa]	6e-230
GSVIVG01036456001	12.29	8.56	10.43	2.32	1.7	2.01	0.19	0.000224818	1.61	0.93	1.27	5.13	4.93	5.03	3.96	0.0541786	CBI16868	unnamed protein product [Vitis vinifera]	1e-08
GSVIVG01036997001	55.57	64.31	59.94	12.92	10.07	11.5	0.19	6.86e-16	10.68	6.5	8.59	14.47	15.86	15.16	1.77	0.227738	ADN43436	pathogenesis-related protein 1 [Vitis hybrid cultivar]	1e-64
GSVIVG01007435001	27.78	30.66	29.22	5.12	6.79	5.96	0.2	6.29e-17	2.69	19.08	10.88	7.53	32.9	20.21	1.86	0.899048	XP_002519037	Stem-specific protein TSJT1, putative [Ricinus communis]	3e-102
GSVIVG01011405001	7.31	7.11	7.21	0.67	2.28	1.48	0.2	4.15e-05	2.4	1.09	1.75	1.85	1.76	1.81	1.03	1	XP_002323861	amino acid transporter [Populus trichocarpa]	1e-102
GSVIVG01003361001	113.6	106	109.8	54.86	53.29	54.08	0.49	4.8e-07	71.75	67.19	69.47	104.31	94.2	99.25	1.43	0.0570374	NP_001154734	heavy metal transport/detoxification domain-containing protein [Arabidopsis thaliana]	6e-06
GSVIVG01004464001	4.15	4.1	4.12	1.02	0.68	0.85	0.21	0.00529016	0.26	0.39	0.33	3.55	1.31	2.43	7.48	0.141033	ABH02906	MYB transcription factor MYB161 [Glycine max]	4e-71
GSVIVG01004862001	58.9	52.43	55.66	13.06	10.64	11.85	0.21	6.47e-27	11.54	14.39	12.96	53.47	29.53	41.5	3.2	0.0512906	AAC33218	Similar to cdc2 protein kinases [Arabidopsis thaliana]	7e-89
GSVIVG01004894001	37.71	36.08	36.89	3.19	12	7.59	0.21	1.95e-05	39.85	21.75	30.8	27.34	31.46	29.4	0.95	0.98195	XP_002511091	RNA-binding protein, putative [Ricinus communis]	3e-18
GSVIVG01023014001	2.21	1.64	1.93	0.35	0.46	0.41	0.21	0.00680753	0.19	0.69	0.44	1.34	0.78	1.06	2.41	0.330129	AAQ72359	B-type cell cycle switch protein ccs52B [Medicago truncatula]	2e-18
GSVIVG01031950001	4.5	4.35	4.42	1.42	0.44	0.93	0.21	0.038794	0.84	0.85	0.84	0.36	0.71	0.53	0.63	0.947551	XP_002284466	PREDICTED: hypothetical protein [Vitis vinifera]	2e-64
GSVIVG01035122001	93.59	77.21	85.4	24.91	10.99	17.95	0.21	1.83e-10	20.06	22.61	21.34	30.08	29.22	29.65	1.39	0.128385	XP_002516950	multidrug resistance pump, putative [Ricinus communis]	7e-209
GSVIVG01036729001	12.25	7.24	9.75	2.41	1.76	2.08	0.21	0.00963477	5.97	2.88	4.42	4.3	6.47	5.38	1.22	0.969963	XP_002315075	ZIP transporter [Populus trichocarpa]	3e-30
GSVIVG01034967001	17.53	17.9	17.71	3.24	4.7	3.97	0.22	1.48e-09	3.67	3.3	3.48	49.75	10.95	30.35	8.71	0.300106	XP_002519251	Peroxidase 40 precursor, putative [Ricinus communis]	1e-109
GSVIVG01030652001	5.38	5.34	5.36	1.3	1.09	1.2	0.22	0.0016024	2.32	2.21	2.26	2.33	0.73	1.53	0.68	0.791752	XP_002515699	DELLA protein DWARF8, putative [Ricinus communis]	6e-84
GSVIVG01036509001	18.12	9.59	13.86	2.93	3.21	3.07	0.22	0.0455096	12.18	7.44	9.81	12.31	7.85	10.08	1.03	1	XP_002278738	PREDICTED: hypothetical protein [Vitis vinifera]	6e-22
GSVIVG01002750001	6.41	6.77	6.59	1.84	1.15	1.49	0.23	0.0311926	1.09	1.1	1.1	4.21	1.23	2.72	2.48	0.59362	CAN64626	hypothetical protein VITISV_039430 [Vitis vinifera]	2e-32
GSVIVG01010727001	5.4	6.46	5.93	1.31	1.47	1.39	0.23	7.42e-06	1.03	0.59	0.81	1.26	1.82	1.54	1.9	0.50431	CBI36637	unnamed protein product [Vitis vinifera]	2e-128
GSVIVG01019589001	0.95	0.88	0.92	0.29	0.13	0.21	0.23	0.0141703	0.16	0.13	0.15	0.41	0.18	0.29	2.03	0.647612	XP_002264764	PREDICTED: hypothetical protein [Vitis vinifera]	6e-283
GSVIVG01020369001	20.23	19.29	19.76	3.69	5.21	4.45	0.23	0.0317009	11.53	2.48	7	5.65	5.57	5.61	0.8	0.981515	CBI21747	unnamed protein product [Vitis vinifera]	2e-22
GSVIVG01030203001	5.75	9.77	7.76	1.77	1.8	1.79	0.23	0.014164	0.79	0.79	0.79	1.69	1.63	1.66	2.1	0.569534	XP_002266872	PREDICTED: hypothetical protein [Vitis vinifera]	3e-154
GSVIVG01031439001	7.58	4.14	5.86	1.53	1.15	1.34	0.23	0.0428484	0	0.82	0.41	3.51	2.46	2.98	7.28	0.101238	XP_002523754	Lysosomal Pro-X carboxypeptidase, putative [Ricinus communis]	3e-29
GSVIVG01002947001	5.49	5.31	5.4	1.15	1.49	1.32	0.24	0.00278748	2.31	1.16	1.73	2.31	5.22	3.76	2.17	0.565133	NP_564742	Carbohydrate-binding protein [Arabidopsis thaliana]	5e-54
GSVIVG01004782001	40.26	42.6	41.43	7.59	12.13	9.86	0.24	1.7e-11	3.84	6.81	5.33	12.77	7.13	9.95	1.87	0.394257	XP_002511669	zinc ion binding protein, putative [Ricinus communis]	5e-49
GSVIVG01009301001	9.85	5.39	7.62	2.19	1.47	1.83	0.24	0.045638	6.71	6.18	6.45	4.31	5.36	4.83	0.75	0.755933	XP_002320018	predicted protein [Populus trichocarpa]	1e-31
GSVIVG01015223001	37.81	42.72	40.27	9.95	9.57	9.76	0.24	2.11e-19	9.08	9.76	9.42	14.77	17.19	15.98	1.7	0.0434713	ABH02855	MYB transcription factor MYB127 [Glycine max]	1e-51
GSVIVG01027122001	9.49	8.76	9.12	2.34	2.02	2.18	0.24	2.19e-07	2.61	1.23	1.92	7.47	4.12	5.79	3.02	0.0995528	XP_002523350	dopamine beta-monooxygenase, putative [Ricinus communis]	6e-138
GSVIVG01028170001	4.15	2.91	3.53	0.37	1.29	0.83	0.24	0.00993273	0.89	0.89	0.89	2.57	3.13	2.85	3.2	0.0771627	XP_002531506	Pectinesterase-2 precursor, putative [Ricinus communis]	2e-83
GSVIVG01000566001	2.29	2.25	2.27	0.67	0.45	0.56	0.25	0.0298791	1.8	1.64	1.72	0.96	0.39	0.68	0.39	0.234049	XP_002523238	cytochrome P450, putative [Ricinus communis]	3e-58
GSVIVG01010498001	174.5	175.27	174.88	46.14	41.08	43.61	0.25	2.59e-39	58.28	56.93	57.61	118.3	108.83	113.56	1.97	1.22e-07	ACL51019	F-box family protein [Citrus trifoliata]	8e-192
GSVIVG01024043001	6.33	5.91	6.12	1.37	1.72	1.54	0.25	0.0196584	1.84	1.64	1.74	4.91	4.38	4.64	2.67	0.172241	ABD66507	actin depolymerizing factor 5 [Gossypium hirsutum]	6e-70
GSVIVG01032489001	43.89	44.66	44.27	6.41	16.07	11.24	0.25	1.9e-12	5.89	6.28	6.08	15.76	8.21	11.98	1.97	0.314056	A2WSD3	RecName: Full=Bidirectional sugar transporter SWEET6b; Short=OsSWEET6b	2e-76
GSVIVG01005643001	176.69	162.72	169.7	81.5	78.83	80.16	0.47	1.22e-09	103.51	100.07	101.79	156.37	132.67	144.52	1.42	0.0350139	NP_001154734	heavy metal transport/detoxification domain-containing protein [Arabidopsis thaliana]	6e-06
GSVIVG01031480001	11.56	10.84	11.2	4.95	3.9	4.42	0.4	5.72e-08	4.16	4.44	4.3	8.1	5.26	6.68	1.55	0.281406	XP_002880951	nodulin family protein [Arabidopsis lyrata subsp. lyrata]	2e-106
GSVIVG01011841001	7.22	4.49	5.86	0.78	2.21	1.5	0.26	0.0374847	0.7	0	0.35	2	1.05	1.52	4.36	0.434626	AEJ33648	AUX/IAA 10 [Solanum lycopersicum]	5e-52
GSVIVG01013131001	11.63	10.93	11.28	2.56	3.4	2.98	0.26	1.81e-05	3.9	1.89	2.9	3.23	1.36	2.29	0.79	0.953637	XP_002522357	Lichenase precursor, putative [Ricinus communis]	1e-98
GSVIVG01016746001	9.53	7.06	8.29	1.91	2.4	2.16	0.26	0.00275657	4.55	1.34	2.94	7.65	5.35	6.5	2.21	0.244929	XP_002523351	eukaryotic translation initiation factor 3 subunit, putative [Ricinus communis]	2e-75
GSVIVG01016931001	12.87	11.95	12.41	1.98	4.4	3.19	0.26	3.34e-05	4.5	2.75	3.62	3.17	11.78	7.47	2.06	0.783274	NP_172904	inositol oxygenase 1 [Arabidopsis thaliana]	1e-41
GSVIVG01033884001	10.12	11.31	10.71	2.6	2.88	2.74	0.26	0.00117087	5.68	5.29	5.48	8.85	4.04	6.45	1.18	0.932072	XP_002523831	conserved hypothetical protein [Ricinus communis]	6e-18
GSVIVG01000720001	10.28	8.84	9.56	2.61	2.46	2.54	0.27	0.000173024	4.23	4.4	4.32	10	7.07	8.54	1.98	0.0805914	XP_002520979	Auxin-induced protein 22E, putative [Ricinus communis]	2e-66
GSVIVG01002490001	5.68	3.31	4.5	1.35	1.09	1.22	0.27	0.0360824	0.34	1.21	0.78	0.59	0.77	0.68	0.88	1	ABM05953	proline-rich protein [Gossypium hirsutum]	3e-17
GSVIVG01003954001	122.33	112.36	117.34	34.94	30.95	32.95	0.28	2.59e-31	100.42	95.48	97.95	156.72	159.2	157.96	1.61	0.000241695	AAU00158	root-specific metal transporter [Malus baccata]	1e-161
GSVIVG01036734001	13.93	9.89	11.91	3.62	3.15	3.38	0.28	0.000153011	8.38	2.41	5.4	6.26	7.83	7.04	1.31	0.927152	XP_002315075	ZIP transporter [Populus trichocarpa]	9e-70
GSVIVG01002382001	15.07	14.39	14.73	3.7	4.83	4.27	0.29	8.87e-05	3.3	1.66	2.48	4.24	2.48	3.36	1.35	0.829141	NP_193918	heat shock protein class V 15.4 [Arabidopsis thaliana]	6e-34
GSVIVG01014456001	2.91	2.66	2.79	0.96	0.68	0.82	0.29	0.0124523	0.43	0.94	0.68	1.78	1.29	1.54	2.24	0.288103	CAN75530	hypothetical protein VITISV_001347 [Vitis vinifera]	3e-61
GSVIVG01023860001	4.49	5.05	4.77	1.22	1.57	1.4	0.29	0.0220016	1.63	1.77	1.7	1.86	3.06	2.46	1.45	0.838475	NP_178481	pentatricopeptide repeat-containing protein [Arabidopsis thaliana]	9e-62
GSVIVG01028934001	15.41	19.13	17.27	5.39	4.5	4.95	0.29	0.0283285	4.27	3.22	3.75	5.5	7.83	6.67	1.78	0.729532	CBI22721	unnamed protein product [Vitis vinifera]	3e-11
GSVIVG01031467001	19.54	22.09	20.81	5.65	6.5	6.08	0.29	7.72e-10	5.24	7.23	6.24	7.93	12.06	10	1.6	0.427331	AAD02556	PGPD14 [Petunia x hybrida]	9e-137
GSVIVG01031661001	16.67	19.56	18.12	6.32	4.11	5.21	0.29	3.3e-12	6.2	3.92	5.06	9.47	6.73	8.1	1.6	0.264463	XP_001763746	CLL4B clavata1-like receptor S/T protein kinase protein [Physcomitrella patens subsp. patens]	4e-156
GSVIVG01008567001	7.28	7.26	7.27	2.02	2.3	2.16	0.3	3.89e-06	3.73	3.62	3.67	4.41	4.42	4.42	1.2	0.831539	NP_566157	major facilitator protein [Arabidopsis thaliana]	2e-188
GSVIVG01011760001	4.6	4.62	4.61	1.79	1.01	1.4	0.3	0.0491796	0.48	0.48	0.48	0.82	0.72	0.77	1.6	0.95161	XP_002526012	heat shock protein binding protein, putative [Ricinus communis]	1e-42
GSVIVG01016862001	5.17	5.07	5.12	1.77	1.31	1.54	0.3	2.17e-06	2.7	8.39	5.54	2.79	3.09	2.94	0.53	0.685981	BAC77531	plasma membrane H+-ATPase [Sesbania rostrata]	0
GSVIVG01032140001	10.02	13.14	11.58	2.85	4.02	3.43	0.3	0.000388942	2.38	3.04	2.71	5.45	7.89	6.67	2.46	0.0708252	XP_002526758	Disease resistance protein RGA2, putative [Ricinus communis]	2e-09
GSVIVG01032712001	17.82	15.13	16.48	4.97	4.9	4.94	0.3	0.000145799	3.59	3.4	3.5	7.06	4.76	5.91	1.69	0.464701	XP_002279223	PREDICTED: hypothetical protein isoform 1 [Vitis vinifera]	2e-43
GSVIVG01017173001	6.13	5.6	5.87	0.89	3.07	1.98	0.34	0.00337047	1.15	3.91	2.53	1.74	1.49	1.61	0.64	0.836157	AAR12160	gibberellin 3-oxidase [Populus tremula x Populus tremuloides]	1e-159
GSVIVG01005836001	95.01	98.92	96.97	35.65	25.34	30.49	0.31	6.3e-24	43.22	37.44	40.33	47.19	57.38	52.28	1.3	0.270153	XP_002521419	diphosphonucleoside phosphohydrolase, putative [Ricinus communis]	1e-80
GSVIVG01007594001	19.75	17.75	18.75	6.54	4.93	5.73	0.31	1.98e-13	5.66	5.81	5.74	8.22	9.51	8.87	1.55	0.121852	ADN32785	sieve element occlusion c [Glycine max]	3e-213
GSVIVG01009096001	13.13	13.54	13.34	4.21	4.11	4.16	0.31	6.98e-05	5.2	4.8	5	10.91	8.31	9.61	1.92	0.0759265	XP_002513984	ring finger protein, putative [Ricinus communis]	5e-75
GSVIVG01009525001	35.31	28.17	31.74	10.51	9.15	9.83	0.31	1.47e-08	11.24	7.37	9.3	40.03	18.25	29.14	3.13	0.190419	XP_002284599	PREDICTED: hypothetical protein [Vitis vinifera]	3e-74
GSVIVG01019034001	17.35	18.7	18.02	4.53	6.47	5.5	0.31	5.46e-10	9.29	9.59	9.44	17.53	15.86	16.7	1.77	0.00758776	NP_568009	PQ-loop repeat family protein / transmembrane family protein [Arabidopsis thaliana]	2e-118
GSVIVG01020366001	6.53	7.07	6.8	1.77	2.49	2.13	0.31	2.94e-05	2.56	1.79	2.17	1.86	2.89	2.38	1.09	1	XP_002268335	PREDICTED: hypothetical protein [Vitis vinifera]	9e-86
GSVIVG01021519001	48.64	39.77	44.2	13.95	13.11	13.53	0.31	1.01e-08	11.44	11.76	11.6	10.03	3.93	6.98	0.6	0.403295	CBI30921	unnamed protein product [Vitis vinifera]	9e-22
GSVIVG01024982001	5.85	5.43	5.64	1.73	1.8	1.77	0.31	0.0361247	3.42	4.82	4.12	7.93	8.3	8.12	1.97	0.15458	XP_002309051	predicted protein [Populus trichocarpa]	2e-40
GSVIVG01032743001	15.61	16.39	16	5.33	4.66	5	0.31	0.00782527	4.42	2.05	3.23	9.91	6.13	8.02	2.48	0.183167	XP_002521005	Inhibitor of trypsin and hageman factor, putative [Ricinus communis]	9e-08
GSVIVG01033761001	4.58	5.33	4.96	1.58	1.48	1.53	0.31	0.000631506	0.84	1.77	1.3	2.23	2.93	2.58	1.98	0.245869	XP_002528645	cytochrome P450, putative [Ricinus communis]	3e-81
GSVIVG01035880001	8.43	6.9	7.67	2.81	1.93	2.37	0.31	0.000157259	1.73	1.45	1.59	4.38	3.58	3.98	2.5	0.0524095	XP_002515489	catalytic, putative [Ricinus communis]	8e-180
GSVIVG01021636001	4.68	4.46	4.57	1.28	1.67	1.48	0.32	0.00077063	3.24	3	3.12	4.41	3.08	3.75	1.2	0.811134	XP_002276944	PREDICTED: hypothetical protein [Vitis vinifera]	5e-83
GSVIVG01024828001	6.79	6.57	6.68	2.27	1.98	2.12	0.32	0.00923319	1.88	2.03	1.95	3.84	5.05	4.45	2.27	0.191048	XP_002520454	protein binding protein, putative [Ricinus communis]	5e-39
GSVIVG01027129001	2.21	1.84	2.02	0.37	0.94	0.66	0.32	0.00439312	1.37	0.82	1.09	0.57	1.21	0.89	0.81	0.831649	CAN71951	hypothetical protein VITISV_024308 [Vitis vinifera]	2e-111
GSVIVG01031202001	22.76	23.4	23.08	6.93	8.07	7.5	0.32	1.28e-09	17.28	19.15	18.21	21.98	18.82	20.4	1.12	0.843176	XP_002512483	exonuclease, putative [Ricinus communis]	9e-118
GSVIVG01032578001	12.48	12.01	12.25	3.95	3.87	3.91	0.32	1.23e-12	7.23	7.35	7.29	12.98	13.8	13.39	1.84	0.000499348	ADZ48235	multidrug/pheromone exporter protein [Hevea brasiliensis]	0
GSVIVG01002253001	3.12	3.61	3.37	1.05	1.2	1.12	0.33	0.00188894	2.42	2.24	2.33	3.05	2.12	2.58	1.11	0.953637	XP_002277112	PREDICTED: hypothetical protein [Vitis vinifera]	3e-173
GSVIVG01008917001	88.35	95.66	92	32.19	28.44	30.31	0.33	2.1e-23	51.3	63.22	57.26	75.02	90.33	82.67	1.44	0.128466	ABN81351	auxin influx transport protein [Casuarina glauca]	6e-247
GSVIVG01012625001	8.69	6.65	7.67	2.74	2.35	2.54	0.33	2.94e-05	2.52	3.48	3	3.09	2.84	2.96	0.99	1	NP_974583	uncharacterized protein [Arabidopsis thaliana]	2e-06
GSVIVG01026009001	5.85	4.22	5.04	1.46	1.86	1.66	0.33	0.00441886	5.57	6.25	5.91	11.22	11.09	11.16	1.89	0.0202739	XP_002327371	amino acid permease [Populus trichocarpa]	6e-135
GSVIVG01004891001	37.23	34.92	36.08	14.8	9.46	12.13	0.34	0.00144578	41.18	20.71	30.95	25.81	29.78	27.8	0.9	0.939127	XP_002511091	RNA-binding protein, putative [Ricinus communis]	1e-24
GSVIVG01008464001	74.48	65.8	70.14	24	23.14	23.57	0.34	5.82e-10	53.24	60.44	56.84	80.27	94.42	87.34	1.54	0.0359556	ABK25935	unknown [Picea sitchensis]	1e-21
GSVIVG01019508001	214.48	193.31	203.89	78.48	61.22	69.85	0.34	8.15e-20	31.36	28.77	30.06	53.63	45.8	49.72	1.65	0.00150438	BAG80556	UDP-glucose:glucosyltransferase [Lycium barbarum]	3e-169
GSVIVG01032626001	34.2	32.08	33.14	9.79	12.97	11.38	0.34	2.54e-06	10.3	11.7	11	12.86	15.65	14.25	1.3	0.718266	XP_002281930	PREDICTED: similar to FKBP-type peptidyl-prolyl cis-trans isomerase, putative; 96901-102074 [Vitis vinifera]	9e-85
GSVIVG01033759001	3.59	3.53	3.56	0.99	1.43	1.21	0.34	0.0183469	0.56	1.45	1	2.2	2.53	2.37	2.35	0.172856	XP_002528647	cytochrome P450, putative [Ricinus communis]	3e-101
GSVIVG01037819001	5.12	4.34	4.73	1.07	2.16	1.62	0.34	0.0478511	3.29	6.06	4.67	2.7	1.7	2.2	0.47	0.333346	ABK58465	LIM domain protein GLIM1b [Populus tremula x Populus alba]	7e-94
GSVIVG01008545001	24.63	24.26	24.45	8.93	8.39	8.66	0.35	0.00664077	21.8	20.23	21.02	15.82	23.64	19.73	0.94	0.929901	XP_002511182	nucleic acid binding protein, putative [Ricinus communis]	4e-31
GSVIVG01010896001	10.29	8.43	9.36	3.49	3.1	3.29	0.35	8.33e-07	2.95	3.99	3.47	4.76	5.37	5.06	1.46	0.356569	NP_194740	Cd2+/Zn2+-exporting ATPase [Arabidopsis thaliana]	6e-287
GSVIVG01021248001	34.41	21.93	28.17	10.13	9.56	9.85	0.35	0.0154795	9.58	8.11	8.84	40.62	20.14	30.38	3.43	0.09426	AAT09897	cellulose synthase [Populus tremula x Populus tremuloides]	0
GSVIVG01027135001	4.6	4.58	4.59	1.18	2.07	1.62	0.35	0.00592484	2.94	1.9	2.42	1.68	2.38	2.03	0.84	0.82759	NP_200151	O-acyltransferase (WSD1-like) family protein [Arabidopsis thaliana]	2e-130
GSVIVG01037975001	15.03	11.91	13.47	4.8	4.68	4.74	0.35	8.74e-07	5.02	3.81	4.42	3.25	4.55	3.9	0.88	0.825345	XP_002522721	cytochrome P450, putative [Ricinus communis]	2e-168
GSVIVG01038229001	16.76	18.09	17.43	6.87	5.39	6.13	0.35	3.37e-09	7.47	8.39	7.93	7.79	7.59	7.69	0.97	0.969963	XP_002303528	cytochrome P450 [Populus trichocarpa]	1e-79
GSVIVG01016800001	22.39	19.94	21.16	1.67	1.71	1.69	0.08	1.91e-21	2.16	1.63	1.9	11.02	5.49	8.25	4.36	0.056646	AAS92346	MYB7 [Gossypium hirsutum]	5e-76
GSVIVG01035144001	123.12	131.84	127.48	41.75	40.11	40.93	0.32	6.78e-18	49.92	53.97	51.95	88.13	102.3	95.22	1.83	0.000227221	AAZ05072	hypoxia-responsive family protein [Citrus sinensis]	1e-26
GSVIVG01012003001	95.84	77.39	86.62	37.61	24.11	30.86	0.36	1.32e-05	27.56	18.83	23.2	76.94	41.65	59.3	2.56	0.138756	CBI27107	unnamed protein product [Vitis vinifera]	1e-12
GSVIVG01030099001	59.54	67.6	63.57	26.38	18.87	22.62	0.36	1.5e-12	32.15	34.96	33.55	37.73	41.72	39.72	1.18	0.559655	XP_002532202	Protein ABC1, mitochondrial precursor, putative [Ricinus communis]	1e-300
GSVIVG01034124001	19.63	20.93	20.28	8.57	5.94	7.25	0.36	4.17e-08	7.82	8.32	8.07	13.57	10.16	11.87	1.47	0.185489	XP_002524205	kinase, putative [Ricinus communis]	1e-44
GSVIVG01000472001	37.78	37.93	37.86	13.4	14.4	13.9	0.37	5.04e-11	26.12	21.52	23.82	29.9	27.42	28.66	1.2	0.570133	BAF99692	putative anthocyanin acyltransferase [Lobelia erinus]	4e-102
GSVIVG01002259001	28.26	28.74	28.5	11.02	9.81	10.41	0.37	3.68e-13	9.66	12.53	11.09	16.51	15.79	16.15	1.46	0.081017	O64894	RecName: Full=Acyl-coenzyme A oxidase, peroxisomal; Short=AOX; AltName: Full=Long-chain acyl-CoA oxidase; Flags: Precursor	0
GSVIVG01004890001	15.28	16.34	15.81	5.91	5.75	5.83	0.37	0.00125262	4.89	4.35	4.62	8.88	6.79	7.84	1.7	0.329566	BAA22374	Mei2-like protein [Arabidopsis thaliana]	3e-13
GSVIVG01009360001	6.61	6.29	6.45	1.98	2.79	2.38	0.37	0.0327165	1.62	2.07	1.84	2.78	1.99	2.39	1.29	0.909196	XP_002525255	LOB domain-containing protein, putative [Ricinus communis]	2e-59
GSVIVG01012245001	3.97	4.53	4.25	1.49	1.69	1.59	0.37	0.000277465	1.45	1.06	1.25	2.42	2.08	2.25	1.79	0.173017	AAF98582	This gene may be cut off [Arabidopsis thaliana]	8e-85
GSVIVG01013226001	8.76	11.78	10.27	2.74	4.78	3.76	0.37	0.0112802	4.71	5.96	5.33	4.94	2.56	3.75	0.7	0.6784	XP_002534725	ccd1, putative [Ricinus communis]	2e-39
GSVIVG01022469001	14.78	10.05	12.41	3.95	5.3	4.62	0.37	0.0173058	8.55	8.6	8.57	15.75	10.78	13.27	1.55	0.364974	XP_002265256	PREDICTED: hypothetical protein [Vitis vinifera]	3e-39
GSVIVG01023696001	124.77	135.11	129.94	49	48.37	48.69	0.37	9.88e-18	41.13	39.02	40.08	80.11	65.45	72.78	1.82	4.78e-05	NP_565564	heptahelical protein 3 [Arabidopsis thaliana]	5e-19
GSVIVG01029266001	3.55	4.72	4.13	1.47	1.59	1.53	0.37	0.0473592	4.23	3.14	3.69	1.55	2.27	1.91	0.52	0.169399	XP_002324677	auxin efflux carrier component [Populus trichocarpa]	1e-116
GSVIVG01001170001	1.3	1.83	1.56	0	0	0	0.01	0.00235539	0	0	0	0.47	1	0.73	73.5	0.0963056	P09444	RecName: Full=Late embryogenesis abundant protein D-34; Short=LEA D-34	3e-76
GSVIVG01008142001	8.01	11.04	9.52	3.56	3.75	3.66	0.38	0.0049978	5.85	4.35	5.1	6.87	9.61	8.24	1.62	0.308973	XP_002514620	ADP,ATP carrier protein, putative [Ricinus communis]	9e-125
GSVIVG01008959001	43.76	37.74	40.75	14.79	16.15	15.47	0.38	1.13e-09	12.82	15.79	14.3	23.28	32.74	28.01	1.96	0.0595261	XP_002513851	chaperone protein DNAj, putative [Ricinus communis]	1e-107
GSVIVG01024969001	2486.95	2466.06	2476.51	881.65	1017.82	949.74	0.38	9.01e-26	999.26	904.43	951.85	1587.45	1889.18	1738.32	1.83	4.54e-05	Q39511	RecName: Full=Metallothionein-like protein 1; Short=MT-1	7e-11
GSVIVG01010781001	53.28	48.67	50.98	20.85	19.32	20.09	0.39	3.54e-17	11.34	12.15	11.75	8.46	7.6	8.03	0.68	0.0381278	CAN75157	hypothetical protein VITISV_042644 [Vitis vinifera]	8e-07
GSVIVG01013431001	8.58	8	8.29	1.91	4.5	3.21	0.39	0.0309213	1.02	1.2	1.11	2.64	2.7	2.67	2.41	0.390197	CBI40769	unnamed protein product [Vitis vinifera]	6e-43
GSVIVG01014250001	11	9.08	10.04	4.15	3.69	3.92	0.39	0.0270904	4.12	1.86	2.99	6.53	5.34	5.94	1.98	0.293956	NP_200894	RAB GTPase homolog A1F [Arabidopsis thaliana]	8e-81
GSVIVG01016402001	6.53	6.92	6.72	2.2	2.99	2.6	0.39	0.0115877	2.62	3.84	3.23	2.25	3.57	2.91	0.9	0.921168	CBI36709	unnamed protein product [Vitis vinifera]	1e-90
GSVIVG01017644001	55.54	55.02	55.28	18.16	25.48	21.82	0.39	7.97e-14	37.6	34.85	36.23	57.25	48.35	52.8	1.46	0.0164881	XP_002519290	Polygalacturonase precursor, putative [Ricinus communis]	1e-188
GSVIVG01019545001	37.82	38.56	38.19	14.26	15.19	14.72	0.39	7.52e-10	9.96	14.82	12.39	11.64	13.63	12.64	1.02	1	O65781	RecName: Full=UDP-glucose 4-epimerase GEPI48; AltName: Full=Galactowaldenase; AltName: Full=UDP-galactose 4-epimerase	2e-173
GSVIVG01025176001	14.06	12.99	13.53	5.58	4.91	5.25	0.39	7.77e-05	4.77	6.98	5.88	5.42	7.71	6.56	1.12	1	ACM45079	chorismate synthase [Vitis vinifera]	1e-180
GSVIVG01036051001	80.84	92.41	86.62	35.87	31.61	33.74	0.39	4.29e-10	46.55	36.38	41.47	62.63	64.45	63.54	1.53	0.0397086	XP_002875648	harpin-induced family protein [Arabidopsis lyrata subsp. lyrata]	8e-57
GSVIVG01004078001	4.21	3.82	4.01	1.64	1.54	1.59	0.4	0.0194054	2.04	2.28	2.16	1.63	2.8	2.21	1.03	1	XP_002527924	multidrug resistance pump, putative [Ricinus communis]	5e-195
GSVIVG01008646001	156.41	150.95	153.68	61.99	61.43	61.71	0.4	2.93e-22	73.44	71.29	72.37	115.84	105.53	110.69	1.53	0.000671436	XP_002511091	RNA-binding protein, putative [Ricinus communis]	0
GSVIVG01012670001	9.45	8.98	9.21	2.88	4.46	3.67	0.4	4.22e-06	4.8	4.59	4.7	8.85	6.81	7.83	1.67	0.0305445	XP_002874797	pentatricopeptide repeat-containing protein [Arabidopsis lyrata subsp. lyrata]	2e-238
GSVIVG01013755001	185.93	201.85	193.89	76.56	76.93	76.75	0.4	3.16e-20	42.59	57.88	50.23	71.06	72.41	71.73	1.43	0.0943532	XP_002525369	nucleoredoxin, putative [Ricinus communis]	8e-213
GSVIVG01013757001	49.48	49.24	49.36	20.06	19.45	19.75	0.4	1.03e-14	12.49	18.73	15.61	19.4	20.06	19.73	1.26	0.61176	XP_002525369	nucleoredoxin, putative [Ricinus communis]	2e-88
GSVIVG01016929001	58.48	70.7	64.59	24.53	26.57	25.55	0.4	5.82e-10	12.85	20.42	16.64	15.9	45.26	30.58	1.84	0.757321	NP_172904	inositol oxygenase 1 [Arabidopsis thaliana]	4e-141
GSVIVG01025014001	6.45	8.04	7.24	2.98	2.81	2.9	0.4	0.00882197	4.3	6.59	5.45	6.06	4.97	5.51	1.01	1	CAA63093	alcohol dehydrogenase [Solanum tuberosum]	2e-125
GSVIVG01028308001	9.69	8.89	9.29	3.96	3.56	3.76	0.4	0.0158554	10.45	5.72	8.08	8.3	8.67	8.48	1.05	1	XP_002522914	Aspartic proteinase nepenthesin-1 precursor, putative [Ricinus communis]	2e-36
GSVIVG01029451001	12.51	8.4	10.46	3.56	4.88	4.22	0.4	0.0215138	1.34	1.1	1.22	3.03	1.65	2.34	1.92	0.455045	XP_002269682	PREDICTED: hypothetical protein [Vitis vinifera]	2e-79
GSVIVG01031461001	81.53	74.63	78.08	29.35	32.88	31.12	0.4	7.52e-10	32.82	28.95	30.88	58.71	64.5	61.61	1.99	0.000147789	NP_196059	C2H2-type zinc finger protein [Arabidopsis thaliana]	2e-16
GSVIVG01034138001	2.44	2.1	2.27	0.99	0.83	0.91	0.4	0.00115233	2.34	2.76	2.55	2.49	1.69	2.09	0.82	0.645237	XP_002531562	laccase, putative [Ricinus communis]	7e-282
GSVIVG01036105001	8.7	6.52	7.61	3.09	3.05	3.07	0.4	0.0162149	9.2	9.25	9.22	11.49	14.22	12.86	1.39	0.448122	CBI28305	unnamed protein product [Vitis vinifera]	2e-60
GSVIVG01001279001	18.45	22.23	20.34	6.58	9.96	8.27	0.41	0.000406302	4.07	3.93	4	7.55	9.19	8.37	2.09	0.101133	XP_002511669	zinc ion binding protein, putative [Ricinus communis]	9e-65
GSVIVG01001353001	41.82	45.46	43.64	18.38	17.49	17.93	0.41	3.83e-06	3.07	2.68	2.88	6.68	7.17	6.92	2.41	0.118603	CBI32159	unnamed protein product [Vitis vinifera]	5e-106
GSVIVG01004873001	7.15	5.3	6.22	2.53	2.56	2.54	0.41	0.00565008	1.42	1.77	1.59	3.59	2.74	3.17	1.98	0.196053	XP_002272820	PREDICTED: hypothetical protein [Vitis vinifera]	7e-45
GSVIVG01009227001	3.53	3.07	3.3	1.74	0.99	1.36	0.41	0.0388334	2.16	1.83	2	3.06	2.21	2.63	1.32	0.724714	XP_002527345	pentatricopeptide repeat-containing protein, putative [Ricinus communis]	4e-102
GSVIVG01016176001	62.94	66.32	64.63	26.51	26.46	26.48	0.41	7.17e-12	23.02	21.89	22.45	32.22	41.9	37.06	1.65	0.0393055	AAM34771	nam-like protein 8 [Petunia x hybrida]	1e-77
GSVIVG01018031001	18.99	18.81	18.9	6.43	9.19	7.81	0.41	4.63e-05	5.16	8.3	6.73	10.92	10.35	10.63	1.58	0.191048	XP_002319067	predicted protein [Populus trichocarpa]	1e-41
GSVIVG01020204001	11.55	16.67	14.11	5.76	5.75	5.75	0.41	0.00904841	2.14	2.91	2.53	3.76	3.74	3.75	1.49	0.600156	XP_002531390	Auxin-induced protein 5NG4, putative [Ricinus communis]	8e-92
GSVIVG01038662001	307.36	287.96	297.66	142.25	144.23	143.24	0.48	9.59e-14	149.16	153.52	151.34	246.03	219.32	232.68	1.54	0.000778751	XP_002521308	copper ion binding protein, putative [Ricinus communis]	8e-70
GSVIVG01033971001	18	13.78	15.89	6.49	6.66	6.58	0.41	0.000341078	8.29	10.32	9.3	12.87	12.47	12.67	1.36	0.468042	XP_002526897	ATP binding protein, putative [Ricinus communis]	2e-40
GSVIVG01037062001	22.66	23.63	23.14	9.1	9.72	9.41	0.41	0.000293809	9.22	7.6	8.41	9.02	9.78	9.4	1.12	0.98281	XP_002514651	replication factor A 1, rfa1, putative [Ricinus communis]	5e-60
GSVIVG01008577001	29.17	26.33	27.75	11.99	11.51	11.75	0.42	0.000553764	12.51	12.13	12.32	10.54	7.19	8.87	0.72	0.524892	CAN60641	hypothetical protein VITISV_039526 [Vitis vinifera]	4e-20
GSVIVG01016054001	2.59	2.71	2.65	1.08	1.12	1.1	0.42	0.0357746	1.41	0.96	1.19	0.87	1.14	1.01	0.85	0.884998	XP_002512743	serine-threonine protein kinase, plant-type, putative [Ricinus communis]	1e-110
GSVIVG01019471001	5.05	5.59	5.32	2.25	2.24	2.25	0.42	0.000345298	3.19	3.01	3.1	7.07	4.76	5.92	1.91	0.0589182	XP_002513606	multidrug resistance-associated protein 1, 3 (mrp1, 3), abc-transoprter, putative [Ricinus communis]	0
GSVIVG01021648001	1.26	1.51	1.39	0.61	0.55	0.58	0.42	0.0478715	1.01	0.91	0.96	1.38	0.99	1.19	1.23	0.815611	CAN72496	hypothetical protein VITISV_010511 [Vitis vinifera]	2e-151
GSVIVG01027496001	23.98	21.61	22.8	6.29	12.7	9.49	0.42	0.000553347	6.77	6.81	6.79	8.35	9.87	9.11	1.34	0.679619	XP_002511811	acyl-CoA thioesterase, putative [Ricinus communis]	1e-47
GSVIVG01030458001	6.26	5.25	5.75	1.72	3.06	2.39	0.42	0.00148422	2.62	2.46	2.54	2.64	2.95	2.79	1.1	1	XP_002529325	transferase, putative [Ricinus communis]	2e-245
GSVIVG01031112001	20.67	20.37	20.52	7.28	10.02	8.65	0.42	1.01e-07	9.19	7.69	8.44	15.44	17.26	16.35	1.94	0.000781955	XP_002512409	nucleic acid binding protein, putative [Ricinus communis]	1e-106
GSVIVG01031310001	390.85	429.19	410.02	166.87	177.83	172.35	0.42	7.53e-20	133.28	132.53	132.91	260.55	262.97	261.76	1.97	5.87e-09	XP_002512567	ATP-citrate synthase, putative [Ricinus communis]	7e-230
GSVIVG01036565001	38.28	28.18	33.23	15.1	13.05	14.07	0.42	0.00163692	11.22	9.2	10.21	20.89	16.69	18.79	1.84	0.00223763	XP_002514628	Protein COBRA precursor, putative [Ricinus communis]	2e-222
GSVIVG01007621001	42.11	40.26	41.19	18.09	17.28	17.69	0.43	2.88e-12	22.13	22.36	22.24	37.73	34.56	36.14	1.62	0.00116149	NP_199832	quinolinate synthase [Arabidopsis thaliana]	4e-237
GSVIVG01005964001	45.42	38.63	42.03	10.05	11.62	10.84	0.26	8.18e-11	9.19	10.17	9.68	6.31	3.89	5.1	0.53	0.187192	XP_002308479	predicted protein [Populus trichocarpa]	2e-17
GSVIVG01009704001	126.08	138.24	132.16	51.74	60.84	56.29	0.43	4.41e-14	61.76	69.38	65.57	88.41	96.33	92.37	1.41	0.042033	XP_002510379	transporter, putative [Ricinus communis]	1e-124
GSVIVG01012733001	138.07	128.33	133.2	53.45	60.68	57.06	0.43	1.03e-09	73.02	73.15	73.09	83.66	92.93	88.3	1.21	0.581061	NP_001059782	Os07g0516300 [Oryza sativa Japonica Group]	7e-09
GSVIVG01013190001	61.11	58.73	59.92	21.1	30.73	25.91	0.43	2.25e-09	31.65	28.95	30.3	39.65	42.17	40.91	1.35	0.201581	XP_002281099	PREDICTED: similar to LOL1 (LSD ONE LIKE 1) [Vitis vinifera]	4e-61
GSVIVG01016570001	51.25	52.97	52.11	20.97	23.37	22.17	0.43	2.66e-09	23.23	24.99	24.11	45.22	32.88	39.05	1.62	0.0720626	XP_002876299	integral membrane family protein [Arabidopsis lyrata subsp. lyrata]	2e-64
GSVIVG01016673001	9.15	9.56	9.36	4.8	3.27	4.04	0.43	0.0230739	5.02	5.64	5.33	4.94	4.66	4.8	0.9	0.94558	ACJ85936	unknown [Medicago truncatula]	1e-17
GSVIVG01017411001	11.43	9.54	10.48	4.23	4.81	4.52	0.43	0.0173058	5.19	3.64	4.42	4.32	4.26	4.29	0.97	1	AAK98702	Putative quinone oxidoreductase [Oryza sativa Japonica Group]	2e-11
GSVIVG01019607001	269.15	290.12	279.63	121.74	119.31	120.53	0.43	1.06e-18	154.18	152.52	153.35	158.17	173.84	166	1.08	0.920786	CAB72128	heat shock protein 70 [Cucumis sativus]	9e-296
GSVIVG01020236001	9.81	7.47	8.64	3.73	3.78	3.75	0.43	0.00246785	4.55	5.19	4.87	7.65	5.72	6.69	1.37	0.475733	XP_002868662	metal-dependent phosphohydrolase HD domain-containing protein [Arabidopsis lyrata subsp. lyrata]	2e-194
GSVIVG01022401001	22	25.7	23.85	8.42	11.99	10.21	0.43	2.52e-07	17.42	15.63	16.53	26.77	32.75	29.76	1.8	0.000844393	XP_002513820	Oxysterol-binding protein, putative [Ricinus communis]	0
GSVIVG01025003001	81.79	89.86	85.83	36.64	37.76	37.2	0.43	8.62e-14	50.27	50.12	50.2	61.84	63.84	62.84	1.25	0.278025	XP_002531372	dtdp-glucose 4-6-dehydratase, putative [Ricinus communis]	2e-190
GSVIVG01028312001	10.18	7.05	8.62	2.87	4.49	3.68	0.43	0.029451	2.42	3.15	2.79	5.49	4.97	5.23	1.88	0.267574	ADP37428	ethylene-responsive-element-binding factor 13 [Petunia x hybrida]	6e-22
GSVIVG01031017001	67.87	60.81	64.34	27.39	28.04	27.71	0.43	9.72e-13	19.17	19.13	19.15	31.08	31.04	31.06	1.62	0.00552767	AAX31279	phosphomannose isomerase [Cyamopsis tetragonoloba]	1e-149
GSVIVG01036560001	7.7	7.22	7.46	2.69	3.8	3.25	0.43	0.0189537	2.51	2.74	2.62	6.37	13.92	10.14	3.86	0.173073	XP_002531003	phospholipase C, putative [Ricinus communis]	3e-171
GSVIVG01000438001	4.96	4.66	4.81	2.16	2.1	2.13	0.44	0.0162389	1.59	1.93	1.76	2.45	2.24	2.35	1.33	0.762052	CBI17986	unnamed protein product [Vitis vinifera]	5e-63
GSVIVG01003672001	8.84	10.92	9.88	3.85	4.78	4.32	0.44	4.67e-05	4.34	4.26	4.3	7.78	8.26	8.02	1.87	0.00941321	XP_002304987	equilibrative nucleoside transporter [Populus trichocarpa]	6e-170
GSVIVG01012731001	285.26	248.96	267.11	111.21	125.42	118.31	0.44	2.61e-09	154.41	156.9	155.66	177.5	198.96	188.23	1.21	0.567176	CBI23248	unnamed protein product [Vitis vinifera]	2e-24
GSVIVG01014938001	26.99	28.61	27.8	10.66	13.71	12.19	0.44	0.00213831	16.51	23.39	19.95	27.89	14.11	21	1.05	1	CBI39908	unnamed protein product [Vitis vinifera]	1e-27
GSVIVG01016182001	27.14	21.72	24.43	11.98	9.33	10.66	0.44	9.32e-05	20.45	20.17	20.31	30.27	37.76	34.02	1.67	0.0140858	ADL36645	C2H2L domain class transcription factor [Malus x domestica]	3e-19
GSVIVG01026037001	24.21	26.56	25.38	9.86	12.65	11.25	0.44	0.000409024	9.13	8.33	8.73	10.73	10.49	10.61	1.22	0.824135	BAF64713	70 kDa subunit of replication protein A [Ipomoea nil]	9e-29
GSVIVG01026829001	22.34	23.17	22.76	9.4	10.4	9.9	0.44	2.62e-09	7.22	8.01	7.62	12.42	10.72	11.57	1.52	0.0494849	ACN87275	short chain dehydrogenase/reductase [Nandina domestica]	1e-106
GSVIVG01033098001	12.44	11.83	12.13	5.67	4.96	5.31	0.44	0.00263081	4.12	2.84	3.48	4.14	4.64	4.39	1.26	0.852439	NP_001053189	Os04g0494800 [Oryza sativa Japonica Group]	9e-41
GSVIVG01033907001	39.81	42.35	41.08	15.92	20.1	18.01	0.44	1.12e-11	13.1	12.27	12.68	18.97	21.46	20.21	1.59	0.0103456	XP_002308453	iaa-amino acid hydrolase 1 [Populus trichocarpa]	3e-166
GSVIVG01034109001	15.93	14.22	15.07	6.69	6.53	6.61	0.44	0.0215577	4.59	6	5.29	12.99	6.99	9.99	1.89	0.346869	XP_002441212	hypothetical protein SORBIDRAFT_09g022395 [Sorghum bicolor]	1e-05
GSVIVG01037061001	19.56	18.75	19.16	7.49	9.39	8.44	0.44	0.0126539	6.19	6.22	6.21	6.58	7.82	7.2	1.16	0.97818	AAF98582	This gene may be cut off [Arabidopsis thaliana]	1e-09
GSVIVG01000126001	29.73	31.77	30.75	13.49	14.23	13.86	0.45	6.32e-07	16.53	17	16.77	15.91	22.59	19.25	1.15	0.918364	NP_201549	BTB and TAZ domain protein 4 [Arabidopsis thaliana]	2e-132
GSVIVG01007029001	16.48	13.48	14.98	7.19	6.41	6.8	0.45	3.56e-06	3.1	2.89	3	4.93	6.86	5.89	1.97	0.0336638	CAN81609	hypothetical protein VITISV_004961 [Vitis vinifera]	3e-46
GSVIVG01007184001	226.24	247.27	236.75	109.4	102.61	106	0.45	1.24e-15	112.97	104.26	108.62	200.55	187.59	194.07	1.79	2.03e-06	ADE06393	stearoyl-acyl-carrier protein desaturase [Macadamia tetraphylla]	2e-129
GSVIVG01014461001	26.12	27.42	26.77	12.96	11.18	12.07	0.45	0.000694037	15.54	10.48	13.01	21.61	18.59	20.1	1.54	0.178088	XP_002525787	Ubiquitin carboxyl-terminal hydrolase, putative [Ricinus communis]	2e-39
GSVIVG01017401001	84.62	75.13	79.88	31.21	41.13	36.17	0.45	3.08e-06	38.74	27.99	33.37	32.24	35.61	33.92	1.02	1	XP_002521427	quinone oxidoreductase, putative [Ricinus communis]	9e-35
GSVIVG01023963001	15.92	14.72	15.32	7.25	6.51	6.88	0.45	2.75e-05	15.19	13.38	14.29	17.39	14.59	15.99	1.12	0.836283	XP_001759935	MscS-Like mechanosensitive ion channel MSCL14 [Physcomitrella patens subsp. patens]	8e-88
GSVIVG01025659001	31.21	37.74	34.48	13.56	17.65	15.61	0.45	3.91e-06	18.79	22.41	20.6	21.62	22.59	22.11	1.07	0.974418	AAP41818	P58IPK [Solanum lycopersicum]	2e-178
GSVIVG01030034001	9.62	10.37	9.99	4.52	4.53	4.53	0.45	0.0205331	4.44	2.97	3.71	4.73	3.49	4.11	1.11	0.989529	XP_002532003	Calcium-binding protein, putative [Ricinus communis]	4e-127
GSVIVG01030106001	20.87	23.08	21.98	11.23	8.74	9.98	0.45	1.5e-07	15.25	20.42	17.84	14.08	15.82	14.95	0.84	0.562227	XP_002532202	Protein ABC1, mitochondrial precursor, putative [Ricinus communis]	2e-281
GSVIVG01031658001	8.18	7.1	7.64	3.76	3.04	3.4	0.45	0.000159278	8.37	8.13	8.25	14.48	16.8	15.64	1.9	0.000392597	NP_189443	probably inactive leucine-rich repeat receptor-like protein kinase [Arabidopsis thaliana]	6e-197
GSVIVG01033963001	11.49	11.47	11.48	4.09	6.31	5.2	0.45	0.00187881	5.14	3.76	4.45	6.66	5.8	6.23	1.4	0.502865	XP_002528101	ADP,ATP carrier protein, putative [Ricinus communis]	1e-139
GSVIVG01009805001	92.79	75.76	84.28	37.32	39.82	38.57	0.46	1.36e-06	81.09	96.15	88.62	156.42	149.53	152.97	1.73	1.33e-05	XP_002510467	Auxin-induced protein 5NG4, putative [Ricinus communis]	8e-163
GSVIVG01012890001	134.27	120.89	127.58	46.37	70.44	58.41	0.46	1.51e-06	60.43	60.16	60.3	119.5	112.55	116.03	1.92	1.05e-05	XP_002883903	zinc finger family protein [Arabidopsis lyrata subsp. lyrata]	2e-19
GSVIVG01013758001	59.54	68.48	64.01	31.24	28.23	29.73	0.46	2.63e-10	19.92	26.25	23.09	25.8	25.49	25.64	1.11	0.882871	XP_002525369	nucleoredoxin, putative [Ricinus communis]	3e-196
GSVIVG01034012001	40.54	43.43	41.98	8.75	8.3	8.53	0.2	3.37e-29	11.94	10.16	11.05	17.45	10.61	14.03	1.27	0.70346	XP_002527859	Sialin, putative [Ricinus communis]	2e-189
GSVIVG01014454001	15.81	11.08	13.45	5.88	6.39	6.13	0.46	0.0138297	6.06	5.51	5.79	9.2	11.17	10.18	1.76	0.107284	ADL36767	MYB domain class transcription factor [Malus x domestica]	5e-82
GSVIVG01029215001	13.01	13.37	13.19	3.17	2.97	3.07	0.23	1.34e-05	4.23	2.13	3.18	7.57	7.56	7.57	2.38	0.0690414	XP_002532238	transcription factor, putative [Ricinus communis]	5e-34
GSVIVG01014857001	8.73	7.39	8.06	3.44	4.04	3.74	0.46	0.03908	5.49	4.37	4.93	9.31	7.78	8.54	1.73	0.160375	XP_002529206	Regulator of ribonuclease activity A, putative [Ricinus communis]	6e-77
GSVIVG01016258001	4.58	4.93	4.75	1.68	2.71	2.2	0.46	0.03908	1.64	1.87	1.76	1.84	2.02	1.93	1.1	1	XP_002534553	calcium lipid binding protein, putative [Ricinus communis]	2e-218
GSVIVG01027551001	20.43	20.05	20.24	7.72	10.72	9.22	0.46	5.58e-11	5.05	4.43	4.74	7.97	6.93	7.45	1.57	0.0176837	XP_002276121	PREDICTED: hypothetical protein [Vitis vinifera]	8e-222
GSVIVG01033751001	44.15	45.65	44.9	17.49	23.63	20.56	0.46	2.34e-07	18.22	12.02	15.12	28.51	23.24	25.88	1.71	0.0360628	XP_002528642	3-deoxy-d-manno-octulosonic-acid transferase, putative [Ricinus communis]	3e-153
GSVIVG01038561001	3.33	3.54	3.44	1.23	1.9	1.56	0.46	0.0412707	2.13	2.09	2.11	3.09	2.65	2.87	1.36	0.616889	XP_002320206	predicted protein [Populus trichocarpa]	3e-13
GSVIVG01003576001	15.9	17.91	16.91	8.12	7.77	7.94	0.47	0.00287601	7.1	7.28	7.19	10.23	8.16	9.2	1.28	0.668788	XP_002308898	condensin complex components subunit [Populus trichocarpa]	8e-10
GSVIVG01005679001	212.64	268.47	240.56	107.76	119.29	113.53	0.47	6.23e-05	154.55	156.82	155.69	126.57	134.19	130.38	0.84	0.216582	XP_002511066	calnexin, putative [Ricinus communis]	1e-34
GSVIVG01005680001	609.38	693.87	651.62	305.4	310.4	307.9	0.47	4.83e-14	486.49	495.23	490.86	408.64	431.24	419.94	0.86	0.225611	Q39994	RecName: Full=Calnexin homolog; Flags: Precursor	1e-23
GSVIVG01010390001	13.3	13.25	13.28	6.5	5.96	6.23	0.47	0.010471	8.2	6.68	7.44	18.07	10.53	14.3	1.92	0.22047	XP_002262897	PREDICTED: hypothetical protein [Vitis vinifera]	4e-24
GSVIVG01020217001	15.62	13.59	14.61	7.55	6.23	6.89	0.47	3.69e-06	9.14	8.85	9	10.15	10.47	10.31	1.15	0.810896	XP_002534415	Potassium transporter, putative [Ricinus communis]	4e-311
GSVIVG01025397001	48.15	47.11	47.63	20.33	24.2	22.27	0.47	1.01e-05	23.49	27.61	25.55	48.73	45.78	47.25	1.85	0.00113062	ACU55136	dirigent-like protein 2 [Gossypium hirsutum]	1e-55
GSVIVG01027641001	19.69	17.04	18.37	7.64	9.58	8.61	0.47	0.026793	2.78	3.05	2.92	5.63	6.55	6.09	2.09	0.338441	XP_002511666	14 kDa proline-rich protein DC2.15 precursor, putative [Ricinus communis]	2e-32
GSVIVG01028974001	26.32	27.66	26.99	10.43	15.19	12.81	0.47	0.00143246	18.98	15.97	17.48	27.23	26.76	27	1.54	0.11632	XP_002510790	metal ion binding protein, putative [Ricinus communis]	4e-20
GSVIVG01029901001	14.4	10.76	12.58	7.05	4.66	5.86	0.47	0.0158993	7.33	7.58	7.46	8.83	7.25	8.04	1.08	0.967317	XP_002530955	multidrug resistance pump, putative [Ricinus communis]	3e-203
GSVIVG01030948001	67.7	67.23	67.47	27.73	35.86	31.8	0.47	2.32e-09	38.06	35.86	36.96	61.17	67.9	64.53	1.75	0.000209403	AAP69814	putative oxalyl-CoA decarboxylase [Vitis vinifera]	2e-56
GSVIVG01033563001	24.89	33.09	28.99	10.5	16.7	13.6	0.47	0.0195134	10.33	16.42	13.38	25.95	21.67	23.81	1.78	0.0567808	ABD33300	Gibberellin regulated protein [Medicago truncatula]	5e-42
GSVIVG01034151001	72.78	77.16	74.97	36.18	33.86	35.02	0.47	1.39e-11	99.21	119.5	109.35	70.89	79.34	75.12	0.69	0.0186018	NP_195843	haloacid dehalogenase-like hydrolase domain-containing protein [Arabidopsis thaliana]	2e-116
GSVIVG01038580001	116.46	129.63	123.04	55.6	59.45	57.53	0.47	2.12e-13	68.59	64.76	66.68	55.38	63.44	59.41	0.89	0.419836	Q03685	RecName: Full=Luminal-binding protein 5; Short=BiP 5; AltName: Full=78 kDa glucose-regulated protein homolog 5; Short=GRP-78-5; Flags: Precursor	6e-280
GSVIVG01001097001	63.96	53.15	58.55	29.38	26.41	27.89	0.48	1.63e-06	33.41	29.24	31.32	61.32	35.66	48.49	1.55	0.434467	XP_002511079	catalytic, putative [Ricinus communis]	1e-142
GSVIVG01012027001	16.55	13.54	15.04	7.84	6.57	7.21	0.48	0.0209579	13.61	12.54	13.07	11.99	9.59	10.79	0.83	0.718064	XP_002277470	PREDICTED: hypothetical protein [Vitis vinifera]	3e-101
GSVIVG01014929001	23.07	24.79	23.93	10.84	12.09	11.46	0.48	0.00855328	13.5	18.09	15.79	21.22	9.89	15.55	0.98	1	CBI39914	unnamed protein product [Vitis vinifera]	1e-27
GSVIVG01017718001	33.26	32.48	32.87	16.6	14.97	15.79	0.48	4.7e-06	15.62	16.11	15.86	21.43	22.84	22.13	1.4	0.206206	NP_850606	rhomboid-like protein 14 [Arabidopsis thaliana]	5e-99
GSVIVG01024038001	12.25	10.64	11.45	5.14	5.96	5.55	0.48	0.00139878	2.14	3.46	2.8	2.95	2.93	2.94	1.05	1	AAK33098	amino acid transporter [Glycine max]	3e-249
GSVIVG01028227001	82.13	68.54	75.34	35.04	37.84	36.44	0.48	3.08e-07	55.86	58.18	57.02	75.63	84.16	79.89	1.4	0.0661911	NP_191763	haloacid dehalogenase-like hydrolase domain-containing protein [Arabidopsis thaliana]	3e-83
GSVIVG01029053001	15	18.76	16.88	7.79	8.5	8.14	0.48	0.000107485	6.39	6.7	6.54	9.27	13.46	11.37	1.74	0.160131	ACF75910	phytase [Vigna radiata]	7e-223
GSVIVG01030001001	7.89	7.92	7.9	3.78	3.75	3.77	0.48	0.0173058	5.02	3.39	4.21	7.12	5.97	6.54	1.56	0.277792	CBI28378	unnamed protein product [Vitis vinifera]	9e-24
GSVIVG01013771001	18.2	20.94	19.57	6.42	9.34	7.88	0.4	4.16e-07	17.57	15.98	16.77	30.13	26.88	28.5	1.7	0.00215266	XP_002525361	polygalacturonase, putative [Ricinus communis]	2e-195
GSVIVG01030549001	10.54	8.89	9.71	4.54	4.8	4.67	0.48	0.0263091	5.06	3.56	4.31	7.16	6.13	6.64	1.54	0.398822	ADJ66850	O-methyltransferase [Vitis vinifera]	5e-69
GSVIVG01033429001	19.94	19.58	19.76	10.15	8.95	9.55	0.48	0.00193768	11	5.46	8.23	11.83	16.34	14.09	1.71	0.380937	XP_002531585	sigma factor sigb regulation protein rsbq, putative [Ricinus communis]	5e-102
GSVIVG01001352001	14.45	13.38	13.91	6.73	7.01	6.87	0.49	0.00455718	6.76	7.13	6.95	13.75	11.44	12.59	1.81	0.0311793	XP_002512196	ATP binding protein, putative [Ricinus communis]	1e-82
GSVIVG01005594001	17.77	15.39	16.58	8.26	8.01	8.13	0.49	0.0440601	10.22	11.47	10.85	14.07	7.51	10.79	0.99	1	XP_002534037	Pre-rRNA-processing protein ESF1, putative [Ricinus communis]	2e-29
GSVIVG01007554001	133.48	138.76	136.12	62.8	71.54	67.17	0.49	8.61e-11	42.05	34.99	38.52	62.92	67.22	65.07	1.69	0.000506621	XP_002511260	Esterase precursor, putative [Ricinus communis]	1e-142
GSVIVG01007687001	8.36	7.61	7.98	3.48	4.37	3.92	0.49	0.0485503	6.1	5.21	5.65	16.88	9.48	13.18	2.33	0.13579	NP_566900	kinetochore protein Spc25 [Arabidopsis thaliana]	5e-59
GSVIVG01008129001	3.88	3.26	3.57	2.13	1.38	1.75	0.49	0.0211861	1.77	1.32	1.54	2.14	2.05	2.09	1.36	0.659401	XP_002514628	Protein COBRA precursor, putative [Ricinus communis]	3e-203
GSVIVG01011890001	23.6	21.04	22.32	8.98	12.81	10.89	0.49	0.00164191	6.67	8.8	7.74	16.02	11.37	13.7	1.77	0.0917819	ACC99356	lyrate [Solanum lycopersicum]	6e-26
GSVIVG01013204001	55.23	53.39	54.31	25.83	27.45	26.64	0.49	7.84e-11	36.14	29.28	32.71	52.53	54.2	53.37	1.63	0.0003142	XP_002876248	nucleic acid binding protein [Arabidopsis lyrata subsp. lyrata]	3e-243
GSVIVG01028094001	83.05	90.83	86.94	39.35	45.78	42.56	0.49	1.28e-09	52.77	45.74	49.26	46.94	52.21	49.58	1.01	0.986065	XP_002515306	Chaperone protein dnaJ, putative [Ricinus communis]	9e-169
GSVIVG01002627001	13.73	16.21	14.97	5.85	7.14	6.49	0.43	4.71e-05	7.56	5.4	6.48	9.82	7.56	8.69	1.34	0.42497	XP_002519027	lactosylceramide 4-alpha-galactosyltransferase, putative [Ricinus communis]	1e-126
GSVIVG01031916001	54.2	55.29	54.75	19.2	19.08	19.14	0.35	4.42e-11	27.08	30.84	28.96	39.87	64.77	52.32	1.81	0.297261	XP_002519094	AT14A, putative [Ricinus communis]	5e-45
GSVIVG01031131001	14.18	20.54	17.36	7.57	7.12	7.35	0.42	0.0151403	6.75	13.82	10.29	11.18	12.08	11.63	1.13	0.989663	NP_198128	Hypoxia-responsive family protein [Arabidopsis thaliana]	2e-17
GSVIVG01014633001	14.27	12.04	13.15	7.44	4.39	5.92	0.45	0.0017771	9.32	10.01	9.66	12.88	13.09	12.98	1.34	0.228828	BAD11207	multidrug resistance-associated protein [Thlaspi caerulescens]	9e-209
GSVIVG01009472001	6.39	7.72	7.05	3.4	2.68	3.04	0.43	2.32e-06	3.14	2.75	2.95	2.02	2.19	2.1	0.71	0.234898	AAO62352	subtilase [Casuarina glauca]	6e-171
GSVIVG01008595001	55.93	63.53	59.73	23.59	28.87	26.23	0.44	5.67e-09	62.5	80.31	71.41	79.51	94.64	87.08	1.22	0.649056	ACV71016	UPA16 [Capsicum annuum]	2e-78
GSVIVG01037789001	10.52	9.63	10.07	4.35	4.8	4.57	0.45	1.04e-06	6.06	7.32	6.69	8.55	8.1	8.32	1.24	0.471177	BAF63397	multidrug resistance-associated protein [Fagopyrum esculentum]	0
GSVIVG01008169001	166.59	179.6	173.09	81.9	82.61	82.25	0.48	3.63e-12	118.1	129.87	123.98	142.37	183.16	162.76	1.31	0.397265	XP_002514593	UDP-glucosyltransferase, putative [Ricinus communis]	7e-07
GSVIVG01033806001	28	32.58	30.29	8.39	14.33	11.36	0.38	1.2e-06	9.04	7.16	8.1	14.33	17.82	16.07	1.98	0.00304046	XP_002881439	inosine-uridine preferring nucleoside hydrolase family protein [Arabidopsis lyrata subsp. lyrata]	9e-145
GSVIVG01030462001	31.18	30.06	30.62	12.64	15.17	13.91	0.45	4.02e-09	13.67	14.08	13.88	14.64	17.43	16.04	1.16	0.783085	CBI28833	unnamed protein product [Vitis vinifera]	4e-266
GSVIVG01030467001	15.9	13.54	14.72	6.82	7.24	7.03	0.48	2.16e-05	7.44	8.23	7.84	9.31	9.23	9.27	1.18	0.737416	XP_002529325	transferase, putative [Ricinus communis]	1e-248
GSVIVG01030456001	5.78	5.49	5.63	1.85	2.82	2.33	0.41	0.00184025	2.16	2.4	2.28	2.49	3.02	2.75	1.21	0.897387	XP_002529325	transferase, putative [Ricinus communis]	1e-249
GSVIVG01026477001	11.27	13.21	12.24	3.03	1.47	2.25	0.18	8.63e-12	2.35	2.8	2.58	6.73	2.65	4.69	1.82	0.593207	XP_002526639	polygalacturonase, putative [Ricinus communis]	4e-207
GSVIVG01003715001	47.06	42.25	44.66	14.62	15.97	15.29	0.34	1.4e-09	32.6	34.02	33.31	31.59	27.23	29.41	0.88	0.695838	NP_569016	hydroxyproline-rich glycoprotein family protein [Arabidopsis thaliana]	7e-18
GSVIVG01037014001	14.95	11.83	13.39	4.1	5.03	4.56	0.34	0.000362994	2.86	3.36	3.11	4.64	5.38	5.01	1.61	0.5397	BAF95881	putative pathogenesis-related protein 1 [Vitis hybrid cultivar]	7e-25
GSVIVG01029680001	8.26	7.15	7.71	3.7	3.15	3.42	0.44	8.26e-05	5.8	7.87	6.83	4.6	5.95	5.28	0.77	0.446006	CBI19994	unnamed protein product [Vitis vinifera]	1e-202
GSVIVG01019033001	404.42	359.42	381.92	134.04	80.13	107.08	0.28	3.61e-14	147.81	116.11	131.96	452.87	257.32	355.1	2.69	0.0729002	XP_002310780	glycosyltransferase, CAZy family GT8 [Populus trichocarpa]	5e-55
GSVIVG01018472001	3.61	5.39	4.5	0.3	0.47	0.39	0.09	1.58e-06	0.36	0.36	0.36	0.46	0.9	0.68	1.89	0.823538	ABC59094	cytochrome P450 monooxygenase CYP704G9 [Medicago truncatula]	4e-133
GSVIVG01031397001	375.66	350.77	363.22	138.09	130.86	134.48	0.37	1.44e-25	148.34	143.81	146.07	268.42	243.85	256.13	1.75	2.58e-06	XP_002328073	arogenate/prephenate dehydratase [Populus trichocarpa]	1e-18
GSVIVG01008961001	17.64	13.97	15.8	3.12	7.41	5.27	0.33	0.00106203	4.91	1.64	3.28	5.75	9.22	7.49	2.29	0.308724	XP_002513853	DNA binding protein, putative [Ricinus communis]	4e-39
GSVIVG01007585001	830.43	915.82	873.12	267.09	520.7	393.89	0.45	0.00173058	337.27	337.68	337.48	690.27	1198.8	944.53	2.8	0.0884857	XP_002511277	cysteine protease, putative [Ricinus communis]	2e-130
GSVIVG01033911001	33.64	49.59	41.62	2.94	3.95	3.45	0.08	3.12e-08	6.94	4.34	5.64	12.06	11.21	11.64	2.06	0.0605373	XP_002530512	short chain alcohol dehydrogenase, putative [Ricinus communis]	1e-78
GSVIVG01031885001	42.77	33.57	38.17	4.88	2.05	3.46	0.09	2.19e-17	11.02	3.39	7.21	48.16	22.75	35.45	4.92	0.0726252	ADP88811	fatty acid hydroperoxide lyase 2 [Vitis vinifera]	9e-89

## Sheet: Table S4
Supplementary Table S4. No change genes 1 h after GA3 treatment and down-regulated genes 24 h after GA3 treatment shown in Venn Diagram. Values in green indicate the fold decrease in expression in GA3-treated tissue. Values in yellow indicate P value less than 0.05.
GeneID	k11_c_1h_rep1	k11_c_1h_rep2	mean	k11_t_1h_rep1	k11_t_1h_rep2	mean	ratio	adjust p	k11_c_24h_rep1	k11_c_24h_rep2	mean	k11_t_24h_rep1	k11_t_24h_rep2	mean	ratio	adjust p	GenBank top hit accession	decsription	e value
GSVIVG01000620001	0	0	0	1.46	0.46	0.96	96	0.795865	11.31	23.62	17.46	0	0	0	0	0.000248415	AAY43213	CRT/DRE binding factor 1 [Hevea brasiliensis]	1e-26
GSVIVG01001223001	0	0	0	1.13	1.36	1.24	124.5	0.0508651	8.63	13.59	11.11	0	0	0	0	6.88e-10	XP_002265713	PREDICTED: hypothetical protein [Vitis vinifera]	3e-110
GSVIVG01004401001	0	0	0	0.85	0.19	0.52	52	0.25255	34.63	84.89	59.76	0	0	0	0	6.88e-07	XP_002523382	multicopper oxidase, putative [Ricinus communis]	3e-241
GSVIVG01005022001	0.1	0	0.05	0.82	0.39	0.6	12.1	0.306526	3.2	5.7	4.45	0	0	0	0	2.81e-06	XP_002523752	Lysosomal Pro-X carboxypeptidase, putative [Ricinus communis]	1e-178
GSVIVG01005373001	0	0	0	0.86	0.19	0.53	52.5	0.25255	35.13	86.13	60.63	0	0	0	0	6.88e-07	XP_002523382	multicopper oxidase, putative [Ricinus communis]	3e-241
GSVIVG01007482001	0	0	0	0.19	0.36	0.28	27.5	0.568807	1.63	2.41	2.02	0	0	0	0	2.71e-06	XP_002517813	monovalent cation:proton antiporter, putative [Ricinus communis]	5e-174
GSVIVG01008602001	0	0	0	2.93	0.24	1.58	158.5	0.459929	13.65	30.54	22.09	0	0	0	0	1.17e-05	CAN78189	hypothetical protein VITISV_033143 [Vitis vinifera]	1e-91
GSVIVG01011239001	1.16	0.6	0.88	2.31	0.57	1.44	1.64	0.96014	2.71	4.9	3.81	0	0	0	0	1.74e-05	XP_002528712	carboxylic ester hydrolase, putative [Ricinus communis]	1e-94
GSVIVG01020748001	27.01	34.39	30.7	23.76	19.95	21.86	0.71	0.223009	14.41	16.23	15.32	5.54	8.25	6.89	0.45	0.000192262	XP_002880004	DNAJ heat shock N-terminal domain-containing protein [Arabidopsis lyrata subsp. lyrata]	8e-111
GSVIVG01011926001	0	0	0	1.23	0	0.61	61.5	0.851602	7.25	7.51	7.38	0	0	0	0	5.67e-09	NP_001144684	cell number regulator 2 [Zea mays]	3e-55
GSVIVG01015345001	0	0	0	0.98	0.05	0.52	51.5	0.563268	5.83	12.15	8.99	0.04	0	0.02	0	1.04e-05	NP_197459	glyoxal oxidase-related protein [Arabidopsis thaliana]	5e-164
GSVIVG01018283001	1.23	0.35	0.79	3.44	2.69	3.06	3.88	0.0692417	5.11	3.47	4.29	0	0	0	0	5.84e-09	ABP35955	phospholipase A1 [Brassica rapa]	7e-143
GSVIVG01018987001	0	0	0	0.88	0	0.44	44	0.801332	3.35	3.14	3.25	0	0	0	0	9.1e-08	XP_002281510	PREDICTED: hypothetical protein [Vitis vinifera]	7e-132
GSVIVG01019860001	0	0	0	1.5	0.2	0.85	85	0.600502	18.75	25.78	22.27	0	0.22	0.11	0	8.54e-17	ACI42859	dehydration-responsive element-binding protein 1A [Rosa hybrid cultivar]	1e-58
GSVIVG01023216001	0	0.17	0.09	1.85	0.93	1.39	16.35	0.0514926	2.15	2.8	2.47	0	0	0	0	3.32e-05	XP_002528847	ATP binding protein, putative [Ricinus communis]	6e-115
GSVIVG01024636001	0.19	0	0.1	0.26	0.06	0.16	1.68	1	2.88	6.27	4.57	0	0	0	0	8.28e-05	XP_002313963	cation proton exchanger [Populus trichocarpa]	5e-196
GSVIVG01026763001	0	0	0	5.31	1.58	3.44	344.5	0.122128	21.68	44.86	33.27	0	0.28	0.14	0	2.1e-05	No hits found
GSVIVG01028588001	0	0.61	0.3	1.97	0.69	1.33	4.36	0.53324	2.2	2.87	2.54	0	0	0	0	0.00432549	ACA03785	putative auxin-binding protein 2 [Prunus salicina]	5e-60
GSVIVG01028594001	0	0.61	0.3	1.97	0.69	1.33	4.36	0.53324	2.2	2.87	2.54	0	0	0	0	0.00432549	ACA03785	putative auxin-binding protein 2 [Prunus salicina]	5e-60
GSVIVG01029844001	0	0	0	1.42	0.3	0.86	86	0.405261	3.65	4.1	3.88	0	0	0	0	2.28e-07	CAQ58626	Serine-threonine phosphatase type 1 [Vitis vinifera]	4e-160
GSVIVG01030917001	0	0	0	1.61	0.38	0.99	99.5	0.675046	3.95	5.06	4.5	0	0	0	0	0.00236813	CBI33583	unnamed protein product [Vitis vinifera]	5e-65
GSVIVG01030918001	0	0	0	1.21	0.38	0.79	79.5	0.795865	4.31	5.78	5.04	0	0	0	0	0.000954612	CBI33582	unnamed protein product [Vitis vinifera]	5e-65
GSVIVG01031399001	0.11	0	0.06	2.52	0.54	1.53	27.82	0.348747	35.96	63.08	49.52	0.09	0	0.04	0	9.21e-11	ABD33138	Eukaryotic RNA polymerase II heptapeptide repeat [Medicago truncatula]	5e-21
GSVIVG01031747001	0	0	0	2.65	0.71	1.68	168	0.208217	69.08	74.56	71.82	0	0	0	0	5.9e-88	XP_002330325	AP2/ERF domain-containing transcription factor [Populus trichocarpa]	5e-25
GSVIVG01032517001	0.15	0.1	0.12	1.92	0.68	1.3	10.4	0.210018	6.36	9.19	7.78	0	0	0	0	1.9e-14	CAH05011	alpha-dioxygenase [Pisum sativum]	2e-281
GSVIVG01035502001	0	0	0	0.54	0	0.27	27	1	4.56	3.14	3.85	0	0	0	0	0.000287707	XP_002308508	AP2/ERF domain-containing transcription factor [Populus trichocarpa]	4e-44
GSVIVG01036332001	3.6	13.43	8.52	22.28	48.58	35.43	4.16	0.128991	41.99	35.44	38.72	0	0	0	0	1.2e-26	ADR66821	germacrene A synthase [Vitis vinifera]	2e-34
GSVIVG01001052001	0.09	0	0.04	0.2	0.05	0.12	2.78	0.990568	8	18.48	13.24	0.04	0.1	0.07	0.01	0.000102744	XP_002324564	autoinhibited H+ ATPase [Populus trichocarpa]	0
GSVIVG01001225001	0	0	0	1.52	0	0.76	76	0.88625	9.52	15.04	12.28	0.29	0	0.14	0.01	6.78e-07	CBI35514	unnamed protein product [Vitis vinifera]	4e-18
GSVIVG01011348001	0	0	0	0.91	0.34	0.62	62.5	0.110587	7.95	15.34	11.64	0.14	0.18	0.16	0.01	2.63e-05	XP_002520133	Pectate lyase precursor, putative [Ricinus communis]	2e-166
GSVIVG01011590001	0	0	0	0.13	0	0.07	6.5	1	1.19	1.68	1.44	0	0	0	0.01	0.00319728	XP_002521908	clathrin assembly protein, putative [Ricinus communis]	2e-112
GSVIVG01015037001	0.39	0.5	0.45	1.23	1.15	1.19	2.67	0.737806	51.76	61.03	56.39	0.63	0.41	0.52	0.01	1.2e-48	ABU84809	putative dehydration-responsive element binding protein [Broussonetia papyrifera]	1e-38
GSVIVG01016722001	0	0	0	0	0	0	1	NA	0.67	0.74	0.71	0	0	0	0.01	0.00789991	XP_002516246	Serine/threonine-protein kinase PBS1, putative [Ricinus communis]	2e-167
GSVIVG01017687001	0	0	0	0	0	0	1	NA	1.76	3.62	2.69	0.07	0	0.04	0.01	0.00114127	XP_002519324	Pectinesterase-3 precursor, putative [Ricinus communis]	1e-188
GSVIVG01019714001	0.46	0	0.23	1.19	0	0.59	2.59	0.991814	1.17	1.5	1.33	0	0	0	0.01	0.00236813	XP_002518959	Auxin-induced protein 5NG4, putative [Ricinus communis]	1e-123
GSVIVG01021084001	0	0	0	0.48	0.9	0.69	69	0.30116	1.29	1.29	1.29	0	0	0	0.01	0.0191922	XP_002509455	late embryogenesis abundant, putative [Ricinus communis]	6e-15
GSVIVG01021798001	0	0	0	0	0	0	1	NA	0.62	1.07	0.84	0	0	0	0.01	5.19e-05	NP_180869	cellulose synthase-like protein D1 [Arabidopsis thaliana]	0
GSVIVG01024600001	0	0	0	0	0.13	0.07	6.5	1	1	1.13	1.06	0	0	0	0.01	0.0253127	XP_002517727	Cationic peroxidase 1 precursor, putative [Ricinus communis]	2e-106
GSVIVG01024743001	0.43	0.34	0.39	0.31	0.13	0.22	0.57	0.768769	8.92	15.34	12.13	0.16	0	0.08	0.01	8.17e-09	XP_002279155	PREDICTED: similar to ATPDR3/PDR3 (PLEIOTROPIC DRUG RESISTANCE 3); ATPase, coupled to transmembrane movement of substances [Vitis vinifera]	0
GSVIVG01025577001	0	0.26	0.13	4.15	1.76	2.96	22.73	0.0513106	5.18	5.59	5.38	0.16	0	0.08	0.01	7.62e-07	AAF97329	Similar to pathogenesis-related proteins [Arabidopsis thaliana]	9e-49
GSVIVG01025665001	0	0	0	0.17	0.31	0.24	24	0.909291	1.19	1.2	1.19	0	0	0	0.01	0.0339545	XP_002275883	PREDICTED: hypothetical protein [Vitis vinifera]	6e-65
GSVIVG01025974001	0.41	0.26	0.33	1.82	1.3	1.56	4.66	0.111512	4	4.31	4.15	0	0.11	0.06	0.01	1.44e-10	XP_002526799	cytochrome P450, putative [Ricinus communis]	1e-141
GSVIVG01026473001	0	0	0	0.69	0.24	0.46	46.5	0.13933	2.86	5.14	4	0.05	0	0.03	0.01	3.53e-06	XP_002516306	Na(+)/H(+) antiporter, putative [Ricinus communis]	3e-273
GSVIVG01028264001	0	0	0	0.1	0.05	0.08	7.5	0.907989	1.37	4.28	2.83	0	0.05	0.03	0.01	0.0177173	XP_002519324	Pectinesterase-3 precursor, putative [Ricinus communis]	2e-127
GSVIVG01028265001	0	0	0	0.61	0.12	0.36	36.5	0.58923	9.72	27.8	18.76	0.19	0	0.1	0.01	0.00345865	XP_002519324	Pectinesterase-3 precursor, putative [Ricinus communis]	3e-100
GSVIVG01029746001	0	0	0	0	0	0	1	NA	1.23	2.56	1.9	0	0	0	0.01	0.00126166	XP_002523765	clathrin assembly protein, putative [Ricinus communis]	1e-137
GSVIVG01032687001	0.1	0	0.05	0.43	0.6	0.52	10.3	0.45034	2	1.72	1.86	0	0	0	0.01	3.38e-05	XP_002319427	cytochrome P450 [Populus trichocarpa]	2e-122
GSVIVG01032693001	0.1	0	0.05	0.31	0.29	0.3	6	0.801689	0.74	0.74	0.74	0	0	0	0.01	0.0339545	XP_002334584	cytochrome P450 [Populus trichocarpa]	2e-86
GSVIVG01037524001	0.19	0	0.1	0.66	0.62	0.64	6.74	0.187857	0.88	1.6	1.24	0	0	0	0.01	0.000115309	XP_002532167	monovalent cation:proton antiporter, putative [Ricinus communis]	2e-193
GSVIVG01008104001	0.05	0	0.03	0	0	0	0.4	1	0.31	0.8	0.56	0	0	0	0.02	0.0265141	XP_002514649	RNA binding protein, putative [Ricinus communis]	7e-21
GSVIVG01008191001	0	0	0	0	0.07	0.04	3.5	1	0.62	0.5	0.56	0	0	0	0.02	0.0192668	CBI15378	unnamed protein product [Vitis vinifera]	4e-80
GSVIVG01012359001	0	0	0	0.52	0.39	0.46	45.5	0.295636	1.76	2.42	2.09	0.08	0	0.04	0.02	3.47e-05	XP_002266331	PREDICTED: hypothetical protein [Vitis vinifera]	3e-247
GSVIVG01014625001	0	0	0	0.05	0	0.03	2.5	1	0.38	0.52	0.45	0	0	0	0.02	0.01421	XP_002522840	multidrug resistance protein 1, 2, putative [Ricinus communis]	1e-191
GSVIVG01022903001	0	0	0	0	0.84	0.42	42	1	9.14	7.59	8.37	0.34	0	0.17	0.02	8.34e-05	CBI23807	unnamed protein product [Vitis vinifera]	2e-10
GSVIVG01022915001	0	0	0	0.56	1.06	0.81	81	0.909291	21.05	19.15	20.1	0.86	0	0.43	0.02	7.38e-09	CBI23799	unnamed protein product [Vitis vinifera]	2e-10
GSVIVG01024756001	0.09	0.84	0.46	2.14	1.1	1.62	3.48	0.266258	2.25	2.27	2.26	0	0.1	0.05	0.02	4.35e-06	XP_002312660	cytochrome P450 [Populus trichocarpa]	1e-130
GSVIVG01030494001	43.64	42.48	43.06	65.03	53.83	59.43	1.38	0.0869269	158.24	188.73	173.49	51.04	56.81	53.92	0.31	9.23e-12	XP_002525323	oligopeptide transporter, putative [Ricinus communis]	1e-248
GSVIVG01027053001	0	0	0	0.52	0.41	0.46	46.5	0.110287	1.18	2.05	1.61	0	0.07	0.04	0.02	0.000102324	XP_002532661	serine-threonine protein kinase, putative [Ricinus communis]	3e-168
GSVIVG01033357001	0.66	0.85	0.76	3.23	1.74	2.48	3.29	0.357662	4.32	5.17	4.75	0.18	0	0.09	0.02	2.6e-05	NP_187823	RAB GTPase-like protein A4D [Arabidopsis thaliana]	7e-97
GSVIVG01013867001	4.96	13.22	9.09	23.25	18.59	20.92	2.3	0.0614968	39.3	38.28	38.79	13.8	2.09	7.95	0.2	1.67e-07	XP_002871274	predicted protein [Arabidopsis lyrata subsp. lyrata]	6e-25
GSVIVG01018904001	11.36	10.58	10.97	22.12	21.16	21.64	1.97	0.00112766	38.63	47.04	42.84	11.04	9.46	10.25	0.24	5.58e-12	XP_002521542	Benzoate carboxyl methyltransferase, putative [Ricinus communis]	9e-120
GSVIVG01037247001	0	0	0	1.11	0.59	0.85	85	0.181678	4.51	7.09	5.8	0.12	0.16	0.14	0.02	8.74e-07	XP_002313372	f-box family protein [Populus trichocarpa]	4e-32
GSVIVG01009154001	0	0	0	0.12	0	0.06	6	1	1.78	4.75	3.27	0.09	0.12	0.1	0.03	0.0313283	XP_002886704	hypothetical protein ARALYDRAFT_475423 [Arabidopsis lyrata subsp. lyrata]	3e-60
GSVIVG01013918001	3.69	6.72	5.21	8.43	5.35	6.89	1.32	0.822992	140.16	124.19	132.18	3.31	3.44	3.38	0.03	5.29e-86	XP_002282253	PREDICTED: similar to putative ethylene response factor 4 [Vitis vinifera]	1e-65
GSVIVG01020068001	0.29	0.25	0.27	0.71	0.86	0.78	2.91	0.58923	3.19	4.67	3.93	0.23	0	0.12	0.03	5.47e-08	XP_002520133	Pectate lyase precursor, putative [Ricinus communis]	3e-164
GSVIVG01026228001	2.07	1.91	1.99	2.38	2.04	2.21	1.11	1	1.66	2.14	1.9	0	0.1	0.05	0.03	0.000105642	XP_002874118	DNAJ heat shock N-terminal domain-containing protein [Arabidopsis lyrata subsp. lyrata]	3e-125
GSVIVG01026849001	0.35	0	0.17	1.3	1.57	1.44	8.2	0.245642	5.48	12.02	8.75	0.28	0.19	0.24	0.03	0.00345865	ACB05475	LIM domain protein 2b [Nicotiana tabacum]	1e-72
GSVIVG01033861001	0.3	0	0.15	2.22	3.87	3.04	20.3	0.055631	14.68	23.28	18.98	0.48	0.64	0.56	0.03	5.4e-07	XP_002530327	conserved hypothetical protein [Ricinus communis]	3e-19
GSVIVG01004476001	0.07	0	0.04	0.43	0.07	0.25	7.14	0.783177	2.37	4.38	3.38	0.05	0.22	0.14	0.04	0.000327838	XP_002533960	Myosin-1, putative [Ricinus communis]	5e-118
GSVIVG01005915001	0.57	0.18	0.38	3.28	1.12	2.2	5.87	0.379584	1.6	3.61	2.6	0.23	0	0.12	0.04	0.0246917	XP_002531220	Major pollen allergen Ory s 1 precursor, putative [Ricinus communis]	3e-89
GSVIVG01006893001	0	0	0	0.36	0.68	0.52	52	0.909291	5.2	11.76	8.48	0	0.73	0.36	0.04	0.0131709	XP_002534041	conserved hypothetical protein [Ricinus communis]	2e-36
GSVIVG01007135001	0.06	0	0.03	0.4	0.06	0.23	7.67	0.783177	2.12	3.67	2.9	0.05	0.2	0.12	0.04	8.44e-05	NP_179842	Kinase interacting (KIP1-like) family protein [Arabidopsis thaliana]	8e-117
GSVIVG01008889001	1.72	3.06	2.39	14.82	7.44	11.13	4.66	0.0814503	13.92	20.9	17.41	0.69	0.68	0.69	0.04	7.78e-09	XP_002513791	Auxin-induced protein 5NG4, putative [Ricinus communis]	6e-121
GSVIVG01010385001	0	0.4	0.2	0	0.31	0.15	0.77	1	1.76	3.84	2.8	0.25	0	0.12	0.04	0.0446916	XP_002264640	PREDICTED: hypothetical protein [Vitis vinifera]	9e-39
GSVIVG01010631001	0	0.71	0.35	15.02	4.61	9.81	27.65	0.105354	11.59	13.47	12.53	0.66	0.29	0.47	0.04	1.19e-09	AAW58104	CBF-like transcription factor [Vitis riparia]	1e-44
GSVIVG01027123001	0.21	0.27	0.24	2.16	1.63	1.9	7.9	0.163157	4.24	6.01	5.12	0	0.44	0.22	0.04	1.38e-05	YP_002281680	O-methyltransferase family 3 [Rhizobium leguminosarum bv. trifolii WSM2304]	2e-06
GSVIVG01031843001	0.12	0.21	0.16	0.8	0.59	0.7	4.21	0.0822348	3.45	4.44	3.95	0.16	0.13	0.15	0.04	4.34e-17	ABA99464	extensin-like domain containing protein, putative, expressed [Oryza sativa Japonica Group]	1e-127
GSVIVG01032689001	0.1	0	0.05	0.52	0.58	0.55	11	0.375179	1.01	1.02	1.02	0.08	0	0.04	0.04	0.0208625	XP_002319427	cytochrome P450 [Populus trichocarpa]	1e-121
GSVIVG01015000001	47.23	44.1	45.66	60.6	43.46	52.03	1.14	0.89916	48.12	70.68	59.4	9.66	6.28	7.97	0.13	7.5e-06	BAH56489	pectin methylesterase 1 [Prunus persica]	2e-129
GSVIVG01001780001	0	0.32	0.16	1.04	3.43	2.24	13.97	0.23788	8.37	6.78	7.57	0.2	0.52	0.36	0.05	1.84e-06	CBI35536	unnamed protein product [Vitis vinifera]	2e-33
GSVIVG01011066001	0	0	0	0.2	0.96	0.58	58	0.573715	2	3.85	2.92	0.31	0	0.15	0.05	0.00824563	XP_002311936	glycosyltransferase, CAZy family GT8 [Populus trichocarpa]	3e-43
GSVIVG01021326001	4.23	1.91	3.07	6.89	8.35	7.62	2.48	0.0992661	10.9	15.74	13.32	0.68	0.67	0.68	0.05	1.54e-08	CBI30781	unnamed protein product [Vitis vinifera]	1e-83
GSVIVG01032662001	0.32	0.41	0.36	2.01	0.31	1.16	3.18	0.819396	1.79	1.5	1.65	0	0.17	0.09	0.05	0.0205027	XP_002879888	WRKY DNA-binding protein 55 [Arabidopsis lyrata subsp. lyrata]	9e-34
GSVIVG01034121001	0	0.13	0.07	0.44	0.31	0.38	5.77	0.701479	2.63	3.03	2.83	0.17	0.11	0.14	0.05	1.23e-05	AAG43555	Avr9/Cf-9 rapidly elicited protein 137 [Nicotiana tabacum]	9e-107
GSVIVG01003154001	1.09	1.41	1.25	3.45	1.08	2.27	1.81	1	21.52	28.85	25.19	1.76	1.16	1.46	0.06	0.000130111	CBI40261	unnamed protein product [Vitis vinifera]	4e-09
GSVIVG01008502001	0.09	0.11	0.1	0.73	0.69	0.71	7.1	0.240768	1.39	1.32	1.35	0.07	0.09	0.08	0.06	0.00309388	NP_201144	O-fucosyltransferase family protein [Arabidopsis thaliana]	2e-183
GSVIVG01011803001	0.2	0	0.1	0.73	2.26	1.49	14.95	0.186028	3.08	1.78	2.43	0.16	0.11	0.14	0.06	0.000111811	XP_002532233	TRANSPARENT TESTA 12 protein, putative [Ricinus communis]	3e-138
GSVIVG01015077001	0.09	0.12	0.1	0.67	0.99	0.83	7.9	0.166385	1.03	0.77	0.9	0	0.1	0.05	0.06	0.0263928	AAP03880	Avr9/Cf-9 induced kinase 1 [Nicotiana tabacum]	3e-175
GSVIVG01027936001	0.74	0.95	0.84	1.03	2.19	1.61	1.91	0.862555	3.92	3.71	3.81	0.2	0.26	0.23	0.06	0.00309388	XP_002863128	universal stress protein family protein [Arabidopsis lyrata subsp. lyrata]	3e-34
GSVIVG01031882001	1.26	1.03	1.15	9.74	4.86	7.3	6.38	0.0505867	12.44	15.64	14.04	0.55	1.09	0.82	0.06	1.93e-18	XP_002519123	F-box and wd40 domain protein, putative [Ricinus communis]	1e-60
GSVIVG01032898001	0.08	0.3	0.19	0.33	0.27	0.3	1.58	0.898362	0.55	0.51	0.53	0.06	0	0.03	0.06	0.00875016	XP_002533538	Multidrug resistance protein, putative [Ricinus communis]	6e-261
GSVIVG01034695001	0	0	0	0.97	0.76	0.86	86.5	0.183633	4.6	3.9	4.25	0.37	0.16	0.27	0.06	2.73e-05	CBI40209	unnamed protein product [Vitis vinifera]	2e-58
GSVIVG01027916001	2.58	4.85	3.71	6.41	6.84	6.62	1.78	0.129589	11	10.28	10.64	5.28	3.35	4.32	0.41	0.00117033	CBI23719	unnamed protein product [Vitis vinifera]	2e-83
GSVIVG01011037001	16.22	18.54	17.38	36.84	26.9	31.87	1.83	0.05712	36.05	48.82	42.44	4.51	3.79	4.15	0.1	1.53e-10	ABG89394	gibberellic acid receptor [Gossypium hirsutum]	1e-51
GSVIVG01000924001	2.32	0.96	1.64	4	2.12	3.06	1.87	0.692812	12.86	17.07	14.96	1	1.05	1.02	0.07	2.9e-13	XP_002873601	ATEXO70C1 [Arabidopsis lyrata subsp. lyrata]	7e-83
GSVIVG01003796001	0.22	0.37	0.29	0.46	1.64	1.05	3.56	0.548594	1.49	0.95	1.22	0.17	0	0.09	0.07	0.00357932	XP_002527267	Calmodulin, putative [Ricinus communis]	2e-24
GSVIVG01005917001	0.61	0.2	0.41	3.81	1.19	2.5	6.17	0.40878	1.84	4.13	2.98	0.24	0.16	0.2	0.07	0.0303599	XP_002531220	Major pollen allergen Ory s 1 precursor, putative [Ricinus communis]	9e-84
GSVIVG01007772001	0.77	0.4	0.58	0.65	1.99	1.32	2.26	0.756623	1.59	2.04	1.81	0.25	0	0.12	0.07	0.0230437	XP_002511418	DNA binding protein, putative [Ricinus communis]	2e-50
GSVIVG01016706001	0.17	0.06	0.12	0.18	0.26	0.22	1.91	0.943704	0.53	0.45	0.49	0.07	0	0.04	0.07	0.0293341	XP_002529182	multidrug resistance protein 1, 2, putative [Ricinus communis]	2e-246
GSVIVG01027389001	0.11	0	0.06	0.7	1.43	1.06	19.36	0.0703236	1.36	1.26	1.31	0.18	0	0.09	0.07	0.0231445	XP_002313925	predicted protein [Populus trichocarpa]	6e-100
GSVIVG01029057001	0.18	0	0.09	0.93	0.53	0.73	8.11	0.241794	1.83	1.42	1.62	0.14	0.09	0.12	0.07	0.00167627	BAE72093	Lactuca sativa 9-cis-epoxycarotenoid dioxygenase 4	9e-139
GSVIVG01030017001	0	0	0	0	0	0	1	NA	0.91	1.52	1.22	0.17	0	0.09	0.07	0.0290299	BAA89477	polygalacturonase [Salix gilgiana]	7e-129
GSVIVG01028879001	25.06	25.27	25.16	29.74	25.25	27.49	1.09	0.854546	46.84	64.37	55.61	19.68	17.06	18.37	0.33	0.000363084	ACN91542	anthocyanin permease 1 [Vitis vinifera]	5e-273
GSVIVG01035879001	0.4	0.26	0.33	1.67	1.27	1.47	4.45	0.131243	3.81	4.39	4.1	0.16	0.42	0.29	0.07	1.12e-07	XP_002515490	amino acid binding protein, putative [Ricinus communis]	7e-174
GSVIVG01016733001	51.06	49.24	50.15	87.21	95.54	91.38	1.82	3.09e-06	106.79	127.26	117.03	39.67	70.03	54.85	0.47	0.00284348	XP_002532721	conserved hypothetical protein [Ricinus communis]	1e-45
GSVIVG01012641001	0.38	0.97	0.68	0.16	0.45	0.3	0.45	0.769684	1.13	2.55	1.84	0.12	0.16	0.14	0.08	0.030852	XP_002525742	Protein COBRA precursor, putative [Ricinus communis]	2e-256
GSVIVG01023084001	1.99	2.83	2.41	5.86	3.74	4.8	1.99	0.366435	8.21	9.57	8.89	0.8	0.63	0.72	0.08	1.31e-07	BAF95865	UDP-glucoronosyl and UDP-glucosyl transferase [Vitis hybrid cultivar]	8e-52
GSVIVG01020783001	66.72	58.96	62.84	61.47	62.4	61.94	0.99	1	18.97	20.82	19.89	5.26	8.61	6.93	0.35	1.43e-07	XP_002525886	small heat-shock protein, putative [Ricinus communis]	1e-76
GSVIVG01025230001	0.28	0.24	0.26	0.74	0.7	0.72	2.77	0.33414	2.3	3.16	2.73	0.15	0.3	0.22	0.08	4.58e-09	XP_002519513	Pleiotropic drug resistance protein, putative [Ricinus communis]	5e-290
GSVIVG01032694001	0	0	0	0.45	0.76	0.6	60.5	0.0872077	0.88	0.96	0.92	0.14	0	0.07	0.08	0.0370106	XP_002319424	cytochrome P450 [Populus trichocarpa]	1e-120
GSVIVG01007188001	9.39	11.16	10.28	17.9	19.26	18.58	1.81	0.0738589	17.12	18.14	17.63	1.39	1.83	1.61	0.09	3.56e-11	ACU15403	unknown [Glycine max]	3e-23
GSVIVG01000182001	0.7	1.28	0.99	2.61	1.28	1.94	1.96	0.579736	1.58	1.97	1.77	0.24	0.1	0.17	0.1	0.00448918	XP_002524942	cytochrome P450, putative [Ricinus communis]	6e-129
GSVIVG01003831001	1.46	1.61	1.53	1.75	1.95	1.85	1.21	0.982161	1.37	1.67	1.52	0.08	0.22	0.15	0.1	0.0111846	XP_002267804	PREDICTED: hypothetical protein [Vitis vinifera]	5e-105
GSVIVG01018844001	1.03	0.74	0.89	2.52	1.18	1.85	2.09	0.561666	12.8	24.23	18.52	1.93	1.69	1.81	0.1	0.0036361	XP_002533655	ATP binding protein, putative [Ricinus communis]	3e-299
GSVIVG01007043001	24.79	28.99	26.89	53.74	46.62	50.18	1.87	1.61e-05	79.72	104.26	91.99	30.86	26.82	28.84	0.31	9.65e-06	XP_002522779	cellulose synthase, putative [Ricinus communis]	3e-240
GSVIVG01019037001	1.51	0.56	1.04	2.72	6.62	4.67	4.51	0.249437	3.44	3.05	3.25	0.17	0.46	0.32	0.1	0.00886772	ADM64617	COR413-PM1 [Corylus heterophylla]	9e-06
GSVIVG01026248001	36.8	41.9	39.35	41.96	50.53	46.25	1.18	0.453613	95.69	97.72	96.7	39.94	53.37	46.66	0.48	1.02e-09	XP_002865281	protein binding protein [Arabidopsis lyrata subsp. lyrata]	2e-34
GSVIVG01028882001	19.32	19.15	19.23	22.57	22.47	22.52	1.17	0.632665	25.67	28.04	26.86	11.92	10.39	11.16	0.42	7.74e-08	ACN88706	putative anthocyanin permease [Vitis vinifera]	1e-213
GSVIVG01024718001	7.11	8.17	7.64	9.57	9.82	9.7	1.27	0.44529	15.01	15.4	15.21	2.02	1.98	2	0.13	7.41e-24	XP_002298482	20G-Fe(II) oxidoreductase [Populus trichocarpa]	2e-111
GSVIVG01010743001	1.37	0.46	0.92	7.48	3.62	5.55	6.07	0.088631	4.65	8.68	6.67	0.35	1.06	0.71	0.11	0.00382774	XP_002309814	calcium dependent protein kinase 24 [Populus trichocarpa]	1e-225
GSVIVG01016112001	72.88	60.7	66.79	90.65	130.45	110.55	1.66	0.118469	119.06	115.76	117.41	17.74	16.56	17.15	0.15	5.88e-42	XP_002515949	Stem 28 kDa glycoprotein precursor, putative [Ricinus communis]	2e-72
GSVIVG01029296001	1.23	0.79	1.01	0.65	0.91	0.78	0.77	1	5.76	4.35	5.05	0.49	0.65	0.57	0.11	0.00881639	CAN63329	hypothetical protein VITISV_018665 [Vitis vinifera]	2e-29
GSVIVG01019149001	3.07	5.53	4.3	6.71	8.06	7.38	1.72	0.0792113	6.89	6.32	6.61	2.92	1.62	2.27	0.34	0.000310398	AAF06044	This gene is cut off [Arabidopsis thaliana]	3e-12
GSVIVG01008073001	7.12	8.91	8.02	9.51	7.11	8.31	1.04	1	24.22	29.05	26.63	12.82	12.79	12.8	0.48	2.99e-06	ADH21397	nitrate transporter [Citrus trifoliata]	3e-181
GSVIVG01017325001	1.55	1	1.27	3.93	2.67	3.3	2.59	0.172619	3.14	4.37	3.75	0.52	0.41	0.46	0.12	0.000268597	XP_002308075	equilibrative nucleoside transporter [Populus trichocarpa]	2e-23
GSVIVG01031197001	0.7	0.45	0.57	1.92	1.16	1.54	2.68	0.139434	1.55	3.12	2.33	0.28	0.28	0.28	0.12	0.0184367	XP_002512478	kinesin heavy chain, putative [Ricinus communis]	0
GSVIVG01035834001	1.26	0	0.63	2.97	2.17	2.57	4.08	0.480321	3.53	6.22	4.88	0.5	0.66	0.58	0.12	0.0135745	ACU14260	unknown [Glycine max]	2e-21
GSVIVG01019456001	7.13	6.9	7.02	12.07	8.47	10.27	1.46	0.434991	15.02	15.71	15.37	2.86	1.03	1.94	0.13	1.61e-11	XP_002509894	Na(+)/H(+) antiporter, putative [Ricinus communis]	6e-45
GSVIVG01025221001	0.4	2.07	1.23	3.36	3.69	3.52	2.85	0.0662788	5.87	8.8	7.34	1.07	0.85	0.96	0.13	4.13e-05	P84527	RecName: Full=Kiwellin; AltName: Allergen=Act d 5; Contains: RecName: Full=Kissper; Contains: RecName: Full=KiTH-3; Contains: RecName: Full=KiTH-1; Contains: RecName: Full=KiTH-2	2e-21
GSVIVG01029349001	24.79	23.06	23.92	33.03	22.3	27.66	1.16	0.909291	39.33	43.11	41.22	17.45	19.42	18.44	0.45	1.25e-09	XP_002331918	oligopeptide transporter OPT family [Populus trichocarpa]	1e-64
GSVIVG01031667001	0.09	0	0.04	0.3	0.28	0.29	6.44	0.801689	1.15	1.42	1.28	0.23	0.1	0.17	0.13	0.0324636	NP_191460	pectinesterase 35 [Arabidopsis thaliana]	2e-134
GSVIVG01021092001	282.17	250.5	266.34	367.02	361.03	364.02	1.37	0.00820615	423.75	565.4	494.57	52.02	56.01	54.02	0.11	2.8e-11	ABL67651	putative auxin-repressed/dormancy-associated protein [Citrus hybrid cultivar]	4e-38
GSVIVG01019920001	1.85	1.55	1.7	1.37	1.45	1.41	0.83	0.832035	1.1	2.2	1.65	0.15	0.32	0.23	0.14	0.024263	AAQ88100	1-aminocyclopropane-1-carboxylate synthase [Rosa hybrid cultivar]	1e-83
GSVIVG01026007001	0.43	0.46	0.45	3.6	1.41	2.5	5.63	0.224494	4.35	6.86	5.61	0.8	0.75	0.78	0.14	0.000276977	ACM89537	cytokinin-regulated kinase [Glycine max]	2e-114
GSVIVG01029503001	0.24	0.63	0.43	0.77	1.12	0.95	2.17	0.567153	2.06	1.38	1.72	0.39	0.09	0.24	0.14	0.00582929	ADK12003	beta-amyrin synthase [Aralia elata]	6e-72
GSVIVG01015895001	425.3	378.57	401.94	456.26	353.68	404.97	1.01	1	381.86	533.11	457.49	92.22	85.47	88.84	0.19	3.75e-06	AAL02329	proline-rich protein 1 [Vitis vinifera]	8e-41
GSVIVG01036267001	0.57	0.35	0.46	1.07	2.02	1.54	3.36	0.0929103	4.98	6.59	5.79	0.82	0.79	0.8	0.14	9.99e-10	XP_002521953	myosin XI, putative [Ricinus communis]	0
GSVIVG01000187001	1.61	1.83	1.72	3.18	2.06	2.62	1.52	0.660518	2.04	2.05	2.04	0.3	0.3	0.3	0.15	0.00456983	XP_002283792	PREDICTED: isoflavone 2'-hydroxylase [Vitis vinifera]	0
GSVIVG01003153001	18.31	15.79	17.05	31.82	25.68	28.75	1.69	0.0201232	56.87	84.94	70.91	11.55	9.41	10.48	0.15	2.68e-05	P42495	RecName: Full=Probable cinnamyl alcohol dehydrogenase 1; Short=CAD 1	3e-125
GSVIVG01008469001	8.75	12.52	10.63	7.03	8.09	7.56	0.71	0.512075	29.69	31.53	30.61	3.84	5.63	4.73	0.15	4.51e-21	XP_002531008	diphosphoinositol polyphosphate phosphohydrolase, putative [Ricinus communis]	3e-55
GSVIVG01015522001	1.41	1.72	1.56	2.53	1.15	1.84	1.18	1	1.94	2.43	2.19	0.47	0.18	0.32	0.15	0.00168999	XP_002524480	oligopeptide transporter, putative [Ricinus communis]	2e-238
GSVIVG01025389001	16.6	16.55	16.58	12.69	16.14	14.41	0.87	0.722303	10.3	13.26	11.78	5.27	4.09	4.68	0.4	0.000228508	AEB39776	pentatricopeptide repeat protein 78 [Funaria hygrometrica]	2e-73
GSVIVG01018900001	0.58	0.3	0.44	2.06	1.37	1.72	3.9	0.182606	2.81	2.5	2.66	0.65	0.12	0.39	0.15	0.00427059	XP_002521540	Benzoate carboxyl methyltransferase, putative [Ricinus communis]	2e-144
GSVIVG01027579001	1.95	1.33	1.64	2.64	3.61	3.12	1.91	0.395228	4.93	6.25	5.59	0.64	1.09	0.86	0.15	3.79e-06	XP_002277773	PREDICTED: MADS-box protein [Vitis vinifera]	6e-98
GSVIVG01013355001	0.29	0.38	0.33	0.92	1.09	1.01	3	0.309394	3.84	3.52	3.68	0.41	0.77	0.59	0.16	3.58e-06	XP_002510669	cytochrome P450, putative [Ricinus communis]	1e-176
GSVIVG01025060001	0.43	0.09	0.26	0.3	0.28	0.29	1.12	1	1.08	1.49	1.29	0.17	0.23	0.2	0.16	0.013989	XP_002530229	serine-threonine protein kinase, plant-type, putative [Ricinus communis]	6e-84
GSVIVG01027345001	0.12	1.08	0.6	0.88	1.07	0.98	1.62	0.85084	3.6	5.99	4.79	0.77	0.76	0.77	0.16	0.00290233	XP_002316459	AP2 domain-containing transcription factor [Populus trichocarpa]	2e-69
GSVIVG01027558001	1.16	0.8	0.98	2.62	1.64	2.13	2.17	0.213937	4.09	5.33	4.71	0.63	0.92	0.78	0.16	2.89e-09	BAE72877	cytochrome P450 [Verbena x hybrida]	2e-139
GSVIVG01018919001	8.36	7.6	7.98	5.54	8.45	6.99	0.88	0.886428	10.78	12.13	11.46	1.43	1.81	1.62	0.14	6.52e-18	XP_002522163	Jasmonate O-methyltransferase, putative [Ricinus communis]	3e-140
GSVIVG01029166001	4.7	3.03	3.87	12.2	4.09	8.14	2.11	0.756078	33.29	39.07	36.18	4.22	7.01	5.62	0.16	1.94e-20	XP_002270375	PREDICTED: hypothetical protein [Vitis vinifera]	2e-75
GSVIVG01034211001	3.44	2.93	3.19	8.08	4.31	6.2	1.95	0.454155	7.04	10.48	8.76	1.26	1.6	1.43	0.16	4.99e-05	XP_002527749	monovalent cation:proton antiporter, putative [Ricinus communis]	3e-254
GSVIVG01034532001	0.68	0.44	0.56	2.61	1.34	1.98	3.53	0.201413	2.54	2.66	2.6	0.73	0.12	0.42	0.16	0.00679963	BAJ84106	cytochrome P450 [Vitis vinifera]	2e-96
GSVIVG01023817001	182.34	191.2	186.77	282.99	269.4	276.19	1.48	0.00077484	403.84	447.85	425.85	167.56	175.99	171.78	0.4	1.91e-16	XP_002512945	Ocs element-binding factor, putative [Ricinus communis]	8e-44
GSVIVG01001039001	57.83	62.93	60.38	100.51	98.03	99.27	1.64	0.000317737	268.2	296.16	282.18	45.46	48.55	47	0.17	3.26e-49	CBI25605	unnamed protein product [Vitis vinifera]	4e-32
GSVIVG01031313001	441.17	410.8	425.99	755.41	629.72	692.57	1.63	0.00532517	618.73	704.22	661.48	344.16	309.97	327.07	0.49	2.93e-09	Q307Y9	RecName: Full=S-adenosylmethionine synthase 1; Short=AdoMet synthase 1; AltName: Full=Methionine adenosyltransferase 1; Short=MAT 1	1e-58
GSVIVG01023631001	1.18	1.74	1.46	3.63	2.83	3.23	2.21	0.105853	4.34	5.96	5.15	0.75	0.98	0.86	0.17	9.56e-07	ABO40491	hydroxycinnamoyl-CoA shikimate/quinate hydroxycinnamoyltransferase [Coffea arabica]	1e-144
GSVIVG01038245001	9.83	10.29	10.06	11.72	11.62	11.67	1.16	0.659312	16.9	19.18	18.04	8.92	3.91	6.42	0.36	0.000224744	XP_002881936	endonuclease/exonuclease/phosphatase family protein [Arabidopsis lyrata subsp. lyrata]	0
GSVIVG01011097001	0.13	0.25	0.19	0.34	0.82	0.58	3.05	0.470332	0.9	1.39	1.15	0.21	0.2	0.21	0.18	0.0221531	AEL95439	early-responsive to dehydration-related protein [Populus euphratica]	3e-285
GSVIVG01011733001	4.22	3.27	3.75	4.14	2.22	3.18	0.85	1	7.38	7.15	7.27	0.9	1.78	1.34	0.18	0.00316453	XP_002531396	Major latex protein, putative [Ricinus communis]	3e-25
GSVIVG01013870001	2.17	3.35	2.76	5.46	7.91	6.69	2.42	0.110725	6.69	6.93	6.81	1.74	0.69	1.21	0.18	0.00128433	XP_002281249	PREDICTED: hypothetical protein [Vitis vinifera]	2e-50
GSVIVG01024789001	49.98	51.06	50.52	58.87	48.79	53.83	1.07	0.918249	113.14	124.15	118.65	22.38	21.23	21.8	0.18	4.14e-49	NP_180524	thiamine biosynthesis protein ThiC [Arabidopsis thaliana]	0
GSVIVG01034535001	14.58	13.81	14.2	19.86	19.97	19.91	1.4	0.0958246	84.01	93.9	88.96	16.32	15.32	15.82	0.18	1.56e-39	XP_002302177	predicted protein [Populus trichocarpa]	9e-137
GSVIVG01012628001	43.77	45.82	44.8	60.15	53.07	56.61	1.26	0.153509	10.11	14.36	12.23	2.36	2.2	2.28	0.19	1.36e-05	AAO92303	gibberellin 2-oxidase 1 [Nicotiana sylvestris]	1e-127
GSVIVG01014731001	1.14	0.81	0.98	2.91	6.85	4.88	5.01	0.143473	8.03	8.55	8.29	1.62	1.47	1.54	0.19	8.63e-07	NP_200406	Nucleotide/sugar transporter family protein [Arabidopsis thaliana]	2e-164
GSVIVG01005455001	6.14	7.2	6.67	8.05	7.43	7.74	1.16	0.904326	8.49	10.11	9.3	2.13	3.24	2.69	0.29	7.91e-05	XP_002509645	acc synthase, putative [Ricinus communis]	2e-141
GSVIVG01020749001	2.99	5.45	4.22	10.71	4.42	7.57	1.79	0.741027	5.12	5.62	5.37	1	1.05	1.02	0.19	0.011551	XP_002316812	predicted protein [Populus trichocarpa]	1e-32
GSVIVG01024057001	18.04	21.92	19.98	17.48	23.27	20.38	1.02	1	11.04	21.55	16.3	2.78	3.3	3.04	0.19	0.037889	XP_002528286	Chaperone protein dnaJ 11, chloroplast precursor, putative [Ricinus communis]	1e-28
GSVIVG01026562001	3.63	8.69	6.16	2.18	3.58	2.88	0.47	0.68749	7.28	9.27	8.28	2.08	1.09	1.58	0.19	0.0472638	CBI37587	unnamed protein product [Vitis vinifera]	4e-48
GSVIVG01029688001	0.7	0.26	0.48	0.84	1.48	1.16	2.42	0.57737	2.07	2.17	2.12	0.4	0.42	0.41	0.19	0.0138859	XP_002527935	WRKY transcription factor, putative [Ricinus communis]	3e-90
GSVIVG01031948001	9.25	4.43	6.84	15.12	12.52	13.82	2.02	0.117842	13.24	17.05	15.14	4.46	3.77	4.12	0.27	6.1e-07	ABD98040	epicotyl-specific tissue protein [Striga asiatica]	8e-19
GSVIVG01015074001	29.9	25.32	27.61	26.13	22	24.06	0.87	0.673361	13.87	14.2	14.04	2.58	3.11	2.84	0.2	4.96e-13	XP_002516018	flavonoid 3-hydroxylase, putative [Ricinus communis]	2e-116
GSVIVG01005971001	60	73.19	66.59	122.18	126.7	124.44	1.87	7.47e-09	145.84	149.72	147.78	66.03	65.07	65.55	0.44	1.16e-12	XP_002879795	esterase/lipase/thioesterase family protein [Arabidopsis lyrata subsp. lyrata]	5e-118
GSVIVG01019909001	9.55	15.73	12.64	31.89	19.75	25.82	2.04	0.235187	27.69	34.23	30.96	5.17	6.93	6.05	0.2	2.84e-12	CAB85635	putative ripening-related P-450 enzyme [Vitis vinifera]	3e-57
GSVIVG01020142001	5.55	4.87	5.21	6.05	7.44	6.75	1.29	0.861448	9.14	13.99	11.57	2.14	2.58	2.36	0.2	0.000855206	XP_002520204	Nectarin-1 precursor, putative [Ricinus communis]	1e-78
GSVIVG01025843001	0.96	0.18	0.57	2.01	2.83	2.42	4.25	0.105788	2.56	3.74	3.15	0.55	0.72	0.64	0.2	0.00982574	XP_002523676	zinc finger protein, putative [Ricinus communis]	4e-132
GSVIVG01029482001	0.62	1.45	1.03	2.36	3.69	3.02	2.92	0.089564	2.45	3.76	3.1	1	0.26	0.63	0.2	0.0107564	ADK12003	beta-amyrin synthase [Aralia elata]	4e-194
GSVIVG01030864001	4.33	1.52	2.92	8.27	7.38	7.82	2.68	0.0563199	6.27	6.68	6.47	1.11	1.46	1.29	0.2	0.00107506	XP_002455313	hypothetical protein SORBIDRAFT_03g008260 [Sorghum bicolor]	2e-07
GSVIVG01031207001	70.12	69.89	70	54.97	59.11	57.04	0.81	0.348958	22.75	21.48	22.12	3.3	5.55	4.42	0.2	5.97e-12	ACZ57923	DnaJ-like protein [Glycine max]	2e-53
GSVIVG01031515001	0.45	0.14	0.3	0.47	0.77	0.62	2.1	0.895489	2.4	1.99	2.19	0.18	0.7	0.44	0.2	0.0156217	XP_002523692	UDP-glucosyltransferase, putative [Ricinus communis]	2e-111
GSVIVG01031737001	12.66	10.85	11.75	19.37	16.02	17.7	1.51	0.0549887	12.99	21.06	17.02	2.75	3.97	3.36	0.2	0.00227529	ADJ68001	nitrite reductase protein [Gossypium hirsutum]	6e-255
GSVIVG01003228001	1.04	1.07	1.06	1.2	2.35	1.77	1.68	0.686033	1.94	1.95	1.94	0.5	0.33	0.42	0.21	0.0340154	NP_178420	fucosyltransferase 2 [Arabidopsis thaliana]	9e-83
GSVIVG01012511001	11.57	16.2	13.88	9.48	9.19	9.34	0.67	0.29023	9.78	13.68	11.73	2.38	2.53	2.46	0.21	1.79e-05	XP_002533959	catalytic, putative [Ricinus communis]	4e-99
GSVIVG01022200001	0.64	1.88	1.26	3.25	1.71	2.48	1.97	0.576384	3.66	5.83	4.75	1.17	0.87	1.02	0.21	0.00380246	AAK84888	TGA-type basic leucine zipper protein TGA1.1 [Phaseolus vulgaris]	4e-139
GSVIVG01031943001	10.81	6.88	8.85	17.7	14.93	16.31	1.84	0.0414091	15.65	19	17.32	4.86	4.87	4.87	0.28	1.23e-07	CAA66109	specific tissue protein 2 [Cicer arietinum]	6e-09
GSVIVG01024186001	1.01	0.24	0.62	2.21	0.9	1.55	2.49	0.696451	2.06	3.28	2.67	0.44	0.68	0.56	0.21	0.00382968	XP_002313762	cytochrome P450 probable 5-hydroxylase for coniferaldehyde, coniferyl alcohol and ferulic acid [Populus trichocarpa]	7e-194
GSVIVG01021651001	4.68	6.03	5.36	5.2	4.07	4.63	0.87	1	5.15	3.89	4.52	0.88	0.87	0.88	0.19	0.0390437	AAG13594	mucin-like protein [Oryza sativa Japonica Group]	9e-22
GSVIVG01021609001	14.53	17.51	16.02	26.36	18.08	22.22	1.39	0.527826	15.19	18.53	16.86	6.43	8.24	7.33	0.44	2.01e-05	XP_002321859	cationic amino acid transporter [Populus trichocarpa]	4e-199
GSVIVG01030474001	171.33	164	167.67	361.01	275.72	318.37	1.9	0.0141989	194.12	212.4	203.26	39.95	46.2	43.08	0.21	5.4e-47	ADP88810	fatty acid hydroperoxide lyase 1 [Vitis vinifera]	3e-266
GSVIVG01036281001	5.15	1.25	3.2	11.49	8.26	9.88	3.09	0.0969709	14.16	16.67	15.42	2.33	4.08	3.21	0.21	5.87e-05	P29063	RecName: Full=Pathogenesis-related protein PR-4B; Flags: Precursor	1e-20
GSVIVG01008534001	7.75	5.91	6.83	11.59	11.46	11.53	1.69	0.0176512	15.35	21.39	18.37	3.94	4.29	4.12	0.22	1.5e-05	XP_002511194	AMP-activated protein kinase, gamma regulatory subunit, putative [Ricinus communis]	3e-124
GSVIVG01031028001	55.93	56.94	56.44	92.07	99.27	95.67	1.7	2.88e-05	125.57	141.37	133.47	56.41	53.21	54.81	0.41	2.48e-13	BAF02167	hypothetical protein [Arabidopsis thaliana]	5e-33
GSVIVG01011652001	3.84	4.26	4.05	8.71	7.05	7.88	1.95	0.01434	5.03	5.78	5.41	1.11	1.3	1.21	0.22	2.49e-06	AEA50870	fkf1b [Populus tremula]	5e-133
GSVIVG01019519001	5.76	7.67	6.71	10.73	11.37	11.05	1.65	0.221537	19.49	24.85	22.17	4.18	5.5	4.84	0.22	7.55e-09	XP_002297979	AP2/ERF domain-containing transcription factor [Populus trichocarpa]	1e-59
GSVIVG01030268001	41.28	39.61	40.45	65.3	64.52	64.91	1.6	0.00421016	58.43	68.33	63.38	12.49	14.95	13.72	0.22	8.91e-19	XP_002526686	light-inducible protein atls1, putative [Ricinus communis]	9e-41
GSVIVG01003823001	4.51	4.53	4.52	4.74	3.89	4.32	0.95	1	3.02	3.37	3.2	1.27	0.91	1.09	0.34	0.00847339	XP_002521695	Adipocyte plasma membrane-associated protein, putative [Ricinus communis]	1e-118
GSVIVG01034793001	0.89	0.57	0.73	1.86	2.63	2.25	3.08	0.463914	3.95	4.8	4.38	0.53	1.41	0.97	0.22	0.0231394	XP_002270813	PREDICTED: sucrose-phosphate synthase 1 [Vitis vinifera]	3e-92
GSVIVG01008820001	73.89	75.79	74.84	202.53	135.64	169.08	2.26	0.0522371	217.91	236.9	227.41	52.04	53.26	52.65	0.23	3.39e-42	XP_002520322	amino acid transporter, putative [Ricinus communis]	6e-228
GSVIVG01012001001	0.94	0.5	0.72	2.14	1.47	1.81	2.51	0.117865	2.99	4.41	3.7	0.84	0.87	0.85	0.23	0.000457552	XP_002314898	pho1-like protein [Populus trichocarpa]	0
GSVIVG01014721001	4.01	3.56	3.79	7.38	7.77	7.57	2	0.0069454	7.01	5.01	6.01	1.32	1.39	1.35	0.23	5.02e-07	XP_002522788	Oligopeptide transporter, putative [Ricinus communis]	0
GSVIVG01030464001	13.67	9.67	11.67	9.67	8.49	9.08	0.78	0.566557	11.38	10.77	11.07	3.01	2.67	2.84	0.26	9.52e-08	CBI28829	unnamed protein product [Vitis vinifera]	1e-147
GSVIVG01019457001	1.69	1.96	1.82	2.66	2.34	2.5	1.37	0.911499	5.55	3.82	4.68	1.22	0.89	1.05	0.23	0.00774772	XP_002509895	Na(+)/H(+) antiporter, putative [Ricinus communis]	3e-35
GSVIVG01019910001	6	13.13	9.57	23.84	14.69	19.27	2.01	0.32302	18.76	23.2	20.98	3.79	5.66	4.72	0.23	2.66e-10	CAB85635	putative ripening-related P-450 enzyme [Vitis vinifera]	7e-40
GSVIVG01035363001	1.78	1.72	1.75	1.63	1.42	1.52	0.87	1	4.16	3.14	3.65	0.53	1.17	0.85	0.23	0.00230074	ABU68406	putative MYB transcription factor [Avicennia marina]	1e-53
GSVIVG01014291001	32.94	28.52	30.73	59.86	54.6	57.23	1.86	4.57e-05	115.92	99.48	107.7	28.53	22.38	25.45	0.24	1.22e-26	XP_002285146	PREDICTED: similar to putative ethylene response factor ERF3b [Vitis vinifera]	2e-91
GSVIVG01035690001	26.86	26.37	26.62	18.46	25.82	22.14	0.83	0.628987	21.69	29.51	25.6	8.87	9.64	9.25	0.36	0.000482226	AAV36561	RD22-like protein [Vitis vinifera]	2e-07
GSVIVG01017493001	36.95	33.69	35.32	39.56	44.17	41.87	1.19	0.618945	69.69	75.35	72.52	15.88	18.32	17.1	0.24	1.61e-20	AAN62342	Jp18 [Citrus trifoliata]	5e-57
GSVIVG01019715001	0.79	0	0.4	2.61	0.22	1.42	3.58	0.889489	2.32	3.72	3.02	0.36	1.07	0.72	0.24	0.0129006	XP_002518959	Auxin-induced protein 5NG4, putative [Ricinus communis]	1e-143
GSVIVG01024270001	128.29	112.7	120.5	276.24	202.79	239.51	1.99	0.0312867	240.77	298.57	269.67	66.37	60.6	63.48	0.24	6.07e-11	XP_002520014	cytochrome P450, putative [Ricinus communis]	7e-39
GSVIVG01025972001	1.3	1.67	1.48	5.44	2.13	3.79	2.55	0.624021	11.73	10.98	11.36	3.12	2.28	2.7	0.24	0.012705	CBI39266	unnamed protein product [Vitis vinifera]	5e-26
GSVIVG01027886001	3.56	4.65	4.11	4.14	3.6	3.87	0.94	1	12.78	10.05	11.41	2.86	2.64	2.75	0.24	1.94e-13	BAB02771	mycolic acid methyl transferase-like protein [Arabidopsis thaliana]	2e-250
GSVIVG01031402001	82.77	79.43	81.1	160.22	150.41	155.31	1.92	1.68e-08	215.35	257.19	236.27	52.84	60.38	56.61	0.24	7.94e-15	CAN80918	hypothetical protein VITISV_002639 [Vitis vinifera]	5e-06
GSVIVG01035693001	6.9	5.63	6.27	4.29	5.56	4.93	0.79	0.801848	5.8	10.48	8.14	2.04	1.93	1.99	0.24	0.0361949	AAV36561	RD22-like protein [Vitis vinifera]	1e-72
GSVIVG01000756001	3.15	2.66	2.91	8.98	5.43	7.21	2.48	0.130225	17.95	10	13.97	3.47	3.53	3.5	0.25	0.015805	NP_180621	nucleoside/nucleotide kinase-like protein [Arabidopsis thaliana]	3e-193
GSVIVG01003827001	9.5	12.9	11.2	10.5	11.34	10.92	0.98	1	6.09	7.3	6.7	1	2.38	1.69	0.25	0.0103198	CAN69510	hypothetical protein VITISV_018383 [Vitis vinifera]	1e-75
GSVIVG01009348001	251.65	260.72	256.19	353.16	327.33	340.25	1.33	0.0113795	482.53	550.83	516.68	124.45	135.35	129.9	0.25	3.51e-23	XP_002510101	sigma factor sigb regulation protein rsbq, putative [Ricinus communis]	4e-78
GSVIVG01017381001	79.73	77.52	78.62	202.79	131.87	167.33	2.13	0.105556	268.89	309.75	289.32	80.69	72.65	76.67	0.27	1.58e-19	XP_002892858	binding protein [Arabidopsis lyrata subsp. lyrata]	0
GSVIVG01029462001	1.49	1.1	1.29	2.83	3.29	3.06	2.36	0.0669366	5.9	8.34	7.12	1.88	1.65	1.76	0.25	0.000124714	XP_002513297	strubbelig receptor, putative [Ricinus communis]	3e-251
GSVIVG01036431001	0.8	0.34	0.57	1.33	1.05	1.19	2.09	0.528246	2.63	4.4	3.52	0.96	0.78	0.87	0.25	0.0168123	XP_002528049	Cell division protein kinase, putative [Ricinus communis]	6e-171
GSVIVG01001118001	0.78	1	0.89	1.09	1.19	1.14	1.28	0.965434	2.02	2.28	2.15	0.55	0.55	0.55	0.26	0.0203314	XP_002512799	pentatricopeptide repeat-containing protein, putative [Ricinus communis]	8e-27
GSVIVG01002607001	4.89	5.14	5.01	9.5	7.5	8.5	1.69	0.0837691	5	5.71	5.36	1.89	0.86	1.38	0.26	0.000155814	CAN69522	hypothetical protein VITISV_018333 [Vitis vinifera]	4e-178
GSVIVG01008839001	32.23	31.77	32	50.35	47.95	49.15	1.54	0.00372991	52.72	48.48	50.6	12.21	14.02	13.12	0.26	1.6e-20	XP_002285870	PREDICTED: similar to nam-like protein [Vitis vinifera]	4e-103
GSVIVG01017342001	0.61	0.39	0.5	2.57	1.61	2.09	4.18	0.0653423	2.29	2.79	2.54	0.57	0.75	0.66	0.26	0.0201568	XP_002517647	AMP-activated protein kinase, gamma regulatory subunit, putative [Ricinus communis]	3e-123
GSVIVG01019491001	1.44	1.77	1.6	2.01	1.15	1.58	0.98	1	1.41	1.48	1.44	0.39	0.36	0.38	0.26	0.0392492	XP_002509924	serine-threonine protein kinase, putative [Ricinus communis]	1e-75
GSVIVG01027472001	1.68	1.92	1.8	3.13	1.47	2.3	1.28	0.982881	3.31	4.03	3.67	0.9	0.98	0.94	0.26	0.0467065	XP_002300524	NAC domain protein, IPR003441 [Populus trichocarpa]	2e-50
GSVIVG01019458001	42.75	46.38	44.56	54.38	53.74	54.06	1.21	0.207754	79.55	77.7	78.62	17.72	12.57	15.14	0.19	2.43e-41	XP_002304537	cation proton exchanger [Populus trichocarpa]	1e-203
GSVIVG01033267001	5.13	7.94	6.54	15.08	4.05	9.56	1.46	0.969877	30.74	18.35	24.55	4.12	8.67	6.39	0.26	0.020276	CBI29832	unnamed protein product [Vitis vinifera]	9e-19
GSVIVG01035737001	0.3	0.98	0.64	1.76	2.55	2.15	3.37	0.209325	4.42	5.02	4.72	0.98	1.45	1.21	0.26	0.00637563	ACG43047	GTP-ase activating protein for Arf containing protein [Zea mays]	3e-65
GSVIVG01036110001	3.39	3.79	3.59	6.88	8.69	7.79	2.17	0.155125	11.84	12.12	11.98	3.08	3.1	3.09	0.26	0.000234949	NP_001066192	Os12g0155100 [Oryza sativa Japonica Group]	5e-17
GSVIVG01013182001	1.78	2.07	1.92	1.49	1.4	1.44	0.75	0.906851	5.58	4.69	5.13	1.64	1.13	1.39	0.27	0.000238408	XP_002519841	transcription factor, putative [Ricinus communis]	8e-145
GSVIVG01013267001	71.47	78.11	74.79	76.46	78.68	77.57	1.04	0.979799	178.82	205.56	192.19	54.73	50.06	52.39	0.27	2.26e-19	ABR09296	ethphon-induced protein [Hevea brasiliensis]	3e-09
GSVIVG01015389001	0.94	0.91	0.93	1.23	2.31	1.77	1.91	0.608169	2.74	3.53	3.14	0.85	0.87	0.86	0.27	0.0196766	ADL36734	HSF domain class transcription factor [Malus x domestica]	2e-75
GSVIVG01018325001	0.34	0.22	0.28	0.53	0.58	0.55	1.98	0.863258	2.06	2.07	2.06	0.41	0.72	0.56	0.27	0.0232744	XP_002319441	cytochrome P450 [Populus trichocarpa]	9e-156
GSVIVG01019655001	15.66	16.53	16.09	24.91	24.97	24.94	1.55	0.0617917	24.58	30.68	27.63	3.56	5.85	4.71	0.17	7.49e-12	ADH04264	HB1 [Nicotiana benthamiana]	3e-29
GSVIVG01020614001	17.5	14.03	15.77	10.67	15.16	12.91	0.82	0.798888	21.69	32.72	27.2	7.97	6.99	7.48	0.27	0.00269942	XP_002517842	glutaredoxin, grx, putative [Ricinus communis]	1e-19
GSVIVG01027584001	1	0.78	0.89	1.16	0.63	0.9	1.01	1	2.66	4.54	3.6	0.78	1.2	0.99	0.27	0.0252839	XP_002511771	Xylem serine proteinase 1 precursor, putative [Ricinus communis]	2e-292
GSVIVG01027922001	3.34	2.81	3.08	2.59	2.36	2.47	0.8	0.848307	6.19	5.61	5.9	1.87	1.3	1.58	0.27	9.93e-06	XP_002528344	3-isopropylmalate dehydratase, putative [Ricinus communis]	2e-260
GSVIVG01027952001	3.92	4.63	4.28	3	3.46	3.23	0.76	0.73929	4.36	5.53	4.95	1.25	1.38	1.31	0.27	9.49e-05	XP_002518207	transporter, putative [Ricinus communis]	2e-135
GSVIVG01029170001	2.79	2.69	2.74	2.19	3.02	2.6	0.95	1	5.21	6.95	6.08	1.34	1.91	1.62	0.27	0.00107785	AAS46241	xyloglucan endotransglucosylase-hydrolase XTH3 [Solanum lycopersicum]	3e-93
GSVIVG01029202001	55.97	52.56	54.27	38.84	32.4	35.62	0.66	0.00153091	131.32	134.41	132.87	34.18	35.74	34.96	0.26	3.12e-31	XP_002534483	ATP binding protein, putative [Ricinus communis]	1e-220
GSVIVG01033366001	4.06	5.75	4.9	8.51	5.2	6.86	1.4	0.711296	2.78	3.56	3.17	1.3	0.43	0.86	0.27	0.0436669	XP_002323294	cytochrome P450 [Populus trichocarpa]	9e-79
GSVIVG01031502001	26.94	29.11	28.02	48.64	49.78	49.21	1.76	0.000106134	59.17	64.41	61.79	26.1	25.36	25.73	0.42	2.17e-10	XP_002523697	metal ion binding protein, putative [Ricinus communis]	4e-39
GSVIVG01015052001	0.9	1.3	1.1	3.41	8.06	5.74	5.21	0.119986	5.45	5.59	5.52	1.71	1.42	1.56	0.28	0.00104623	AAC00612	Hypothetical protein [Arabidopsis thaliana]	8e-105
GSVIVG01020066001	2.05	1.32	1.69	1.23	1.44	1.33	0.79	0.982785	3.97	3.85	3.91	1.29	0.93	1.11	0.28	0.0260262	BAD68417	AP2 DNA-binding domain protein-like [Oryza sativa Japonica Group]	1e-90
GSVIVG01017737001	19.1	14.13	16.62	27.96	16.36	22.16	1.33	0.843729	23.43	33.5	28.46	5.81	7.43	6.62	0.23	9.05e-05	XP_002516897	Flavonol synthase/flavanone 3-hydroxylase, putative [Ricinus communis]	2e-162
GSVIVG01032732001	120.51	113.71	117.11	212.56	234.37	223.47	1.91	9.6e-09	194.53	306.46	250.5	70.1	70.31	70.2	0.28	0.00662036	CBY94070	early responsive to dehydration [Fagus sylvatica]	4e-33
GSVIVG01025684001	11.98	9.98	10.98	9.28	7.45	8.37	0.76	0.427803	34.58	39.11	36.84	4.14	5.64	4.89	0.13	3.27e-34	ABD32800	Protein of unknown function DUF584 [Medicago truncatula]	2e-11
GSVIVG01002881001	3.36	3.13	3.25	2.71	2.39	2.55	0.79	0.820236	1.98	1.99	1.98	0.56	0.58	0.57	0.29	0.0306799	XP_002531698	protein binding protein, putative [Ricinus communis]	1e-154
GSVIVG01007784001	119.64	121.6	120.62	133.48	117.86	125.67	1.04	0.951349	143.29	165.91	154.6	43	46.51	44.75	0.29	3.75e-17	AAZ79355	aldehyde dehydrogenase [Vitis pseudoreticulata]	1e-297
GSVIVG01007825001	23.88	24.26	24.07	35.09	27.09	31.09	1.29	0.546911	44.71	51.71	48.21	10.55	17.02	13.79	0.29	1.12e-09	XP_002511460	F-box and wd40 domain protein, putative [Ricinus communis]	6e-08
GSVIVG01014703001	4.35	3.76	4.05	7.34	6.03	6.69	1.65	0.068172	17.42	16.9	17.16	5.22	4.82	5.02	0.29	7.84e-14	XP_002522779	cellulose synthase, putative [Ricinus communis]	2e-301
GSVIVG01017103001	10.23	11.35	10.79	21.71	17.36	19.54	1.81	0.00570476	19.47	22.79	21.13	7.42	4.76	6.09	0.29	5.16e-10	CBI36153	unnamed protein product [Vitis vinifera]	1e-19
GSVIVG01017449001	26.63	29.7	28.16	38.37	39.72	39.05	1.39	0.0534891	28.5	32.36	30.43	8.59	8.76	8.68	0.29	1.76e-13	AAB88878	ethylene-forming-enzyme-like dioxygenase [Prunus armeniaca]	1e-88
GSVIVG01018419001	2.68	2.99	2.83	4.6	3.36	3.98	1.4	0.721087	9.35	9.86	9.61	3.81	1.8	2.81	0.29	5.76e-05	XP_002526512	sterol desaturase, putative [Ricinus communis]	8e-98
GSVIVG01024267001	32.38	30.85	31.62	56.24	47.67	51.95	1.64	0.00137459	56.08	62.51	59.3	17.35	17.1	17.23	0.29	2.91e-21	XP_002524036	cytochrome P450, putative [Ricinus communis]	2e-40
GSVIVG01024994001	45.97	41.41	43.69	92.93	63.14	78.03	1.79	0.180159	23.15	31.44	27.3	7.28	8.63	7.96	0.29	4.88e-05	XP_002284063	PREDICTED: similar to HSC70-1 (heat shock cognate 70 kDa protein 1); ATP binding isoform 1 [Vitis vinifera]	2e-39
GSVIVG01032915001	9.09	6.67	7.88	12.35	10.02	11.18	1.42	0.539106	25.86	32.05	28.95	7.3	9.22	8.26	0.29	1.23e-08	AAM22488	36I5.7 [Oryza sativa Japonica Group]	7e-60
GSVIVG01034729001	0.88	1.89	1.39	1.33	1.54	1.44	1.04	1	3.3	3.41	3.35	1.1	0.83	0.97	0.29	0.00959123	XP_002311042	proline transporter [Populus trichocarpa]	3e-194
GSVIVG01035547001	1.22	1.3	1.26	2.64	2.91	2.78	2.2	0.115524	4.64	4.74	4.69	1.39	1.37	1.38	0.29	0.000162202	XP_002514581	o-linked n-acetylglucosamine transferase, ogt, putative [Ricinus communis]	7e-207
GSVIVG01003825001	13.49	14.95	14.22	11.35	15.94	13.64	0.96	1	6.05	9.02	7.54	1.88	2.71	2.29	0.3	0.00430624	CAN70332	hypothetical protein VITISV_001431 [Vitis vinifera]	2e-134
GSVIVG01008284001	23.13	25.97	24.55	20.08	18.87	19.48	0.79	0.508118	60.28	60.61	60.45	18.68	17.79	18.23	0.3	8.48e-16	NP_176881	LOB domain-containing protein 40 [Arabidopsis thaliana]	4e-64
GSVIVG01009347001	22.31	20.96	21.63	31.9	28.07	29.98	1.39	0.0690499	43.35	48.51	45.93	13.45	13.69	13.57	0.3	1.64e-18	XP_002510099	E3 ubiquitin ligase PUB14, putative [Ricinus communis]	2e-150
GSVIVG01011047001	17.16	18.64	17.9	28.69	32.55	30.62	1.71	0.000338843	46.8	59.66	53.23	15.23	16.64	15.94	0.3	2.89e-07	ADP37173	putative ERD6-like transporter [Vitis vinifera]	3e-236
GSVIVG01011336001	1.18	1.39	1.29	2.82	4.24	3.53	2.75	0.0568984	4.62	4.25	4.44	1.55	1.13	1.34	0.3	0.00534506	NP_193639	enhanced disease resistance 2 protein [Arabidopsis thaliana]	5e-122
GSVIVG01011380001	18.34	16.56	17.45	22.55	28.94	25.75	1.48	0.251021	30.17	33.54	31.86	9.68	9.41	9.54	0.3	3.92e-07	XP_002517494	transcription regulator, putative [Ricinus communis]	6e-27
GSVIVG01017324001	35.21	39.22	37.22	45.46	43.25	44.36	1.19	0.409148	28.86	30.83	29.84	8.31	9.8	9.05	0.3	1.16e-12	NP_197519	tetratricopeptide repeat domain-containing protein [Arabidopsis thaliana]	3e-42
GSVIVG01017520001	1.19	2.14	1.67	3.24	3.04	3.14	1.89	0.357331	3.11	3.8	3.46	1.43	0.63	1.03	0.3	0.0277403	XP_002270287	PREDICTED: similar to nodulin [Vitis vinifera]	8e-112
GSVIVG01021061001	7.02	8.53	7.77	12.18	17.37	14.78	1.9	0.0242603	19.91	19.06	19.48	6.45	5.05	5.75	0.3	7.11e-10	XP_002518095	transcription factor, putative [Ricinus communis]	4e-138
GSVIVG01027443001	16.62	14.64	15.63	22.16	24.26	23.21	1.48	0.0148763	37.7	38.8	38.25	11.92	10.93	11.43	0.3	1.8e-19	ABV53465	pseudo-response regulator 9 [Castanea sativa]	3e-142
GSVIVG01024710001	4.97	3.73	4.35	7.39	7.38	7.38	1.7	0.0850353	15.61	16.95	16.28	7.08	6.57	6.83	0.42	1.54e-06	XP_002521194	protein phosphatase 2c, putative [Ricinus communis]	6e-109
GSVIVG01002273001	2.68	3.89	3.29	3.51	4.79	4.15	1.26	0.885535	9.56	11.18	10.37	3.63	2.83	3.23	0.31	0.000546526	NP_196588	RAB GTPase H1E [Arabidopsis thaliana]	7e-88
GSVIVG01003826001	8.47	9.69	9.08	8.8	9.68	9.24	1.02	1	4.44	4.91	4.68	0.83	2.09	1.46	0.31	0.000324491	CBI38400	unnamed protein product [Vitis vinifera]	2e-155
GSVIVG01013741001	0.44	0.85	0.65	0.77	0.72	0.74	1.16	1	1.92	3.03	2.47	0.82	0.7	0.76	0.31	0.0175946	ADN33834	protein kinase family protein [Cucumis melo subsp. melo]	6e-179
GSVIVG01014705001	21.26	24.83	23.05	27.52	29.01	28.27	1.23	0.251021	44.78	50.43	47.61	15.41	13.84	14.62	0.31	2.38e-20	AAZ32787	cellulose synthase-like protein CslE [Nicotiana tabacum]	2e-259
GSVIVG01014782001	48.17	57.24	52.7	65.11	66.41	65.76	1.25	0.328816	103.86	109.91	106.88	32.19	34.88	33.53	0.31	3.53e-15	NP_187939	chaperone DnaJ-domain containing protein [Arabidopsis thaliana]	3e-23
GSVIVG01016261001	2.8	3.92	3.36	3.69	2.53	3.11	0.93	1	6.52	7.76	7.14	2.51	1.94	2.22	0.31	2.88e-05	XP_002534145	protein binding protein, putative [Ricinus communis]	3e-105
GSVIVG01016473001	3.91	4.42	4.17	5.5	5.58	5.54	1.33	0.531943	6.34	8.75	7.54	2.19	2.51	2.35	0.31	0.000241452	ACM89527	protein kinase-related protein [Glycine max]	3e-255
GSVIVG01018422001	2.9	2.75	2.83	7.2	4.44	5.82	2.06	0.208217	8.99	11.13	10.06	3.49	2.74	3.12	0.31	3.8e-07	XP_002526512	sterol desaturase, putative [Ricinus communis]	2e-250
GSVIVG01019126001	1.41	0.3	0.85	0.37	1.04	0.71	0.82	1	2.2	3.1	2.65	0.28	1.36	0.82	0.31	0.0420951	AAT48629	putative auxin efflux carrier protein 9 [Medicago truncatula]	1e-146
GSVIVG01020069001	11.6	11.41	11.5	19.06	18.57	18.81	1.64	0.00117087	26.17	31.24	28.7	8.09	9.99	9.04	0.31	1.02e-10	NP_564977	alpha-amylase-like 3 [Arabidopsis thaliana]	0
GSVIVG01025342001	71.96	75.26	73.61	78.24	71.99	75.11	1.02	1	25.87	26.53	26.2	7.45	8.77	8.11	0.31	8.48e-16	ACZ17391	lipoxygenase [Vitis vinifera]	0
GSVIVG01025576001	9.2	7.74	8.47	6.84	9.95	8.39	0.99	1	16.98	20.68	18.83	5.84	5.93	5.88	0.31	7.95e-08	NP_181270	protein aluminum sensitive 3 [Arabidopsis thaliana]	4e-96
GSVIVG01028320001	9.66	13.7	11.68	22.3	40.01	31.16	2.67	0.10699	88.6	97.28	92.94	38.77	19.38	29.08	0.31	2.33e-05	CBI37108	unnamed protein product [Vitis vinifera]	2e-21
GSVIVG01003830001	8.94	10.93	9.93	8.7	11.11	9.9	1	1	4.71	5.7	5.21	1.27	2.06	1.67	0.32	0.000875731	CBI38400	unnamed protein product [Vitis vinifera]	9e-157
GSVIVG01007984001	47.44	48.99	48.22	78.72	74.14	76.43	1.59	0.00125099	119.72	132.62	126.17	41.95	37.91	39.93	0.32	2.36e-19	AAC32136	YGL010w-like protein [Picea mariana]	1e-53
GSVIVG01010672001	3.57	3.9	3.73	2.74	3.53	3.14	0.84	0.977572	5.28	6.86	6.07	1.99	1.89	1.94	0.32	0.00480722	XP_002510875	Gibberellin receptor GID1, putative [Ricinus communis]	5e-94
GSVIVG01025107001	2.88	2.2	2.54	2.36	3.19	2.77	1.09	1	3.87	3.05	3.46	1.15	1.04	1.09	0.32	0.00952384	XP_002532264	Peptide transporter, putative [Ricinus communis]	6e-143
GSVIVG01025589001	5.69	8.08	6.88	9.37	10.08	9.72	1.41	0.18099	16.64	13.62	15.13	5.2	4.56	4.88	0.32	1.79e-09	NP_181273	uncharacterized protein [Arabidopsis thaliana]	2e-161
GSVIVG01026064001	3.87	3.48	3.67	4.73	3.2	3.97	1.08	1	4.05	5	4.53	1.16	1.71	1.44	0.32	0.0016761	XP_002265432	PREDICTED: hypothetical protein [Vitis vinifera]	7e-175
GSVIVG01026516001	16.54	16.23	16.38	30.19	32.63	31.41	1.92	0.0316066	30.63	35.88	33.26	12.12	9.11	10.61	0.32	3.05e-05	XP_002275141	PREDICTED: similar to HEC3 (HECATE 3); DNA binding / transcription factor [Vitis vinifera]	4e-64
GSVIVG01036490001	114.56	146.57	130.56	144.99	153.21	149.1	1.14	0.512075	469.88	567.84	518.86	178.42	228.84	203.63	0.39	5.53e-07	XP_002525956	s-adenosylmethionine decarboxylase, putative [Ricinus communis]	4e-37
GSVIVG01028880001	2.29	3.93	3.11	4.8	4.51	4.65	1.5	0.861448	13.19	10.04	11.61	5.5	2.01	3.75	0.32	0.037176	ACN91542	anthocyanin permease 1 [Vitis vinifera]	4e-29
GSVIVG01032914001	41.52	42.11	41.81	70.64	52.8	61.72	1.48	0.210167	106.22	116.34	111.28	36.54	34.9	35.72	0.32	5.2e-25	XP_002328635	predicted protein [Populus trichocarpa]	3e-26
GSVIVG01007039001	19.6	21.46	20.53	38.6	29.36	33.98	1.66	0.0629427	47.1	61.75	54.42	18.49	17.64	18.06	0.33	1.9e-05	XP_002522779	cellulose synthase, putative [Ricinus communis]	4e-226
GSVIVG01015970001	0.67	1.03	0.85	1.47	2.18	1.83	2.15	0.229081	2.38	3.02	2.7	0.86	0.92	0.89	0.33	0.00876322	XP_002278464	PREDICTED: similar to ATCNGC5 (CYCLIC NUCLEOTIDE GATED CHANNEL 5); calmodulin binding / cyclic nucleotide binding / potassium channel [Vitis vinifera]	8e-294
GSVIVG01018421001	0.83	1.01	0.92	1.95	1.49	1.72	1.87	0.025969	2.97	3.57	3.27	1.17	0.97	1.07	0.33	1.79e-08	XP_002526512	sterol desaturase, putative [Ricinus communis]	4e-235
GSVIVG01018750001	2.22	2.53	2.38	4.38	3.99	4.19	1.76	0.388303	5.5	5.53	5.52	1.57	2.07	1.82	0.33	0.00645484	ACH87168	senescence-related protein [Camellia sinensis]	1e-75
GSVIVG01024583001	19.49	20.35	19.92	38.65	34.78	36.72	1.84	1.24e-07	75.33	86.88	81.1	25.97	27.41	26.69	0.33	1.13e-15	XP_002517709	CBL-interacting serine/threonine-protein kinase, putative [Ricinus communis]	5e-103
GSVIVG01025604001	3.44	4.44	3.94	6.54	5.82	6.18	1.57	0.477198	8.9	9.42	9.16	3.69	2.42	3.05	0.33	0.00232362	NP_001055765	Os05g0462000 [Oryza sativa Japonica Group]	1e-15
GSVIVG01030675001	48.45	41.98	45.22	67.34	60.88	64.11	1.42	0.0542662	70.74	67.61	69.17	23.43	21.92	22.68	0.33	4.22e-13	XP_002532530	Aspartic proteinase nepenthesin-1 precursor, putative [Ricinus communis]	4e-41
GSVIVG01031901001	4.42	4.33	4.38	9.92	8.12	9.02	2.06	0.0594849	8.57	10.91	9.74	3.43	3.06	3.25	0.33	0.000812074	XP_002284669	PREDICTED: similar to non-symbiotic hemoglobin class 1 [Vitis vinifera]	2e-128
GSVIVG01032463001	1.96	2.14	2.05	4.44	3.73	4.08	1.99	0.331456	10.33	11.81	11.07	2.43	4.79	3.61	0.33	0.000118365	XP_002888779	hypothetical protein ARALYDRAFT_476162 [Arabidopsis lyrata subsp. lyrata]	3e-18
GSVIVG01038540001	1.75	3.1	2.42	2.06	1.08	1.57	0.65	0.909179	6.13	7.19	6.66	2.1	2.3	2.2	0.33	0.0287347	ADN43418	pathogenesis-related protein 1 [Vitis hybrid cultivar]	2e-75
GSVIVG01005301001	13.79	12.21	13	11.3	11.43	11.37	0.87	0.801689	17.64	16.05	16.84	5.5	5.86	5.68	0.34	5.55e-09	XP_002518591	transcription factor, putative [Ricinus communis]	3e-144
GSVIVG01006766001	18.89	23.05	20.97	44.51	34.98	39.74	1.9	0.00833179	55.3	67.2	61.25	22.08	19.26	20.67	0.34	9.28e-09	XP_002522779	cellulose synthase, putative [Ricinus communis]	4e-179
GSVIVG01009716001	7.05	8.31	7.68	9.72	13.7	11.71	1.52	0.347867	26.38	22.93	24.66	8.73	7.87	8.3	0.34	3.71e-06	ABH02884	MYB transcription factor MYB164 [Glycine max]	1e-29
GSVIVG01014162001	1.46	1.25	1.35	1.64	1.81	1.73	1.27	0.879383	2.78	4.37	3.58	1.17	1.25	1.21	0.34	0.0195893	XP_002522988	receptor serine-threonine protein kinase, putative [Ricinus communis]	2e-137
GSVIVG01018208001	29.75	22.86	26.3	41.85	37.76	39.8	1.51	0.160294	18.07	18.77	18.42	7.11	5.35	6.23	0.34	0.00191381	XP_002878340	zinc ion binding protein [Arabidopsis lyrata subsp. lyrata]	5e-23
GSVIVG01018423001	1.83	1.42	1.62	1.85	2.39	2.12	1.3	0.874224	3.22	3.66	3.44	1.18	1.16	1.17	0.34	0.00547288	XP_002526512	sterol desaturase, putative [Ricinus communis]	2e-256
GSVIVG01019442001	11.24	11.46	11.35	16.86	15.5	16.18	1.43	0.0631602	19.34	19	19.17	6.8	6.28	6.54	0.34	1.66e-11	XP_002509882	ATP binding protein, putative [Ricinus communis]	0
GSVIVG01035801001	1.48	1.91	1.7	2.7	2.38	2.54	1.5	0.467984	3.23	3.61	3.42	1.14	1.16	1.15	0.34	0.000942576	CBW30481	inward rectifying shaker-like K+ channel [Vitis vinifera]	0
GSVIVG01036558001	5.5	4.66	5.08	3.07	3.31	3.19	0.63	0.290617	9.17	9.79	9.48	3.31	3.18	3.25	0.34	1.33e-05	XP_002281338	PREDICTED: brassinosteroid-6-oxidase [Vitis vinifera]	2e-266
GSVIVG01008461001	15.65	15.99	15.82	20.29	25.37	22.83	1.44	0.00805477	49.88	51.89	50.89	21.35	22.77	22.06	0.43	4.74e-14	XP_002892993	ketose-bisphosphate aldolase class-II family protein [Arabidopsis lyrata subsp. lyrata]	0
GSVIVG01006763001	23.87	27.06	25.46	47.61	39.77	43.69	1.72	0.00178675	62.47	82.14	72.31	27	23.67	25.34	0.35	6.15e-05	XP_002522779	cellulose synthase, putative [Ricinus communis]	5e-239
GSVIVG01011107001	12.14	9.44	10.79	9.18	8.63	8.91	0.83	0.812615	12.2	15.79	13.99	4.01	5.84	4.92	0.35	0.000234755	ADY80558	adenylate isopentenyltransferase [Malus x domestica]	9e-54
GSVIVG01015355001	4.26	4.27	4.26	6.04	6.42	6.23	1.46	0.126971	10.63	11.47	11.05	4.3	3.54	3.92	0.35	8.04e-10	XP_002514271	F-box and wd40 domain protein, putative [Ricinus communis]	4e-201
GSVIVG01017332001	1.18	1.02	1.1	2.15	2.18	2.17	1.97	0.349057	8.34	7.86	8.1	2.34	3.41	2.88	0.35	2.86e-05	CAN66123	hypothetical protein VITISV_023424 [Vitis vinifera]	1e-68
GSVIVG01018403001	32.61	32.49	32.55	68.56	47.25	57.91	1.78	0.146279	94.31	100.42	97.37	35	33.38	34.19	0.35	4.22e-22	NP_191575	ABC transporter C family member 9 [Arabidopsis thaliana]	1e-239
GSVIVG01019873001	39.55	41.3	40.42	64.12	56.89	60.51	1.5	0.000919705	47.49	58.6	53.05	18.74	18.6	18.67	0.35	9.37e-08	XP_002509596	Amine oxidase [copper-containing] precursor, putative [Ricinus communis]	1e-212
GSVIVG01027784001	324.83	296.74	310.78	672.07	498.7	585.38	1.88	0.0359378	859.53	1012.18	935.86	292.64	299.51	296.07	0.32	2.97e-13	CBI23621	unnamed protein product [Vitis vinifera]	3e-37
GSVIVG01022381001	2	1	1.5	3.14	3.61	3.38	2.25	0.211485	4.26	4.7	4.48	1.16	1.99	1.57	0.35	0.0108252	XP_002310546	magnesium transporter [Populus trichocarpa]	8e-129
GSVIVG01024259001	48.11	49	48.55	91.45	78.34	84.9	1.75	7.84e-05	139.08	163.22	151.15	55	51.73	53.36	0.35	6.89e-12	AAW51125	putative alcohol acyl-transferases [Cucumis melo]	1e-184
GSVIVG01001115001	1.77	1.36	1.56	5.99	3.46	4.72	3.02	0.101258	5.42	6.48	5.95	1.9	2.36	2.13	0.36	1.88e-06	ABF72002	U-box domain-containing protein [Musa acuminata]	5e-83
GSVIVG01002581001	23.84	24.59	24.21	39.44	34.11	36.77	1.52	0.0124664	47.84	54.99	51.42	17.53	19.66	18.59	0.36	6.43e-13	XP_002283805	PREDICTED: hypothetical protein [Vitis vinifera]	6e-35
GSVIVG01011146001	274.67	257.96	266.31	575.41	475.07	525.24	1.97	0.000184998	474.1	509.59	491.85	168.34	185.06	176.7	0.36	2.38e-23	XP_002524053	bel1 homeotic protein, putative [Ricinus communis]	1e-100
GSVIVG01015159001	0.73	1.06	0.9	2.58	2.79	2.69	3	0.0514926	9.22	5.32	7.27	2.78	2.5	2.64	0.36	0.0478739	XP_002516099	serine/threonine-protein kinase, putative [Ricinus communis]	1e-214
GSVIVG01018044001	933.1	857.7	895.4	1668.98	1410.23	1539.61	1.72	0.000820985	1670.69	2159.22	1914.95	674.42	699.44	686.93	0.36	1.59e-05	AAL32038	early light-induced protein-like protein [Retama raetam]	4e-46
GSVIVG01019884001	20.68	16.53	18.61	34.03	34.74	34.39	1.85	0.000168667	28.33	32.34	30.34	9.17	12.85	11.01	0.36	4.33e-10	AEE00201	senescence-inducible chloroplast stay-green protein [Medicago truncatula]	8e-93
GSVIVG01011790001	6.13	5.31	5.72	9.51	9.3	9.41	1.64	0.0997768	21.16	24.81	22.98	6.68	6.28	6.48	0.28	1.08e-12	CBH32660	Methyltransferase domain containing protein,expressed [Triticum aestivum]	2e-67
GSVIVG01026673001	1.31	1.93	1.62	3.54	2.77	3.16	1.95	0.243376	4.3	3.88	4.09	1.73	1.19	1.46	0.36	0.0134154	ACG24270	SNARE-interacting protein KEULE [Zea mays]	3e-116
GSVIVG01028290001	4.5	3.83	4.17	6.85	5.99	6.42	1.54	0.049195	15.03	12.23	13.63	5.9	4	4.95	0.36	4.19e-08	XP_002521953	myosin XI, putative [Ricinus communis]	5e-272
GSVIVG01026640001	4.12	5.31	4.71	5.52	5.23	5.38	1.14	0.808059	7.3	9.78	8.54	3.91	4.26	4.08	0.48	0.00467886	NP_195281	transducin/WD40 domain-containing protein [Arabidopsis thaliana]	1e-266
GSVIVG01032702001	18.66	15.88	17.27	8.62	11.23	9.93	0.57	0.0672323	22.01	29.86	25.94	8.09	10.64	9.37	0.36	0.000666504	XP_002456554	hypothetical protein SORBIDRAFT_03g038330 [Sorghum bicolor]	3e-50
GSVIVG01035118001	2.65	2.88	2.76	3.8	5.48	4.64	1.68	0.0770324	3.54	2.97	3.25	1.25	1.11	1.18	0.36	0.000573277	NP_199726	gamete expressed 2 protein [Arabidopsis thaliana]	1e-290
GSVIVG01036477001	4.31	5.35	4.83	6.48	7.14	6.81	1.41	0.3588	6.62	7.8	7.21	2.09	3.09	2.59	0.36	0.000114391	NP_198669	tryptophan synthase beta chain [Arabidopsis thaliana]	4e-218
GSVIVG01037714001	1.73	2.49	2.11	2.45	2.5	2.48	1.17	0.960777	5.13	5.83	5.48	1.88	2.04	1.96	0.36	0.00371787	XP_002885364	extracellular ligand-gated ion channel [Arabidopsis lyrata subsp. lyrata]	2e-112
GSVIVG01009646001	17.55	20.31	18.93	31.16	23.29	27.23	1.44	0.277634	43.16	52.51	47.83	11.92	23.04	17.48	0.37	0.000137882	AAF06347	SCUTL2 [Vitis vinifera]	7e-42
GSVIVG01013164001	35.96	35.97	35.97	63.4	54.13	58.77	1.63	0.000662654	57.78	64.59	61.19	22.36	22.72	22.54	0.37	1.66e-19	NP_186939	RING/FYVE/PHD zinc finger-related protein [Arabidopsis thaliana]	4e-45
GSVIVG01017372001	2.38	2.19	2.29	4.1	3.86	3.98	1.74	0.555424	9.55	5.76	7.66	3.28	2.33	2.81	0.37	0.0397931	ACG43146	agenet domain containing protein [Zea mays]	5e-42
GSVIVG01019108001	2.85	3.34	3.09	5.58	5.5	5.54	1.79	0.252872	10.31	10.13	10.22	4.37	3.15	3.76	0.37	0.000732582	NP_197150	Putative adipose-regulatory protein (Seipin) [Arabidopsis thaliana]	6e-51
GSVIVG01020084001	16.78	16.41	16.59	18.93	17.17	18.05	1.09	0.909291	40.77	45.93	43.35	16.86	15.25	16.05	0.37	3.63e-13	XP_002520155	nitrate transporter, putative [Ricinus communis]	2e-221
GSVIVG01025106001	5.14	3.37	4.25	4.36	5.61	4.99	1.17	0.938527	6.42	5.69	6.05	2.25	2.19	2.22	0.37	0.00149948	XP_002532264	Peptide transporter, putative [Ricinus communis]	3e-149
GSVIVG01025809001	4.59	5.1	4.84	9.97	7.9	8.94	1.84	0.0504946	11.19	10.45	10.82	5.06	2.93	4	0.37	0.000159539	XP_002523668	inositol or phosphatidylinositol kinase, putative [Ricinus communis]	6e-53
GSVIVG01001839001	15.58	17.21	16.39	36.31	29.12	32.72	2	0.00101091	15.23	17.66	16.45	5.6	6	5.8	0.35	5.08e-08	XP_002265308	PREDICTED: similar to LHT1 (LYSINE HISTIDINE TRANSPORTER 1); amino acid transmembrane transporter [Vitis vinifera]	2e-234
GSVIVG01035385001	41.27	35.54	38.41	17.9	26.69	22.3	0.58	0.0108201	4.28	4.54	4.41	1.59	1.7	1.65	0.37	0.0311407	NP_180184	heat stress transcription factor A-2 [Arabidopsis thaliana]	2e-77
GSVIVG01000190001	1.93	1.94	1.94	2.66	2.14	2.4	1.24	0.873406	7.68	4.65	6.17	2.71	1.97	2.34	0.38	0.0395511	CBI33747	unnamed protein product [Vitis vinifera]	4e-06
GSVIVG01012862001	3.91	3.62	3.77	7.26	7.22	7.24	1.92	0.0579949	6.48	7.46	6.97	3.14	2.12	2.63	0.38	0.00220919	XP_002515470	calcium ion binding protein, putative [Ricinus communis]	2e-145
GSVIVG01014308001	10.63	12.75	11.69	17.2	16.09	16.64	1.42	0.0975856	17.43	21.87	19.65	8.6	6.26	7.43	0.38	4.25e-05	XP_002885568	mate efflux family protein [Arabidopsis lyrata subsp. lyrata]	2e-133
GSVIVG01014375001	2.83	3.65	3.24	7.42	2.09	4.75	1.47	0.955752	9.6	11.65	10.62	2.55	5.6	4.07	0.38	0.0494625	CBI20328	unnamed protein product [Vitis vinifera]	6e-25
GSVIVG01020093001	8.18	9.71	8.95	15.63	11.86	13.75	1.54	0.148732	18.31	23.71	21.01	8	8.12	8.06	0.38	5.62e-05	NP_174030	Actin cross-linking protein [Arabidopsis thaliana]	9e-83
GSVIVG01023609001	9.29	8.27	8.78	10.68	6.98	8.83	1.01	1	48.46	34.98	41.72	15.81	15.65	15.73	0.38	9.54e-05	CAN78205	hypothetical protein VITISV_014334 [Vitis vinifera]	4e-07
GSVIVG01024337001	20.97	23.36	22.16	28.52	30.35	29.44	1.33	0.190173	30.78	40.88	35.83	13.35	13.76	13.55	0.38	0.000221425	NP_566187	AIG2-like (avirulence induced gene) family protein [Arabidopsis thaliana]	5e-22
GSVIVG01024538001	4.47	4.45	4.46	7.34	6.33	6.83	1.53	0.0798954	14.17	15	14.59	4.87	6.36	5.62	0.38	5.53e-10	NP_172169	putative leucine-rich repeat transmembrane protein kinase [Arabidopsis thaliana]	0
GSVIVG01027407001	10.57	15.18	12.88	19.05	19.18	19.12	1.48	0.051802	14.09	15.58	14.84	5.2	6.21	5.71	0.38	5.14e-06	XP_002529960	homeobox protein, putative [Ricinus communis]	2e-59
GSVIVG01029162001	3.42	4.99	4.21	6.09	1.91	4	0.95	1	19.08	16.83	17.95	5.48	8.29	6.88	0.38	1.89e-06	BAB86890	syringolide-induced protein 19-1-5 [Glycine max]	9e-100
GSVIVG01030468001	18.96	18.39	18.68	12.32	11.39	11.86	0.63	0.000786598	17.02	17.76	17.39	6	7.23	6.62	0.38	4.73e-13	CBI28829	unnamed protein product [Vitis vinifera]	8e-266
GSVIVG01033741001	16.78	16.6	16.69	21.64	20.18	20.91	1.25	0.360344	29.1	33.33	31.21	11.74	12.15	11.95	0.38	1e-10	NP_850267	Sulfite exporter TauE/SafE family protein [Arabidopsis thaliana]	4e-156
GSVIVG01035482001	25.65	24.34	24.99	30.78	31.91	31.34	1.25	0.26806	45.11	47.52	46.31	17.44	17.94	17.69	0.38	8.47e-13	NP_180199	chalcone-flavanone isomerase-like protein [Arabidopsis thaliana]	2e-101
GSVIVG01038599001	8.79	8.26	8.52	17.1	13.42	15.26	1.79	0.0136985	20.22	22.46	21.34	9.31	6.7	8.01	0.38	4.86e-10	XP_002515831	Oligopeptide transporter, putative [Ricinus communis]	2e-293
GSVIVG01001129001	9.2	9.64	9.42	13.28	15.96	14.62	1.55	0.043221	26.6	28.07	27.34	10.16	11.01	10.59	0.39	1.01e-09	NP_566554	putative protein phosphatase 2C 40 [Arabidopsis thaliana]	7e-118
GSVIVG01009730001	8.36	10.37	9.36	16.72	20.22	18.47	1.97	0.0056338	13.88	19.74	16.81	6.33	6.66	6.5	0.39	0.004691	ABK26247	unknown [Picea sitchensis]	4e-15
GSVIVG01010752001	17.1	14.58	15.84	20.07	18.58	19.32	1.22	0.821624	30.92	27.28	29.1	12.56	10.4	11.48	0.39	0.000321023	NP_181859	Ribosomal L18p/L5e family protein [Arabidopsis thaliana]	6e-38
GSVIVG01007007001	15.34	16.91	16.12	18.44	15.92	17.18	1.07	0.956131	64.28	80.09	72.19	12.17	13.56	12.87	0.18	4.07e-13	XP_002322514	GRAS family transcription factor [Populus trichocarpa]	9e-58
GSVIVG01024609001	21.34	21.56	21.45	29.21	32.34	30.78	1.43	0.0275305	25.9	31.7	28.8	11.27	11.4	11.34	0.39	3.83e-07	XP_002531313	alanine-glyoxylate aminotransferase, putative [Ricinus communis]	4e-219
GSVIVG01026453001	20.09	22.45	21.27	29.51	30.14	29.83	1.4	0.0889561	28.71	30.94	29.83	4.98	6.04	5.51	0.18	2.18e-19	XP_002310523	gibberellin 20-oxidase [Populus trichocarpa]	2e-150
GSVIVG01028006001	12.5	12.61	12.55	13.45	13.73	13.59	1.08	0.891133	15.67	17.58	16.62	8.03	7.2	7.62	0.46	3.1e-07	Q8S3J3	RecName: Full=Hydroxyisourate hydrolase; Short=HIU hydrolase; Short=HIUHase; Flags: Precursor	5e-156
GSVIVG01029961001	4.74	5.62	5.18	4.77	3.74	4.25	0.82	0.871008	7.89	6.78	7.33	2.59	3.1	2.84	0.39	0.000985223	XP_002525682	Sodium/potassium/calcium exchanger 6 precursor, putative [Ricinus communis]	5e-56
GSVIVG01031964001	16.63	14.87	15.75	14.54	16.18	15.36	0.98	1	21.69	20.98	21.34	6.76	9.95	8.36	0.39	4.07e-07	XP_002509484	2-hydroxyacid dehydrogenase, putative [Ricinus communis]	4e-95
GSVIVG01032503001	18.58	18.8	18.69	31.42	28.18	29.8	1.59	0.000438566	43.86	48.19	46.02	18.28	18.07	18.18	0.39	1.88e-14	XP_002274956	PREDICTED: similar to putative high-affinity potassium transporter protein 1 [Vitis vinifera]	0
GSVIVG01032636001	15.83	18.38	17.11	23.1	21.19	22.15	1.29	0.282911	39.34	40.15	39.75	16.83	14.39	15.61	0.39	6.91e-10	XP_002525066	nitrilase and fragile histidine triad fusion protein, putative [Ricinus communis]	1e-125
GSVIVG01024728001	68.86	68.38	68.62	87.86	73.12	80.49	1.17	0.521992	87.62	110.89	99.25	44.61	42.98	43.8	0.44	9e-05	NP_200670	zinc finger CCCH domain-containing protein 66 [Arabidopsis thaliana]	2e-172
GSVIVG01004076001	7.88	8.08	7.98	15.3	11.85	13.57	1.7	0.0310011	20.58	22.1	21.34	7.15	10.11	8.63	0.4	8.12e-12	XP_002527924	multidrug resistance pump, putative [Ricinus communis]	4e-200
GSVIVG01008262001	33.54	38	35.77	38.26	36.32	37.29	1.04	0.938505	32.45	35.24	33.84	13.41	13.47	13.44	0.4	4.2e-13	BAD15331	cytochrome P450 [Panax ginseng]	1e-111
GSVIVG01008531001	43.5	35.35	39.42	50.86	52.7	51.78	1.31	0.248771	32.91	36.08	34.49	11.16	16.36	13.76	0.4	1.83e-06	XP_002511196	cytochrome P450, putative [Ricinus communis]	5e-55
GSVIVG01010298001	32.37	31.3	31.84	40.65	41.83	41.24	1.3	0.0695299	48.92	51.94	50.43	20.32	19.65	19.98	0.4	7.37e-15	NP_564904	putative LRR receptor-like serine/threonine-protein kinase [Arabidopsis thaliana]	0
GSVIVG01011982001	358.75	317.96	338.36	521.08	486.64	503.86	1.49	0.000587515	616.33	705.92	661.12	262.78	268.67	265.73	0.4	3.12e-13	No hits found
GSVIVG01017239001	5.92	5.37	5.64	7.82	8.65	8.23	1.46	0.231696	6.77	8.6	7.68	2.46	3.7	3.08	0.4	0.000349824	XP_002517574	DNA photolyase, putative [Ricinus communis]	1e-258
GSVIVG01017676001	3.84	2.58	3.21	9.89	6.32	8.11	2.52	0.0904432	8.65	8.48	8.57	3.19	3.65	3.42	0.4	2.87e-08	XP_002512482	ATP-binding cassette transporter, putative [Ricinus communis]	0
GSVIVG01019612001	6.32	5.78	6.05	4.22	8.27	6.24	1.03	1	7.42	8	7.71	3.96	2.18	3.07	0.4	0.00535297	XP_002518876	short-chain dehydrogenase, putative [Ricinus communis]	4e-148
GSVIVG01019646001	0.79	0.26	0.53	1.46	1.69	1.57	3	0.134465	2.91	3.36	3.13	1.38	1.12	1.25	0.4	0.0193051	AAT09976	putative YS1-like protein [Vitis vinifera]	5e-272
GSVIVG01019876001	16.53	16.91	16.72	23.46	23.62	23.54	1.41	0.123452	50.7	54.74	52.72	21.97	20.23	21.1	0.4	1.26e-10	ADG86423	TCP1 [Passiflora morifolia]	4e-57
GSVIVG01020121001	46.85	43.01	44.93	74.05	80.6	77.32	1.72	1.22e-06	102.78	104.85	103.81	39.75	42.3	41.02	0.4	9e-17	XP_002520177	DNA binding protein, putative [Ricinus communis]	2e-85
GSVIVG01020407001	18.63	21.16	19.89	38.71	37.11	37.91	1.91	4.78e-05	64.89	69.55	67.22	26.04	27.22	26.63	0.4	7.86e-12	NP_851134	S-ribonuclease binding protein [Arabidopsis thaliana]	5e-37
GSVIVG01003568001	0.97	1.11	1.04	2.06	1.8	1.93	1.86	0.00618569	3	3.7	3.35	1.51	1.09	1.3	0.39	2.71e-05	XP_002276747	PREDICTED: similar to VRP1-3 [Vitis vinifera]	2e-144
GSVIVG01025341001	15.82	17.49	16.66	36.05	30.09	33.07	1.99	5.95e-05	19.2	20.27	19.73	7.28	8.38	7.83	0.4	7.51e-15	ACZ17391	lipoxygenase [Vitis vinifera]	0
GSVIVG01037055001	41.83	41.35	41.59	28.11	32.39	30.25	0.73	0.17975	52.51	61.46	56.98	12.24	18.78	15.51	0.27	3.61e-12	gi|23466405|tpg|DAA00293.1|	TPA_exp: putative phytosulfokine peptide precursor [Solanum tuberosum]	2e-08
GSVIVG01028885001	7.42	6.2	6.81	8.59	7.49	8.04	1.18	0.837052	8.37	11.04	9.7	3.59	4.1	3.84	0.4	0.000343418	ACN88706	putative anthocyanin permease [Vitis vinifera]	9e-257
GSVIVG01029936001	2.1	1.1	1.6	1.58	3.04	2.31	1.44	0.853401	3.74	3.7	3.72	1.37	1.59	1.48	0.4	0.00711243	AAX33321	secondary cell wall-related glycosyltransferase family 47 [Populus tremula x Populus tremuloides]	8e-150
GSVIVG01031492001	153.48	151.55	152.51	181.17	258.83	220	1.44	0.2207	268.42	245.07	256.75	127.16	76.51	101.84	0.4	9.07e-09	A7PQS0	RecName: Full=S-adenosylmethionine synthase 1; Short=AdoMet synthase 1; AltName: Full=Methionine adenosyltransferase 1; Short=MAT 1	2e-16
GSVIVG01000914001	51.09	34.56	42.83	63.11	52.73	57.92	1.35	0.530953	80.48	95.5	87.99	34.22	38.35	36.28	0.41	1.94e-08	NP_568742	hydroxysteroid dehydrogenase 1 [Arabidopsis thaliana]	6e-79
GSVIVG01001081001	6.39	8.24	7.31	12.53	11.03	11.78	1.61	0.0597507	13.64	15.84	14.74	6.49	5.66	6.08	0.41	2.22e-05	NP_850213	gt-2-related protein [Arabidopsis thaliana]	1e-22
GSVIVG01001405001	68.34	73.19	70.77	51.73	49.49	50.61	0.72	0.0138871	40.44	43.42	41.93	18.48	15.49	16.98	0.41	8.36e-11	XP_002524341	Protein GIGANTEA, putative [Ricinus communis]	7e-106
GSVIVG01003989001	5.39	5.47	5.43	7.28	9.5	8.39	1.55	0.201294	10.55	10.7	10.62	5.72	3.05	4.38	0.41	0.000530235	P52425	RecName: Full=Glycerol-3-phosphate dehydrogenase [NAD+]	5e-177
GSVIVG01004073001	41.76	35.95	38.86	38.08	39.49	38.78	1	1	10.53	8.97	9.75	4.72	3.32	4.02	0.41	0.000922496	XP_002875323	binding protein [Arabidopsis lyrata subsp. lyrata]	2e-84
GSVIVG01009751001	9.02	8.89	8.96	7.06	5.12	6.09	0.68	0.232713	4.3	3.37	3.83	1.71	1.44	1.57	0.41	0.0279019	XP_002510424	Jasmonate O-methyltransferase, putative [Ricinus communis]	3e-132
GSVIVG01011801001	1.23	1.27	1.25	1.12	1.69	1.41	1.12	1	2.76	3.85	3.3	1.12	1.56	1.34	0.41	0.0292885	XP_002532229	TRANSPARENT TESTA 12 protein, putative [Ricinus communis]	7e-164
GSVIVG01012104001	11.24	13.71	12.48	15.02	15.12	15.07	1.21	0.774052	11.48	9.24	10.36	4.1	4.32	4.21	0.41	0.0148909	ABC75369	ParB-like nuclease [Medicago truncatula]	2e-45
GSVIVG01016510001	38.08	34.1	36.09	42.47	32.9	37.69	1.04	1	92.76	99.43	96.09	39.44	38.49	38.97	0.41	1.82e-15	XP_002531578	Aspartic proteinase nepenthesin-1 precursor, putative [Ricinus communis]	3e-106
GSVIVG01018116001	1.09	1.9	1.5	2.17	2.08	2.12	1.42	0.423205	4.21	4.46	4.33	1.92	1.63	1.77	0.41	0.000128317	XP_002280328	PREDICTED: hypothetical protein [Vitis vinifera]	9e-269
GSVIVG01022014001	58.44	58.95	58.7	52.84	50.92	51.88	0.88	0.67206	60.15	69.51	64.83	27.74	25.54	26.64	0.41	3.99e-11	XP_002512310	Gibberellin receptor GID1, putative [Ricinus communis]	3e-175
GSVIVG01025810001	22.2	24.86	23.53	38.65	36.28	37.47	1.59	7.38e-05	47.9	46.81	47.36	18.69	20.35	19.52	0.41	2.19e-14	AAR99599	4-alpha-glucanotransferase [Solanum tuberosum]	0
GSVIVG01035279001	1.7	3.2	2.45	3.74	4.43	4.08	1.67	0.49487	7.25	10.21	8.73	2.61	3.93	3.27	0.37	0.00559474	XP_002283537	PREDICTED: hypothetical protein [Vitis vinifera]	3e-16
GSVIVG01029329001	44.4	40.3	42.35	47.46	33.84	40.65	0.96	1	56.25	67.05	61.65	23.82	26.83	25.32	0.41	3.83e-08	XP_002331918	oligopeptide transporter OPT family [Populus trichocarpa]	3e-66
GSVIVG01029860001	10.38	11.47	10.93	19.15	18.89	19.02	1.74	0.00929136	30.85	39.61	35.23	15.01	13.84	14.43	0.41	9.87e-05	BAJ91140	predicted protein [Hordeum vulgare subsp. vulgare]	7e-86
GSVIVG01032258001	62.3	64.93	63.62	91.54	94.75	93.15	1.46	0.00316085	64.38	65.21	64.79	24.91	27.63	26.27	0.41	3.31e-11	BAJ84784	predicted protein [Hordeum vulgare subsp. vulgare]	5e-22
GSVIVG01032726001	52.71	57.35	55.03	92.28	71.96	82.12	1.49	0.109938	107.4	123.28	115.34	46.29	48.72	47.5	0.41	2.6e-12	NP_187709	PLAC8 family protein [Arabidopsis thaliana]	4e-89
GSVIVG01028043001	51.01	49.55	50.28	74.66	63.07	68.86	1.37	0.0575929	118.62	146.98	132.8	62.66	67.51	65.09	0.49	0.000119235	BAA88904	sucrose synthase [Citrus unshiu]	0
GSVIVG01034134001	17.26	15.38	16.32	29.85	25.99	27.92	1.71	0.00249709	39.26	47.55	43.41	17.3	17.89	17.59	0.41	1.8e-07	ABD33128	Zinc finger, RING-type; Thioredoxin-related [Medicago truncatula]	7e-59
GSVIVG01003955001	22.06	25.6	23.83	17.58	15.7	16.64	0.7	0.037436	17.74	20.65	19.2	8.76	7.18	7.97	0.42	3.55e-08	ABF18929	putative 1-deoxy-D-xylulose 5-phosphate synthase [Hevea brasiliensis]	0
GSVIVG01007662001	0.95	1.22	1.08	2.65	2.12	2.38	2.2	0.117595	2.89	3.33	3.11	1.27	1.33	1.3	0.42	0.0205167	BAB09387	FRO1 and FRO2-like protein [Arabidopsis thaliana]	7e-178
GSVIVG01013184001	2.04	2.79	2.42	2.61	5.03	3.82	1.58	0.595011	5.43	3.6	4.51	1.53	2.29	1.91	0.42	0.0177173	NP_193531	aluminum-activated, malate transporter 12 [Arabidopsis thaliana]	9e-155
GSVIVG01014772001	9.3	13.13	11.21	22.39	21.66	22.02	1.96	6.1e-05	18.23	17.75	17.99	6.97	8.23	7.6	0.42	2.41e-06	XP_002330585	amino acid permease [Populus trichocarpa]	1e-223
GSVIVG01017959001	10.77	12.2	11.48	14.28	12.7	13.49	1.17	0.658164	17.84	19.52	18.68	7.59	7.99	7.79	0.42	2.29e-07	XP_002516782	Amine oxidase [copper-containing] precursor, putative [Ricinus communis]	3e-275
GSVIVG01019052001	11.02	11.49	11.25	21.72	20.6	21.16	1.88	4.04e-07	32.56	38.48	35.52	14.13	15.38	14.76	0.42	7.72e-09	XP_002514810	ATP binding protein, putative [Ricinus communis]	0
GSVIVG01019855001	5.01	3.58	4.29	4.26	5.34	4.8	1.12	0.977572	12.73	12.29	12.51	5.11	5.43	5.27	0.42	6.35e-06	XP_002510837	Transcriptional corepressor SEUSS, putative [Ricinus communis]	1e-134
GSVIVG01019972001	52.97	60.66	56.81	33.79	35.41	34.6	0.61	0.00187347	19.3	19.27	19.29	6.79	9.24	8.02	0.42	6.3e-05	XP_002522447	zinc finger protein, putative [Ricinus communis]	5e-52
GSVIVG01020134001	8.4	8.4	8.4	8.42	7.82	8.12	0.97	1	34.54	34.73	34.63	11.97	17.44	14.71	0.42	4.83e-09	XP_002520193	ubiquitin-protein ligase, putative [Ricinus communis]	2e-69
GSVIVG01023291001	6.51	7.61	7.06	10.79	12.15	11.47	1.62	0.0726722	10.19	8.43	9.31	4.33	3.55	3.94	0.42	0.00151231	XP_002531000	Protein COBRA precursor, putative [Ricinus communis]	7e-140
GSVIVG01027624001	400.25	393.11	396.68	428.93	464.59	446.76	1.13	0.652368	314.12	365.87	340	144.59	127.58	136.09	0.4	3.46e-10	CBI38864	unnamed protein product [Vitis vinifera]	1e-29
GSVIVG01026942001	414.65	408.77	411.71	806.55	728.08	767.32	1.86	2.68e-10	997	1171.44	1084.22	454.59	465.25	459.92	0.42	2.54e-09	XP_002275054	PREDICTED: aquaporin PIP1;2 [Vitis vinifera]	2e-97
GSVIVG01027359001	3.19	2.7	2.95	5.19	3.39	4.29	1.46	0.577202	4.24	5.6	4.92	1.95	2.21	2.08	0.42	0.0108037	XP_002273427	PREDICTED: similar to pectinesterase, putative [Vitis vinifera]	0
GSVIVG01031975001	297.98	333.62	315.8	543.86	529.74	536.8	1.7	9.98e-08	362.16	461.75	411.96	185.1	164.37	174.74	0.42	0.00011519	ABI14756	AtRL1 [Arabidopsis thaliana]	8e-29
GSVIVG01038647001	20.41	22.48	21.45	29.87	29.22	29.55	1.38	0.0298536	48.38	51.92	50.15	20.37	21.67	21.02	0.42	6.77e-13	XP_002321349	pseudo response regulator [Populus trichocarpa]	6e-135
GSVIVG01000173001	68.61	72.61	70.61	71.62	67.09	69.36	0.98	1	152.23	162.89	157.56	73.5	63.52	68.51	0.43	3.72e-14	XP_002524950	natural resistance-associated macrophage protein, putative [Ricinus communis]	1e-175
GSVIVG01001006001	2.51	2.56	2.54	5.41	4.3	4.86	1.92	0.249857	5.32	6.1	5.71	2.87	2.09	2.48	0.43	0.0496889	XP_002265870	PREDICTED: hypothetical protein [Vitis vinifera]	2e-09
GSVIVG01001406001	55.46	60.91	58.19	45.53	38.93	42.23	0.73	0.0173058	37.01	33.09	35.05	15.39	14.62	15	0.43	1.83e-10	ACA24489	gigantea-like protein 1 [Glycine max]	7e-261
GSVIVG01007144001	5.7	5.86	5.78	11	9.62	10.31	1.78	0.000165406	15.15	16.08	15.61	7.09	6.3	6.7	0.43	5.95e-10	XP_002263130	PREDICTED: hypothetical protein, partial [Vitis vinifera]	2e-237
GSVIVG01007712001	16.24	17.07	16.66	22.87	17.43	20.15	1.21	0.645078	38.2	24.46	31.33	15.08	11.71	13.39	0.43	0.0292924	XP_002511371	protein phosphatase pp2a regulatory subunit B, putative [Ricinus communis]	1e-199
GSVIVG01009363001	81.74	89.34	85.54	86.75	120.02	103.38	1.21	0.577007	53.17	53.25	53.21	23.91	21.7	22.8	0.43	1.87e-06	NP_001049319	Os03g0206400 [Oryza sativa Japonica Group]	3e-14
GSVIVG01035109001	7.53	7.77	7.65	15.8	12.09	13.95	1.82	0.111512	61.21	75.52	68.36	7.08	6.13	6.61	0.1	3.91e-19	AAW33880	RING-H2 subgroup RHE protein [Populus tremula x Populus alba]	4e-11
GSVIVG01015058001	2.57	3.15	2.86	3.91	3.3	3.6	1.26	0.889262	6.86	5.69	6.28	2.79	2.58	2.69	0.43	0.0267596	XP_002516259	Adipocyte plasma membrane-associated protein, putative [Ricinus communis]	9e-139
GSVIVG01015817001	14.69	15.72	15.21	34.37	21.94	28.16	1.85	0.226089	49.47	49.36	49.41	19.53	22.51	21.02	0.43	6.64e-13	XP_002521050	Uro-adherence factor A precursor, putative [Ricinus communis]	1e-96
GSVIVG01017521001	5.23	5.19	5.21	6.83	7.69	7.26	1.39	0.412975	5.45	5.73	5.59	3.16	1.63	2.4	0.43	0.0127428	NP_565240	F-box/LRR-repeat protein 14 [Arabidopsis thaliana]	6e-91
GSVIVG01019411001	1.89	1.62	1.76	4.36	2.98	3.67	2.09	0.270252	6.49	8.54	7.51	2.43	3.99	3.21	0.43	0.00861551	NP_176576	protein ROH1 [Arabidopsis thaliana]	3e-130
GSVIVG01031378001	1.72	2	1.86	2.51	2.43	2.47	1.33	0.559292	2.68	3.14	2.91	1.22	1.28	1.25	0.43	0.0020042	Q2PCF1	RecName: Full=Pleiotropic drug resistance protein 2; AltName: Full=NpPDR2	0
GSVIVG01036812001	2.01	2.59	2.3	2.11	1.98	2.04	0.89	1	5.56	5.68	5.62	2.6	2.21	2.41	0.43	0.00969827	NP_177332	protein novel ion carrier-2 [Arabidopsis thaliana]	2e-101
GSVIVG01000159001	18.14	22.57	20.36	24.81	22.86	23.84	1.17	0.562955	30.96	36.48	33.72	14.34	15.57	14.96	0.44	5.1e-08	XP_002527483	protein phosphatase 2c, putative [Ricinus communis]	5e-159
GSVIVG01000232001	77.69	73.9	75.8	78.44	70.7	74.57	0.98	1	143.2	143.47	143.33	64.27	61.21	62.74	0.44	9.78e-13	AAS19475	MYB1 [Tradescantia fluminensis]	7e-75
GSVIVG01001466001	10.62	10.54	10.58	19.77	16.6	18.19	1.72	0.00077484	32.51	32.55	32.53	13.63	14.87	14.25	0.44	1.17e-10	XP_002332421	autoinhibited calcium ATPase [Populus trichocarpa]	6e-224
GSVIVG01003571001	9.31	7.95	8.63	15.86	12.34	14.1	1.63	0.0724731	43.39	43.75	43.57	11.11	9.7	10.4	0.24	9.1e-27	ACD76094	VRP1-2 [Vitis hybrid cultivar]	5e-244
GSVIVG01003156001	14.07	9.94	12	13.54	16.53	15.04	1.25	0.719521	16.47	22.55	19.51	7.26	9.91	8.59	0.44	0.00772164	AAY28930	sucrose responsive element binding protein [Vitis vinifera]	1e-18
GSVIVG01003566001	9.7	8.92	9.31	16.76	12.94	14.85	1.6	0.081163	23.69	24.56	24.12	11.56	9.71	10.64	0.44	1.64e-07	ACD76094	VRP1-2 [Vitis hybrid cultivar]	4e-227
GSVIVG01008964001	9.38	9.41	9.39	11.49	10.28	10.88	1.16	0.783197	10.31	10.23	10.27	5.2	3.93	4.57	0.44	0.000287738	XP_002468634	hypothetical protein SORBIDRAFT_01g049380 [Sorghum bicolor]	3e-125
GSVIVG01009802001	4.63	4.79	4.71	9.29	8.68	8.98	1.91	0.00285861	10.16	10.43	10.29	3.53	5.49	4.51	0.44	1.06e-05	BAC55156	purple acid phosphatase [Nicotiana tabacum]	8e-222
GSVIVG01014710001	22.25	14.35	18.3	11.67	18.81	15.24	0.83	0.956131	34.95	37.39	36.17	19.77	11.74	15.75	0.44	0.0473922	CBI39761	unnamed protein product [Vitis vinifera]	2e-16
GSVIVG01015590001	103.45	95.45	99.45	86.9	81.67	84.28	0.85	0.362292	36.64	49.16	42.9	16.12	21.91	19.02	0.44	0.00431204	CBI28244	unnamed protein product [Vitis vinifera]	1e-33
GSVIVG01009152001	85.78	103.77	94.78	57.92	39.18	48.55	0.51	0.00578776	159.96	192.93	176.44	34.16	42.3	38.23	0.22	1.84e-14	XP_002530695	mitochondrial dicarboxylate carrier protein, putative [Ricinus communis]	6e-24
GSVIVG01018161001	28.26	34.48	31.37	50.5	57.25	53.88	1.72	0.000991869	65.59	69.37	67.48	29.89	29.83	29.86	0.44	8.36e-08	NP_182037	C2H2-like zinc finger protein [Arabidopsis thaliana]	2e-28
GSVIVG01018727001	39.11	41.5	40.3	72.81	69.65	71.23	1.77	2.73e-06	57.57	56.02	56.8	23.32	26.96	25.14	0.44	4.18e-10	XP_002510569	conserved hypothetical protein [Ricinus communis]	9e-11
GSVIVG01016558001	10.95	14.45	12.7	22	18.42	20.21	1.59	0.0331135	37.58	42.43	40	17.72	18.64	18.18	0.45	1.52e-08	NP_001147221	plant-specific domain TIGR01615 family protein [Zea mays]	2e-71
[truncated: 155 more rows]

## Sheet: Table S5
Supplementary Table S5. Down-regulated genes 1 h after GA3 treatment and up-regulated genes 24 h after GA3 treatment shown in Venn Diagram. Values in red and green indicate the fold increase and decrease in expression in GA3-treated tissue, respectively. Values in yellow indicate P value less than 0.05.
[truncated: 436 more rows]

[truncated: 2 more sheets: Table S6, Table S7]
