# Supplementary material for: Gibberellin-induced changes in the transcriptome of grapevine (Vitis labrusca × V. vinifera) cv. Kyoho flowers
Source: BMC Genomics. 2015 Feb 25;16(1):128. doi: 10.1186/s12864-015-1324-8 (PMC4348105; doi:10.1186/s12864-015-1324-8)
Supplement: Additional file 4: — Differentially expressed genes (fold changes ≥10) following GA3 treatment related to more than one biological process. [file 12864_2015_1324_MOESM4_ESM.xlsx]

## Sheet: Sheet1
Table Differentially expressed genes (fold changes ≥10) following GA3 treatment related to more than one biological process
Gene ID	Ratio	cell death	flower development	pollen-pistil interaction	pollination	ripening	post-embryonic development	embryonic development	annotation
1 hpt
GSVIVT01018982001	2520	cell death						embryonic development	Putative receptor protein kinase
GSVIVT01017354001	274.89		flower development			ripening			Polygalacturonase
GSVIVT01028354001	234.5		flower development				post-embryonic development	embryonic development	NAC domain protein
GSVIVT01032117001	233.99		flower development			ripening			Polygalacturonase, putative
GSVIVT01015408001	40.3				pollination		post-embryonic development	embryonic development	Guanine nucleotide exchange factor
GSVIVT01033303001	32.73		flower development			ripening			Polygalacturonase A
GSVIVT01033359001	25.92		flower development			ripening			Polygalacturonase A
GSVIVT01022182001	24.75		flower development				post-embryonic development		Putative MADS-box transcription factor family protein
GSVIVT01033360001	15.16		flower development			ripening			Polygalacturonase A
GSVIVT01033364001	10.72		flower development			ripening			Polygalacturonase A
GSVIVT01021054001	0.07				pollination		post-embryonic development		Purple acid phosphatase
GSVIVT01027572001	0.06		flower development		pollination			embryonic development	Rop guanine nucleotide exchange factor
24 hpt
GSVIVT01021054001	26.84				pollination		post-embryonic development		Purple acid phosphatase
GSVIVT01027572001	13.52		flower development				post-embryonic development		Gibberellin 20-oxidase
GSVIVT01016706001	0.07		flower development				post-embryonic development		Lipid A export ATP-binding/permease protein MsbA
GSVIVT01028354001	0.06		flower development				post-embryonic development	embryonic development	NAC domain protein
GSVIVT01032117001	0.04		flower development			ripening			Polygalacturonase, putative
GSVIVT01031843001	0.04		flower development					embryonic development	Leucine-rich repeat receptor-like serine/threonine-protein kinase
GSVIVT01018982001	0.01	cell death						embryonic development	Putative receptor protein kinase
GSVIVT01015408001	0.01				pollination		post-embryonic development	embryonic development	Guanine nucleotide exchange factor
GSVIVT01022182001	0		flower development				post-embryonic development		Putative MADS-box transcription factor family protein
Note: These biological processes included cell death, flower development, pollen-pistil interaction, pollination, ripening, embryonic development and post-embryonic development. Values in red and green indicate the fold increase and decrease in expression in the GA3-treated tissue, respectively.
